# Supplementary material for: Loss of function of miR-342-3p results in MCT1 over-expression and contributes to oncogenic metabolic reprogramming in triple negative breast cancer
Source: Sci Rep. 2018 Aug 16;8:12252. doi: 10.1038/s41598-018-29708-9 (PMC6095912; doi:10.1038/s41598-018-29708-9)
Supplement: Supplementary file 2 — Supplementary table 1 [file 41598_2018_29708_MOESM2_ESM.xlsx]

## Sheet: Romero et. al
Supplementary table 1: miRNA expression profile of TN tumors vs other phenotypes (ER+,PR+ and/or Her2+)
miRbae ID	miRNA ID	Previous ID	logFC Tn vs non TN	adj.P.Val	B
MIMAT0000728	hsa-miR-375	hsa-miR-375	-2.80493	2.11e-07	10.8468
MIMAT0000450	hsa-miR-149-5p	hsa-miR-149	-2.05056	1.8e-09	16.4314
MIMAT0004515	hsa-miR-29b-2-5p	hsa-miR-29b-2*	-1.52092	1.59e-09	16.7693
MIMAT0000753	hsa-miR-342-3p	hsa-miR-342-3p	-1.51706	3.28e-09	15.6758
MIMAT0000253	hsa-miR-10a-5p	hsa-miR-10a	-1.4135	1.44e-05	5.76695
MIMAT0000254	hsa-miR-10b-5p	hsa-miR-10b	-1.35456	2.17e-05	5.26852
MIMAT0004694	hsa-miR-342-5p	hsa-miR-342-5p	-1.34546	5.72e-06	6.98061
MIMAT0000421	hsa-miR-122-5p	hsa-miR-122	-1.34306	3.09e-06	7.79176
MIMAT0002819	hsa-miR-193b-3p	hsa-miR-193b	-1.28952	4.81e-06	7.18125
MIMAT0010251	hsa-miR-449c-5p	hsa-miR-449c	-1.22179	2.22e-06	8.24404
MIMAT0000437	hsa-miR-145-5p	hsa-miR-145	-1.13074	0.00104753	0.297755
MIMAT0000254	hsa-miR-10b-5p	hsa-miR-10b*	-1.06282	1.99e-08	13.5468
MIMAT0000681	hsa-miR-29c-3p	hsa-miR-29c*	-1.04852	3.98e-08	12.6843
MIMAT0000446	hsa-miR-127-3p	hsa-miR-127-3p	-1.04562	0.00277983	-0.924956
MIMAT0005825	hsa-miR-1180-3p	hsa-miR-1180	-1.04069	6.38e-05	3.93128
MIMAT0000250	hsa-miR-139-5p	hsa-miR-139-5p	-1.01588	8.23e-05	3.58923
MIMAT0001341	hsa-miR-424-5p	hsa-miR-424*	-0.978367	7.38e-05	3.73396
MIMAT0003294	hsa-miR-625-5p	hsa-miR-625	-0.953366	4.94e-05	4.29551
MIMAT0002814	hsa-miR-432-5p	hsa-miR-432	-0.935875	0.00210176	-0.566268
MIMAT0002805	hsa-miR-489-3p	hsa-miR-489	-0.930285	0.000191174	2.52765
MIMAT0003327	hsa-miR-449b-5p	hsa-miR-449b	-0.914165	0.00012915	2.98198
MIMAT0000271	hsa-miR-214-3p	hsa-miR-214	-0.901834	0.00121082	0.143058
MIMAT0001541	hsa-miR-449a	hsa-miR-449a	-0.8913	0.000489451	1.26234
MIMAT0003180	hsa-miR-487b-3p	hsa-miR-487b	-0.883378	0.00120245	0.154439
MIMAT0003283	hsa-miR-615-3p	hsa-miR-615-3p	-0.868029	6.44e-06	6.83589
MIMAT0001639	hsa-miR-409-3p	hsa-miR-409-3p	-0.866854	0.00317664	-1.08906
MIMAT0000737	hsa-miR-382-5p	hsa-miR-382	-0.866197	0.00646085	-1.98055
MIMAT0000689	hsa-miR-99b-5p	hsa-miR-99b	-0.834554	0.000145056	2.86131
MIMAT0002175	hsa-miR-485-5p	hsa-miR-485-5p	-0.82627	8.62e-06	6.46616
MIMAT0001340	hsa-miR-423-3p	hsa-miR-423-3p	-0.818452	0.000501119	1.2287
MIMAT0000231	hsa-miR-199a-5p	hsa-miR-199a-5p	-0.76447	0.0352807	-3.84358
MIMAT0000443	hsa-miR-125a-5p	hsa-miR-125a-5p	-0.714077	0.0095857	-2.42706
MIMAT0000426	hsa-miR-132-3p	hsa-miR-132	-0.711276	0.00458857	-1.55438
MIMAT0000066	hsa-let-7e-5p	hsa-let-7e	-0.705551	0.00149244	-0.13569
MIMAT0002868	hsa-miR-522-3p	hsa-miR-522*	0.704649	7.38e-05	3.73817
MIMAT0004970	hsa-miR-920	hsa-miR-920	0.706146	0.000260737	2.11312
MIMAT0015005	hsa-miR-3137	hsa-miR-3137	0.708113	0.000512765	1.19901
MIMAT0004507	hsa-miR-92a-1-5p	hsa-miR-92a-1*	0.711605	1.62e-05	5.63083
MIMAT0004683	hsa-miR-362-3p	hsa-miR-362-3p	0.71597	0.00052204	1.17574
MIMAT0003338	hsa-miR-660-5p	hsa-miR-660	0.721259	0.000770053	0.680117
MIMAT0014989	hsa-miR-3126-5p	hsa-miR-3126-5p	0.721789	6.38e-05	3.95344
MIMAT0004979	hsa-miR-936	hsa-miR-936	0.723645	0.000196544	2.47189
MIMAT0004952	hsa-miR-665	hsa-miR-665	0.728575	0.00171257	-0.311248
MIMAT0016858	hsa-miR-4306	hsa-miR-4306	0.732219	0.000582184	1.0419
MIMAT0005896	hsa-miR-1244	hsa-miR-1244	0.748565	0.00563476	-1.81965
MIMAT0000070	hsa-miR-17-5p	hsa-miR-17*	0.776638	0.00360217	-1.27861
MIMAT0003882	hsa-miR-767-5p	hsa-miR-767-5p	0.778701	0.00337218	-1.19384
MIMAT0002872	hsa-miR-501-5p	hsa-miR-501-5p	0.789696	0.000203464	2.42002
MIMAT0000103	hsa-miR-106a-5p	hsa-miR-106a	0.793805	0.00776165	-2.18919
MIMAT0000680	hsa-miR-106b-5p	hsa-miR-106b	0.798551	0.013679	-2.82923
MIMAT0000758	hsa-miR-135b-5p	hsa-miR-135b*	0.809281	1.99e-08	13.5767
MIMAT0000280	hsa-miR-223-3p	hsa-miR-223	0.809619	0.00027046	2.06479
MIMAT0004770	hsa-miR-516a-5p	hsa-miR-516a-5p	0.818622	0.00132952	0.0128956
MIMAT0000075	hsa-miR-20a-5p	hsa-miR-20a	0.823091	0.0096218	-2.43502
MIMAT0005873	hsa-miR-1208	hsa-miR-1208	0.823479	0.00101799	0.340191
MIMAT0000070	hsa-miR-17-5p	hsa-miR-17	0.85219	0.00279405	-0.933176
MIMAT0016878	hsa-miR-4257	hsa-miR-4257	0.857466	0.000153285	2.7984
MIMAT0016901	hsa-miR-4271	hsa-miR-4271	0.870781	0.00027046	2.04411
MIMAT0015058	hsa-miR-3180-3p	hsa-miR-3180-3p	0.87539	0.000294481	1.91453
MIMAT0000102	hsa-miR-105-5p	hsa-miR-105	0.884676	0.00133942	0.00132211
MIMAT0003307	hsa-miR-637	hsa-miR-637	0.885976	0.000279216	1.98904
MIMAT0000449	hsa-miR-146a-5p	hsa-miR-146a	0.897587	0.00971439	-2.4496
MIMAT0016882	hsa-miR-4253	hsa-miR-4253	0.898709	0.000205716	2.40017
MIMAT0003214	hsa-miR-551a	hsa-miR-551a	0.899545	6.88e-08	12.0721
MIMAT0015076	hsa-miR-3192-5p	hsa-miR-3192	0.948483	3.8e-06	7.45224
MIMAT0000074	hsa-miR-19b-3p	hsa-miR-19b	0.950664	0.00226827	-0.6535
MIMAT0001536	hsa-miR-429	hsa-miR-429	0.952993	1.64e-05	5.60045
MIMAT0000092	hsa-miR-92a-3p	hsa-miR-9*	0.977664	0.000593834	1.00483
MIMAT0005586	hsa-miR-1231	hsa-miR-1231	0.989204	9.39e-06	6.29638
MIMAT0003249	hsa-miR-584-5p	hsa-miR-584	1.00607	1.85e-05	5.46164
MIMAT0000073	hsa-miR-19a-3p	hsa-miR-19a	1.03338	9.41e-05	3.3984
MIMAT0000281	hsa-miR-224-5p	hsa-miR-224*	1.0842	0.000960365	0.425139
MIMAT0002876	hsa-miR-505-3p	hsa-miR-505	1.11496	2.1e-08	13.393
MIMAT0000430	hsa-miR-138-5p	hsa-miR-138	1.16726	0.00204911	-0.527401
MIMAT0001412	hsa-miR-18b-5p	hsa-miR-18b	1.31299	1.52e-06	8.65264
MIMAT0005898	hsa-miR-1246	hsa-miR-1246	1.33028	2.81e-06	7.97144
MIMAT0000072	hsa-miR-18a-5p	hsa-miR-18a*	1.34618	1.33e-07	11.3645
MIMAT0000072	hsa-miR-18a-5p	hsa-miR-18a	1.39304	0.000153774	2.78472
MIMAT0001635	hsa-miR-452-5p	hsa-miR-452	1.52985	9.39e-06	6.34054
MIMAT0003150	hsa-miR-455-5p	hsa-miR-455-5p	1.55502	1.53e-08	14.0445
MIMAT0005880	hsa-miR-1290	hsa-miR-1290	1.7874	1.59e-09	16.8551
MIMAT0000281	hsa-miR-224-5p	hsa-miR-224	2.11082	8.49e-07	9.32153
MIMAT0004977	hsa-miR-934	hsa-miR-934	2.55809	1.59e-09	16.9074

## Sheet: TCGA
miRbase	miRNA	logFC Tn vs non TN	AveExpr	t	P.Value	adj.P.Val	B
MIMAT0004929	hsa-miR-190b-5p	-2.10021	10.392	-12.944	4.52788e-35	3.22989e-33	68.8136
MIMAT0001541	hsa-miR-449a	-1.61523	8.90922	-9.04051	1.0596e-18	1.13377e-17	31.6923
MIMAT0022487	hsa-miR-5694	-1.51851	8.6128	-11.9586	1.51713e-30	5.12632e-29	58.5254
MIMAT0022483	hsa-miR-5691	-1.22786	8.3541	-10.1065	9.73001e-23	1.52358e-21	40.8266
MIMAT0015030	hsa-miR-3156-5p	-1.21986	8.24081	-8.57986	4.55602e-17	4.06245e-16	28.0075
MIMAT0000428	hsa-miR-135a-5p	-1.21102	9.02857	-6.501	1.3682e-10	6.18582e-10	13.4312
MIMAT0004609	hsa-miR-149-3p	-1.20602	8.72409	-8.13953	1.4281e-15	1.0661e-14	24.6288
MIMAT0000454	hsa-miR-184	-1.20006	10.2527	-5.61679	2.64586e-08	9.93358e-08	8.13979
MIMAT0003327	hsa-miR-449b-5p	-1.1385	8.2085	-7.4575	2.20084e-13	1.33296e-12	19.7094
MIMAT0004555	hsa-miR-10a-3p	-1.09949	9.57729	-7.38813	3.59828e-13	2.15897e-12	19.19
MIMAT0009203	hsa-miR-449b-3p	-1.09767	8.22736	-7.0784	3.08187e-12	1.69108e-11	17.1352
MIMAT0005903	hsa-miR-1251-5p	-1.04902	8.44422	-5.54619	3.91346e-08	1.3958e-07	7.96822
MIMAT0026720	hsa-miR-887-5p	-1.01741	9.00916	-6.37747	2.97113e-10	1.28883e-09	12.674
MIMAT0018102	hsa-miR-3678-5p	-1.0027	8.62921	-6.94117	7.78336e-12	4.1641e-11	16.2267
MIMAT0018965	hsa-miR-4446-3p	-0.942588	8.3374	-6.15338	1.17369e-09	4.83019e-09	11.3586
MIMAT0019037	hsa-miR-4501	-0.939756	8.58313	-4.68767	3.22386e-06	8.62384e-06	3.7293
MIMAT0003287	hsa-miR-618	-0.936158	8.59841	-5.09932	4.21558e-07	1.29493e-06	5.67694
MIMAT0004515	hsa-miR-29b-2-5p	-0.913882	11.3222	-14.8681	1.48046e-44	1.35779e-42	90.1321
MIMAT0011157	hsa-miR-2114-3p	-0.913715	8.28055	-5.61028	2.74362e-08	1.02407e-07	8.31179
MIMAT0018201	hsa-miR-3926	-0.900375	8.8614	-5.39228	9.05006e-08	3.07415e-07	7.1466
MIMAT0004689	hsa-miR-377-5p	-0.89778	9.44744	-5.25286	1.89988e-07	6.06829e-07	6.40638
MIMAT0004951	hsa-miR-887-3p	-0.895169	10.2622	-6.39129	2.72607e-10	1.19057e-09	12.5334
MIMAT0004694	hsa-miR-342-5p	-0.894853	10.9645	-9.96105	3.62531e-22	5.41267e-21	39.0993
MIMAT0000686	hsa-miR-34c-5p	-0.894174	10.4019	-6.45812	1.79345e-10	7.88627e-10	12.8964
MIMAT0002810	hsa-miR-202-5p	-0.890077	8.85699	-4.52399	6.94313e-06	1.76884e-05	2.99238
MIMAT0000450	hsa-miR-149-5p	-0.886473	11.4679	-9.74477	2.49571e-21	3.40904e-20	36.9147
MIMAT0004978	hsa-miR-935	-0.875713	9.33155	-4.05692	5.43629e-05	0.000119935	1.01965
MIMAT0004673	hsa-miR-29c-5p	-0.868501	11.2281	-12.5878	2.08591e-33	1.33915e-31	64.6329
MIMAT0000728	hsa-miR-375-3p	-0.867619	12.4858	-12.3561	2.42676e-32	1.29832e-30	61.4964
MIMAT0004562	hsa-miR-196a-3p	-0.864007	8.54287	-4.23493	2.53896e-05	5.86335e-05	1.76905
MIMAT0000439	hsa-miR-153-3p	-0.858442	9.63936	-4.15085	3.65063e-05	8.28165e-05	1.34957
MIMAT0005948	hsa-miR-664a-5p	-0.85589	10.2374	-7.93785	6.58108e-15	4.69451e-14	22.9431
MIMAT0004556	hsa-miR-10b-3p	-0.852939	10.8955	-9.1211	5.3993e-19	5.97647e-18	31.9342
MIMAT0011156	hsa-miR-2114-5p	-0.85089	8.37605	-4.62918	4.25233e-06	1.12346e-05	3.47165
MIMAT0026481	hsa-miR-134-3p	-0.843104	9.31787	-4.46238	9.21054e-06	2.29193e-05	2.69991
MIMAT0004676	hsa-miR-34b-3p	-0.840602	9.29264	-4.8121	1.77082e-06	5.00824e-06	4.27282
MIMAT0002173	hsa-miR-483-3p	-0.82721	9.83261	-3.77543	0.000170986	0.000354106	-0.142053
MIMAT0000416	hsa-miR-1-3p	-0.818801	10.0238	-4.45509	9.52182e-06	2.36024e-05	2.52709
MIMAT0000685	hsa-miR-34b-5p	-0.818039	8.86788	-4.14878	3.68316e-05	8.32602e-05	1.40493
MIMAT0026625	hsa-miR-653-3p	-0.810463	8.60565	-4.26822	2.19514e-05	5.14335e-05	1.90544
MIMAT0003330	hsa-miR-654-5p	-0.805383	9.36359	-4.63355	4.16562e-06	1.10509e-05	3.45116
MIMAT0004761	hsa-miR-483-5p	-0.804134	9.4002	-3.69423	0.000234841	0.000478629	-0.36197
MIMAT0026483	hsa-miR-370-5p	-0.800385	10.0603	-4.69471	3.11755e-06	8.37435e-06	3.57113
MIMAT0004757	hsa-miR-431-3p	-0.797218	10.5125	-5.85817	6.71782e-09	2.58254e-08	9.29891
MIMAT0003328	hsa-miR-653-5p	-0.787385	10.734	-6.51125	1.28225e-10	5.88004e-10	13.0167
MIMAT0000765	hsa-miR-335-5p	-0.786656	10.6161	-4.48734	8.2177e-06	2.069e-05	2.40265
MIMAT0004677	hsa-miR-34c-3p	-0.780396	9.96246	-4.30764	1.8453e-05	4.37153e-05	1.88777
MIMAT0019850	hsa-miR-4728-3p	-0.7769	9.60535	-3.53203	0.000434873	0.000853787	-0.983673
MIMAT0000754	hsa-miR-337-3p	-0.771729	11.1511	-7.17727	1.56583e-12	8.97554e-12	17.0995
MIMAT0022929	hsa-miR-758-5p	-0.771201	10.4576	-4.73854	2.5276e-06	6.99448e-06	3.59255
MIMAT0001621	hsa-miR-369-5p	-0.767833	9.94666	-3.63175	0.000298584	0.000599034	-0.711129
MIMAT0019746	hsa-miR-4668-3p	-0.76702	9.89523	-4.14332	3.77017e-05	8.47336e-05	1.2141
MIMAT0003312	hsa-miR-642a-5p	-0.766102	9.88612	-3.47582	0.000535431	0.00103227	-1.25569
MIMAT0022721	hsa-miR-1247-3p	-0.764986	10.7469	-3.16221	0.00162208	0.00291702	-2.65223
MIMAT0002813	hsa-miR-493-5p	-0.757448	10.4528	-5.32131	1.32288e-07	4.37778e-07	6.3825
MIMAT0004552	hsa-miR-139-3p	-0.755134	10.5009	-3.70509	0.000225168	0.000460376	-0.669941
MIMAT0018187	hsa-miR-3913-5p	-0.751159	9.99058	-5.92824	4.47003e-09	1.73925e-08	9.86784
MIMAT0009199	hsa-miR-365a-5p	-0.748706	9.31994	-3.67148	0.000256406	0.000516027	-0.447691
MIMAT0002805	hsa-miR-489-3p	-0.746379	8.34758	-3.48692	0.000514009	0.000996959	-1.04266
MIMAT0026559	hsa-miR-487a-5p	-0.746358	8.96772	-3.50377	0.000482988	0.000939631	-1.00732
MIMAT0000753	hsa-miR-342-3p	-0.743775	11.8501	-12.1054	3.33106e-31	1.25796e-29	59.2012
MIMAT0003294	hsa-miR-625-5p	-0.743498	9.86601	-4.31369	1.79658e-05	4.28774e-05	1.93178
MIMAT0026557	hsa-miR-412-5p	-0.743091	10.0767	-2.94436	0.00332555	0.0056782	-3.00688
MIMAT0004550	hsa-miR-30c-2-3p	-0.739956	11.3364	-5.57588	3.32132e-08	1.21407e-07	7.22094
MIMAT0000427	hsa-miR-133a-3p	-0.73738	9.73627	-3.17749	0.00153992	0.00277704	-2.16765
MIMAT0003163	hsa-miR-539-5p	-0.733721	10.3959	-4.00768	6.67697e-05	0.000144877	0.493277
MIMAT0004811	hsa-miR-33b-3p	-0.73328	8.84025	-2.97784	0.00298642	0.00514017	-2.68052
MIMAT0011159	hsa-miR-2115-3p	-0.730761	8.59609	-2.37184	0.0179246	0.0265765	-4.26513
MIMAT0004814	hsa-miR-654-3p	-0.730023	10.8798	-5.52704	4.34866e-08	1.53398e-07	7.25393
MIMAT0026480	hsa-miR-153-5p	-0.729285	10.8229	-3.84083	0.000131856	0.000278459	-0.412968
MIMAT0002814	hsa-miR-432-5p	-0.728696	10.3237	-4.17285	3.32179e-05	7.6164e-05	1.18865
MIMAT0002171	hsa-miR-410-3p	-0.72862	10.4527	-3.82012	0.000143222	0.000299507	-0.26227
MIMAT0000253	hsa-miR-10a-5p	-0.727517	12.6315	-11.9359	1.91648e-30	6.1519e-29	57.0105
MIMAT0001638	hsa-miR-409-5p	-0.727473	10.6331	-4.00759	6.67967e-05	0.000144877	0.337613
MIMAT0003879	hsa-miR-758-3p	-0.727114	10.5971	-4.61881	4.46485e-06	1.16522e-05	2.95081
MIMAT0003180	hsa-miR-487b-3p	-0.726637	10.1787	-4.28745	2.01729e-05	4.74396e-05	1.72293
MIMAT0004513	hsa-miR-101-5p	-0.724175	10.4333	-4.96176	8.45923e-07	2.51427e-06	4.63833
MIMAT0026479	hsa-miR-152-5p	-0.720713	8.67701	-3.20928	0.00138126	0.0025264	-1.96793
MIMAT0004615	hsa-miR-195-3p	-0.720567	10.2807	-4.94549	9.17525e-07	2.70207e-06	4.63936
MIMAT0000724	hsa-miR-372-3p	-0.718001	8.50577	-2.99264	0.00284683	0.00494788	-2.62169
MIMAT0005920	hsa-miR-1266-5p	-0.717967	10.7588	-4.99588	7.12811e-07	2.12849e-06	4.60576
MIMAT0001627	hsa-miR-433-3p	-0.716818	9.1028	-2.93803	0.00339355	0.00577893	-2.80364
MIMAT0000250	hsa-miR-139-5p	-0.715214	11.2414	-6.09768	1.64049e-09	6.62385e-09	10.2237
MIMAT0000263	hsa-miR-199b-5p	-0.711117	11.7738	-9.2108	2.53514e-19	2.85537e-18	32.1093
MIMAT0003386	hsa-miR-376a-5p	-0.70982	9.01138	-2.85008	0.00447788	0.00744767	-3.05168
MIMAT0000737	hsa-miR-382-5p	-0.709762	10.9513	-6.20842	8.40873e-10	3.48284e-09	11.0285
MIMAT0000452	hsa-miR-154-5p	-0.707875	10.1313	-3.58638	0.000354688	0.000707173	-0.964934
MIMAT0027454	hsa-miR-6777-5p	-0.707176	8.54409	-2.85066	0.00446985	0.00744767	-3.03184
MIMAT0002816	hsa-miR-494-3p	-0.703633	9.32335	-2.68013	0.00750375	0.012104	-3.53481
MIMAT0005797	hsa-miR-1301-3p	0.701067	10.7076	6.76127	2.56121e-11	1.28461e-10	14.3782
MIMAT0000269	hsa-miR-212-3p	0.701556	10.0519	4.62728	4.29037e-06	1.12886e-05	3.10433
MIMAT0004518	hsa-miR-16-2-3p	0.701896	10.4599	6.54468	1.03691e-10	4.85912e-10	13.1817
MIMAT0003241	hsa-miR-576-5p	0.701949	10.7251	8.58948	4.21857e-17	3.81454e-16	27.4945
MIMAT0018204	hsa-miR-676-3p	0.702705	8.79876	3.10484	0.00196774	0.00350913	-2.30718
MIMAT0004506	hsa-miR-33a-3p	0.705296	9.35485	3.1832	0.00151024	0.00273119	-2.15418
MIMAT0004983	hsa-miR-940	0.705589	9.98069	3.44817	0.000592506	0.00113889	-1.54925
MIMAT0004902	hsa-miR-891a-5p	0.709776	9.12122	2.42791	0.0153956	0.0230934	-4.17788
MIMAT0022925	hsa-miR-503-3p	0.710408	9.44112	3.04523	0.00239773	0.00421737	-2.59252
MIMAT0003888	hsa-miR-766-3p	0.710795	10.5269	7.51726	1.43646e-13	9.04124e-13	19.5924
MIMAT0004780	hsa-miR-532-3p	0.714082	11.0635	9.61448	7.85242e-21	9.69472e-20	35.7828
MIMAT0018356	hsa-miR-3940-3p	0.716902	8.57693	3.19241	0.00146346	0.00265408	-2.02996
MIMAT0004775	hsa-miR-502-3p	0.718216	10.4443	8.85442	4.93489e-18	4.95031e-17	29.7597
MIMAT0000252	hsa-miR-7-5p	0.720721	9.31896	2.7457	0.00616748	0.0101267	-3.44701
MIMAT0022491	hsa-miR-5698	0.722452	8.89259	2.87353	0.00416167	0.00696873	-3.00017
MIMAT0018083	hsa-miR-3662	0.723995	8.48106	3.04871	0.00237044	0.00418084	-2.46845
MIMAT0004496	hsa-miR-23a-5p	0.724066	9.72992	3.34135	0.000870566	0.00163422	-1.7547
MIMAT0019221	hsa-miR-3677-5p	0.72441	9.35244	3.01642	0.00263496	0.00460938	-2.68084
MIMAT0025474	hsa-miR-6509-5p	0.727616	8.84583	3.33981	0.00087535	0.00163841	-1.57339
MIMAT0000688	hsa-miR-301a-3p	0.728743	10.4336	5.54144	4.0173e-08	1.42492e-07	7.36833
MIMAT0018205	hsa-miR-3928-3p	0.729095	9.4321	3.57669	0.000367889	0.000728965	-0.877251
MIMAT0000462	hsa-miR-206	0.731063	8.20529	2.93465	0.00343028	0.00582602	-2.78826
MIMAT0005793	hsa-miR-320c	0.737718	9.09728	3.76758	0.000176362	0.000362899	-0.109989
MIMAT0019738	hsa-miR-4664-3p	0.739978	8.44468	3.25747	0.00116927	0.00215711	-1.82074
MIMAT0003150	hsa-miR-455-5p	0.740372	10.9473	8.44894	1.28867e-16	1.1031e-15	26.2466
MIMAT0002823	hsa-miR-512-3p	0.742291	8.46884	3.1182	0.0018817	0.00337445	-2.25568
MIMAT0019880	hsa-miR-4746-5p	0.742361	9.78615	4.7961	1.91406e-06	5.38959e-06	3.9585
MIMAT0017992	hsa-miR-3614-5p	0.744692	9.61887	3.32565	0.000920444	0.0017178	-1.78959
MIMAT0026475	hsa-miR-210-5p	0.746548	8.5218	3.54304	0.000417386	0.000821968	-0.87196
MIMAT0004982	hsa-miR-939-5p	0.747427	9.21511	3.98791	7.24704e-05	0.000156128	0.696918
MIMAT0005796	hsa-miR-1271-5p	0.747472	9.87815	4.70051	3.03246e-06	8.17999e-06	3.52422
MIMAT0003249	hsa-miR-584-5p	0.74793	11.1982	9.64126	6.21024e-21	8.13668e-20	35.948
MIMAT0027587	hsa-miR-6842-3p	0.748095	9.45376	4.33716	1.61885e-05	3.89252e-05	2.05918
MIMAT0003284	hsa-miR-616-5p	0.750349	9.54442	3.8656	0.000119376	0.000252936	0.134615
MIMAT0000073	hsa-miR-19a-3p	0.750902	10.9219	8.83454	5.80747e-18	5.64908e-17	29.3079
MIMAT0019814	hsa-miR-203b-3p	0.751956	10.8183	3.51131	0.000469694	0.000916545	-1.81685
MIMAT0018926	hsa-miR-378d	0.753994	8.46513	3.86883	0.00011783	0.000250487	0.315818
MIMAT0027541	hsa-miR-6820-3p	0.754969	8.58814	3.93213	9.11442e-05	0.000195701	0.550381
MIMAT0005885	hsa-miR-1295a	0.755857	9.09353	3.35514	0.000828865	0.00156509	-1.54283
MIMAT0000691	hsa-miR-130b-3p	0.759154	10.5991	9.83302	1.14037e-21	1.59157e-20	37.9155
MIMAT0003258	hsa-miR-590-5p	0.759876	10.6659	10.0385	1.8022e-22	2.7548e-21	39.7185
MIMAT0003887	hsa-miR-769-3p	0.762051	9.61493	5.17829	2.80516e-07	8.82799e-07	5.87795
MIMAT0017987	hsa-miR-3610	0.764506	9.05942	3.76891	0.00017544	0.000362163	-0.116359
MIMAT0004610	hsa-miR-150-3p	0.765931	9.49771	3.26725	0.00113009	0.00209084	-1.9205
MIMAT0000091	hsa-miR-33a-5p	0.76804	10.5511	5.59056	3.0616e-08	1.12978e-07	7.54573
MIMAT0019954	hsa-miR-4786-5p	0.778904	8.61291	4.14304	3.77474e-05	8.47336e-05	1.37599
MIMAT0002808	hsa-miR-511-5p	0.780096	10.3151	5.01399	6.50633e-07	1.97031e-06	4.78992
MIMAT0018086	hsa-miR-3664-5p	0.780953	8.59922	3.68866	0.000239961	0.000485977	-0.361937
MIMAT0002876	hsa-miR-505-3p	0.784294	11.1049	16.4457	6.89327e-53	7.3758e-51	109.122
MIMAT0027497	hsa-miR-6798-3p	0.78874	8.49034	4.33504	1.63425e-05	3.91488e-05	2.17302
MIMAT0019776	hsa-miR-1343-3p	0.788953	9.03274	4.08684	4.79272e-05	0.000106101	1.1199
MIMAT0004800	hsa-miR-550a-5p	0.792946	9.7852	5.54696	3.89693e-08	1.3958e-07	7.72688
MIMAT0018197	hsa-miR-3922-3p	0.793405	8.71312	4.6197	4.44618e-06	1.16508e-05	3.39829
MIMAT0030021	hsa-miR-7706	0.794106	9.46804	4.92504	1.01586e-06	2.97799e-06	4.66717
MIMAT0022726	hsa-miR-1306-5p	0.794268	10.4253	8.18836	9.81835e-16	7.68705e-15	24.5327
MIMAT0011161	hsa-miR-2116-3p	0.79526	8.60813	4.70793	2.92695e-06	7.92869e-06	3.80486
MIMAT0004507	hsa-miR-92a-1-5p	0.795517	9.85825	5.50832	4.8192e-08	1.68148e-07	7.48432
MIMAT0004805	hsa-miR-616-3p	0.796483	8.99244	4.44259	1.00785e-05	2.46963e-05	2.60047
MIMAT0004680	hsa-miR-130b-5p	0.797394	10.5897	9.90894	5.78792e-22	8.25744e-21	38.5854
MIMAT0021017	hsa-miR-4999-5p	0.79856	8.72206	4.11908	4.18063e-05	9.31931e-05	1.27395
MIMAT0004593	hsa-miR-130a-5p	0.799735	8.98112	4.2356	2.53159e-05	5.86335e-05	1.73054
MIMAT0005933	hsa-miR-1277-3p	0.80211	9.12398	4.44863	9.80602e-06	2.41206e-05	2.59179
MIMAT0004491	hsa-miR-19b-1-5p	0.802533	10.3727	9.28075	1.40017e-19	1.63438e-18	33.286
MIMAT0004801	hsa-miR-590-3p	0.803592	10.1485	8.37063	2.38536e-16	2.015e-15	26.0325
MIMAT0004611	hsa-miR-185-3p	0.805997	10.0839	6.77985	2.26761e-11	1.1554e-10	14.8261
MIMAT0003884	hsa-miR-454-5p	0.810189	8.78084	4.72725	2.66839e-06	7.3524e-06	3.88037
MIMAT0015045	hsa-miR-3170	0.817195	9.37532	4.6067	4.72582e-06	1.22833e-05	3.23339
MIMAT0022975	hsa-miR-3934-3p	0.818073	9.13099	5.17887	2.79663e-07	8.82799e-07	5.99618
MIMAT0004785	hsa-miR-545-5p	0.821408	8.63899	4.71984	2.76487e-06	7.55338e-06	3.85486
MIMAT0018068	hsa-miR-3648	0.82256	8.68414	4.33924	1.60396e-05	3.87122e-05	2.17932
MIMAT0017950	hsa-miR-2355-3p	0.8258	9.79078	6.48152	1.54751e-10	6.8993e-10	13.0848
MIMAT0016847	hsa-miR-378c	0.830086	10.1731	8.16847	1.14397e-15	8.84855e-15	24.524
MIMAT0006789	hsa-miR-1468-5p	0.831172	10.3256	7.70855	3.59638e-14	2.356e-13	21.0595
MIMAT0002835	hsa-miR-526b-5p	0.831665	8.83838	3.80711	0.000150833	0.000314398	0.0621225
MIMAT0019926	hsa-miR-4772-5p	0.831712	8.54017	4.68424	3.27678e-06	8.72902e-06	3.69857
MIMAT0004569	hsa-miR-222-5p	0.834349	10.072	8.2792	4.86624e-16	3.90516e-15	25.3841
MIMAT0004947	hsa-miR-885-5p	0.841629	8.8313	3.82517	0.000140371	0.000294504	0.124771
MIMAT0015003	hsa-miR-3136-5p	0.845061	8.59827	5.29327	1.53507e-07	4.95235e-07	6.62683
MIMAT0005584	hsa-miR-1229-3p	0.845638	8.77116	4.48733	8.21799e-06	2.069e-05	2.80918
MIMAT0019927	hsa-miR-4772-3p	0.846481	9.91812	5.93316	4.3433e-09	1.70962e-08	9.78653
MIMAT0016925	hsa-miR-500b-5p	0.847169	9.90801	7.88859	9.51195e-15	6.56632e-14	22.5198
MIMAT0005577	hsa-miR-1226-3p	0.847474	9.24087	4.99723	7.07975e-07	2.12393e-06	5.08167
MIMAT0004773	hsa-miR-500a-5p	0.848111	9.90771	7.90506	8.4111e-15	5.86948e-14	22.6406
MIMAT0000089	hsa-miR-31-5p	0.852193	9.77214	4.58702	5.18167e-06	1.34138e-05	3.01031
MIMAT0005950	hsa-miR-1306-3p	0.860125	9.21759	5.94733	3.9975e-09	1.58419e-08	10.0772
MIMAT0019729	hsa-miR-4661-5p	0.862291	9.83998	6.74975	2.76171e-11	1.36823e-10	14.7424
MIMAT0004568	hsa-miR-221-5p	0.863931	9.25001	5.14545	3.32519e-07	1.0363e-06	5.80721
MIMAT0022696	hsa-miR-301a-5p	0.868456	9.92758	5.52518	4.39331e-08	1.54126e-07	7.50077
MIMAT0002873	hsa-miR-502-5p	0.874236	8.77555	5.54826	3.86911e-08	1.39549e-07	7.94155
MIMAT0004493	hsa-miR-20a-3p	0.874902	10.3339	8.96678	1.95515e-18	2.05771e-17	30.6928
MIMAT0000262	hsa-miR-187-3p	0.877773	10.4301	5.40526	8.43926e-08	2.88192e-07	6.59032
MIMAT0019229	hsa-miR-3940-5p	0.882133	8.57894	5.36347	1.05635e-07	3.55067e-07	6.98496
MIMAT0001635	hsa-miR-452-5p	0.885627	11.1009	10.5098	2.34885e-24	4.43517e-23	43.7695
MIMAT0025477	hsa-miR-6510-3p	0.888989	9.80068	4.14143	3.80082e-05	8.50217e-05	1.13099
MIMAT0027032	hsa-miR-500b-3p	0.890527	9.01269	6.11917	1.44216e-09	5.8599e-09	11.0937
MIMAT0003257	hsa-miR-550a-3p	0.891589	9.40911	6.50378	1.34439e-10	6.12128e-10	13.3364
MIMAT0022842	hsa-miR-98-3p	0.892988	9.37437	6.74926	2.77056e-11	1.36823e-10	14.864
MIMAT0004683	hsa-miR-362-3p	0.89397	9.34388	6.46587	1.708e-10	7.56232e-10	13.093
MIMAT0004504	hsa-miR-31-3p	0.906795	9.53877	5.33595	1.22366e-07	4.07041e-07	6.68869
MIMAT0003339	hsa-miR-421	0.9128	9.4859	7.56151	1.04541e-13	6.64507e-13	20.2849
MIMAT0004776	hsa-miR-505-5p	0.913596	10.4157	11.9945	1.04881e-30	3.74075e-29	58.6175
MIMAT0019059	hsa-miR-1269b	0.927182	8.31859	3.88207	0.000111704	0.000238252	0.363043
MIMAT0026734	hsa-miR-942-3p	0.934157	8.57824	6.67662	4.44464e-11	2.16171e-10	14.512
MIMAT0026616	hsa-miR-579-5p	0.940052	8.57867	6.60506	7.04968e-11	3.37753e-10	14.0632
MIMAT0004985	hsa-miR-942-5p	0.94034	10.1621	12.2557	6.95597e-32	3.43518e-30	61.3968
MIMAT0001412	hsa-miR-18b-5p	0.956689	8.43481	6.89736	1.04286e-11	5.44324e-11	15.9279
MIMAT0015085	hsa-miR-3200-3p	0.965251	9.82006	7.59683	8.10303e-14	5.20214e-13	20.4123
MIMAT0002872	hsa-miR-501-5p	0.984953	9.5928	9.94868	4.05165e-22	5.91173e-21	39.3044
MIMAT0004608	hsa-miR-146a-3p	0.98952	8.57543	4.8258	1.65635e-06	4.72612e-06	4.33994
MIMAT0019957	hsa-miR-4787-3p	1.00625	8.5901	7.48393	1.82303e-13	1.12537e-12	19.869
MIMAT0000242	hsa-miR-129-5p	1.01014	9.50525	6.91544	9.24439e-12	4.90488e-11	15.9137
MIMAT0018349	hsa-miR-3934-5p	1.01125	8.61026	7.72254	3.24618e-14	2.1485e-13	21.5534
MIMAT0025851	hsa-miR-6720-3p	1.01179	8.62139	6.99244	5.51598e-12	2.97585e-11	16.5418
MIMAT0028222	hsa-miR-7156-5p	1.02977	8.75047	5.99117	3.08932e-09	1.23959e-08	10.3725
MIMAT0004613	hsa-miR-188-3p	1.03862	9.05786	7.65536	5.30099e-14	3.43761e-13	21.0244
MIMAT0030017	hsa-miR-7702	1.0595	8.83764	6.4849	1.51483e-10	6.80084e-10	13.2997
MIMAT0000281	hsa-miR-224-5p	1.06316	10.779	12.1364	2.41296e-31	1.03275e-29	59.8691
MIMAT0022720	hsa-miR-1304-3p	1.07388	8.46708	6.53195	1.12435e-10	5.23066e-10	13.6097
MIMAT0003254	hsa-miR-548b-3p	1.09445	8.94983	8.35799	2.63347e-16	2.1957e-15	26.2407
MIMAT0000072	hsa-miR-18a-5p	1.1158	10.3738	18.0837	5.62062e-62	9.02109e-60	130.171
MIMAT0018110	hsa-miR-3682-3p	1.12517	9.01203	10.121	8.52705e-23	1.36859e-21	40.9143
MIMAT0004658	hsa-miR-155-3p	1.13871	8.63957	8.76793	1.00006e-17	9.5827e-17	29.4659
MIMAT0000457	hsa-miR-188-5p	1.15088	9.32585	11.4219	3.47453e-28	8.57942e-27	53.1211
MIMAT0004958	hsa-miR-301b-3p	1.15656	8.73847	9.61181	8.03823e-21	9.73687e-20	36.46
MIMAT0009198	hsa-miR-224-3p	1.1661	9.29964	8.83723	5.68116e-18	5.61124e-17	29.957
MIMAT0004980	hsa-miR-937-3p	1.16841	9.59429	10.3328	1.22038e-23	2.0618e-22	42.7172
MIMAT0004949	hsa-miR-877-5p	1.22191	9.20264	11.4435	2.80307e-28	7.19827e-27	53.3415
MIMAT0003882	hsa-miR-767-5p	1.35951	8.57964	7.96548	5.34799e-15	3.85776e-14	23.2973
MIMAT0000430	hsa-miR-138-5p	1.39091	8.67704	12.122	2.80269e-31	1.12458e-29	60.1911
MIMAT0000442	hsa-miR-9-3p	1.40344	9.28692	11.7604	1.15249e-29	3.52333e-28	56.4728
MIMAT0001636	hsa-miR-452-3p	1.41936	9.53239	13.1352	5.6264e-36	4.51519e-34	70.8376
MIMAT0004770	hsa-miR-516a-5p	1.42648	8.57919	10.5865	1.14228e-24	2.36562e-23	45.182
MIMAT0005452	hsa-miR-519a-5p	1.5124	8.68367	11.3667	6.01481e-28	1.43019e-26	52.6151
MIMAT0002891	hsa-miR-18a-3p	1.5288	9.08411	17.1713	7.28672e-57	9.35615e-55	118.522
MIMAT0000758	hsa-miR-135b-5p	1.58626	10.0404	18.5282	1.64683e-64	3.52423e-62	136.005
MIMAT0000102	hsa-miR-105-5p	1.60099	8.90943	10.3406	1.13462e-23	1.96871e-22	42.8651
MIMAT0003242	hsa-miR-577	2.11175	9.21723	20.8466	4.2847e-78	1.37539e-75	167.139
MIMAT0004977	hsa-miR-934	2.20045	8.5819	21.2896	9.43936e-81	6.06007e-78	173.06

## Sheet: Metabric
miRbase	miRNA	Prevoius miRNA ID	logFC Tn vs non TN	AveExpr	t	P.Value	adj.P.Val	B
MIMAT0000728	hsa-miR-375	hsa-miR-375	-2.07377	9.37941	-17.1328	6.11e-60	5.22e-58	125.496
MIMAT0001541	hsa-miR-449a	hsa-miR-449a	-1.27841	7.5694	-9.25984	7.35e-20	9.36e-19	33.9264
MIMAT0004673	hsa-miR-29c-5p	hsa-miR-29c*	-1.26547	8.98223	-23.4517	5.11e-103	3.06e-100	224.213
MIMAT0000681	hsa-miR-29c-3p	hsa-miR-29c	-1.26261	13.294	-22.8135	2.34e-98	7.02e-96	213.528
MIMAT0000253	hsa-miR-10a-5p	hsa-miR-10a	-1.07677	8.93305	-10.1924	1.37e-23	2.16e-22	42.4122
MIMAT0004694	hsa-miR-342-5p	hsa-miR-342-5p	-1.02179	9.10147	-15.1008	6.97e-48	3.48e-46	97.8947
MIMAT0000753	hsa-miR-342-3p	hsa-miR-342-3p	-0.98585	10.5756	-12.1254	2.9e-32	8.39e-31	62.1905
MIMAT0000450	hsa-miR-149-5p	hsa-miR-149	-0.947964	7.88695	-13.5934	1.2e-39	4.5e-38	79.0562
MIMAT0000682	hsa-miR-200a-3p	hsa-miR-200a	-0.932455	10.1835	-10.3317	3.57e-24	5.78e-23	43.7399
MIMAT0000088	hsa-miR-30a-3p	hsa-miR-30a*	-0.863579	9.13479	-10.5257	5.36e-25	9.18e-24	45.6159
MIMAT0000254	hsa-miR-10b-5p	hsa-miR-10b	-0.837717	10.3374	-8.82958	3.04e-18	3.04e-17	30.2541
MIMAT0000095	hsa-miR-96-5p	hsa-miR-96	-0.827881	10.1299	-8.3322	1.85e-16	1.63e-15	26.2043
MIMAT0000226	hsa-miR-196a-5p	hsa-miR-196a	-0.779614	9.31909	-5.58529	2.79e-08	1.23e-07	7.77592
MIMAT0000087	hsa-miR-30a-5p	hsa-miR-30a	-0.754891	10.9458	-7.45886	1.52e-13	1.12e-12	19.612
MIMAT0000461	hsa-miR-195-5p	hsa-miR-195	-0.707683	10.7069	-7.73723	1.92e-14	1.53e-13	21.6407
MIMAT0005898	hsa-miR-1246	hsa-miR-1246	0.703117	10.2658	6.88776	8.5e-12	5.36e-11	15.666
MIMAT0000075	hsa-miR-20a-5p	hsa-miR-20a	0.720599	11.693	9.02223	5.85e-19	6.75e-18	31.8791
MIMAT0004784	hsa-miR-455-3p	hsa-miR-455-3p	0.721545	8.71586	10.977	5.82e-27	1.13e-25	50.0927
MIMAT0000451	hsa-miR-150-5p	hsa-miR-150	0.727065	11.0503	6.49005	1.18e-10	6.45e-10	13.0917
MIMAT0000434	hsa-miR-142-3p	hsa-miR-142-3p	0.737041	12.2059	7.33308	3.77e-13	2.6e-12	18.7179
MIMAT0000071	hsa-miR-17-3p	hsa-miR-17*	0.782376	8.36043	16.1404	6.37e-54	4.77e-52	111.716
MIMAT0001412	hsa-miR-18b-5p	hsa-miR-18b	0.793213	7.31365	19.191	3.86e-73	5.78e-71	155.732
MIMAT0000070	hsa-miR-17-5p	hsa-miR-17	0.801434	9.11555	14.9636	4.16e-47	1.92e-45	96.1194
MIMAT0000073	hsa-miR-19a-3p	hsa-miR-19a	0.802904	9.69611	13.6068	1.02e-39	4.08e-38	79.2176
MIMAT0005880	hsa-miR-1290	hsa-miR-1290	0.888664	7.41981	12.1241	2.94e-32	8.39e-31	62.1768
MIMAT0000646	hsa-miR-155-5p	hsa-miR-155	0.891406	8.9556	12.0214	9.12e-32	2.48e-30	61.055
MIMAT0000281	hsa-miR-224-5p	hsa-miR-224	1.00927	7.4273	11.8628	5.16e-31	1.24e-29	59.337
MIMAT0004673	hsa-miR-29c-5p	hsa-miR-29c*	1.01233	7.4872	21.6619	4.24e-90	8.46e-88	194.599
MIMAT0000449	hsa-miR-146a-5p	hsa-miR-146a	1.06414	9.47451	15.2928	5.61e-49	3.36e-47	100.398
MIMAT0000758	hsa-miR-135b-5p	hsa-miR-135b	1.14783	6.94151	17.4933	3.48e-62	3.47e-60	130.635
