# Supplementary material for: Loss of function of miR-342-3p results in MCT1 over-expression and contributes to oncogenic metabolic reprogramming in triple negative breast cancer
Source: Sci Rep. 2018 Aug 16;8:12252. doi: 10.1038/s41598-018-29708-9 (PMC6095912; doi:10.1038/s41598-018-29708-9)
Supplement: Supplementary file 3 — Supplementary table 2 [file 41598_2018_29708_MOESM3_ESM.xlsx]

## Sheet: Common alterd miRNAs
Supplementary table 2: miRNA-mRNA integrative analysis in TN tumors bsed on the differentiall expressed transcripts
Common altered miRNAs in TN tumors (Romero et al., TCGA and Metabric data bases)
miRbase id	miRNA	lgFc
MIMAT0000728	hsa-miR-375	-2.80493
MIMAT0000450	hsa-miR-149-5p	-2.05056
MIMAT0004515	hsa-miR-29b-2-5p	-1.52092
MIMAT0000753	hsa-miR-342-3p	-1.51706
MIMAT0000253	hsa-miR-10a-5p	-1.4135
MIMAT0004694	hsa-miR-342-5p	-1.34546
MIMAT0000250	hsa-miR-139-5p	-1.01588
MIMAT0003294	hsa-miR-625-5p	-0.953366
MIMAT0002814	hsa-miR-432-5p	-0.935875
MIMAT0002805	hsa-miR-489-3p	-0.930285
MIMAT0003327	hsa-miR-449b-5p	-0.914165
MIMAT0001541	hsa-miR-449a	-0.8913
MIMAT0003180	hsa-miR-487b-3p	-0.883378
MIMAT0000737	hsa-miR-382-5p	-0.866197
MIMAT0004507	hsa-miR-92a-1-5p	0.711605
MIMAT0004683	hsa-miR-362-3p	0.71597
MIMAT0003882	hsa-miR-767-5p	0.778701
MIMAT0002872	hsa-miR-501-5p	0.789696
MIMAT0000758	hsa-miR-135b-5p	0.809281
MIMAT0004770	hsa-miR-516a-5p	0.818622
MIMAT0000102	hsa-miR-105-5p	0.884676
MIMAT0003249	hsa-miR-584-5p	1.00607
MIMAT0000073	hsa-miR-19a-3p	1.03338
MIMAT0000281	hsa-miR-224-5p	1.0842
MIMAT0002876	hsa-miR-505-3p	1.11496
MIMAT0000430	hsa-miR-138-5p	1.16726
MIMAT0001412	hsa-miR-18b-5p	1.31299
MIMAT0000072	hsa-miR-18a-5p	1.34618
MIMAT0001635	hsa-miR-452-5p	1.52985
MIMAT0003150	hsa-miR-455-5p	1.55502
MIMAT0004977	hsa-miR-934	2.55809

## Sheet: Predicted Target
Altered predicted targets of miRNA differenitally expressed in TN tumos
miRNA	MIMATid	Gene	EntrezID	RefseqID	miRWalk	miRanda	miRDB	Pictar2	PITA	RNA22	RNAhybrid	Targetscan	SUM
hsa-miR-105-5p	MIMAT0000102	PELI1	57162	NM_020651	1	1	0	0	1	0	1	1	5
hsa-miR-105-5p	MIMAT0000102	CREB3L2	64764	NM_194071	1	1	0	1	1	1	1	1	7
hsa-miR-105-5p	MIMAT0000102	NFS1	9054	NM_021100	1	0	0	0	1	1	1	1	5
hsa-miR-105-5p	MIMAT0000102	FAM64A	54478	NM_019013	1	1	1	0	0	0	1	1	5
hsa-miR-105-5p	MIMAT0000102	FAM64A	54478	NM_001195228	1	1	1	0	0	0	1	1	5
hsa-miR-105-5p	MIMAT0000102	LMNB2	84823	NM_032737	0	1	0	0	1	1	1	1	5
hsa-miR-105-5p	MIMAT0000102	ALDH1A3	220	NM_000693	1	0	0	0	1	1	1	1	5
hsa-miR-105-5p	MIMAT0000102	NCAPG	64151	NM_022346	1	1	0	0	1	1	1	1	6
hsa-miR-105-5p	MIMAT0000102	FERMT1	55612	NM_017671	0	1	0	0	1	1	1	1	5
hsa-miR-105-5p	MIMAT0000102	LCP1	3936	NM_002298	1	1	0	0	1	1	1	1	6
hsa-miR-105-5p	MIMAT0000102	CDCA2	157313	NM_152562	1	0	0	1	1	0	1	1	5
hsa-miR-105-5p	MIMAT0000102	FZD7	8324	NM_003507	1	1	0	1	1	0	1	1	6
hsa-miR-105-5p	MIMAT0000102	PRKX	5613	NM_005044	1	1	1	0	1	1	1	1	7
hsa-miR-105-5p	MIMAT0000102	FAM150B	285016	NM_001002919	1	0	0	0	1	1	1	1	5
hsa-miR-105-5p	MIMAT0000102	RAD51AP1	10635	NM_001130862	1	1	0	0	0	1	1	1	5
hsa-miR-105-5p	MIMAT0000102	RAD51AP1	10635	NM_006479	1	1	0	0	1	0	1	1	5
hsa-miR-105-5p	MIMAT0000102	CEP55	55165	NM_018131	1	0	0	1	1	1	1	1	6
hsa-miR-105-5p	MIMAT0000102	PDXK	8566	NM_003681	1	1	0	0	1	1	1	1	6
hsa-miR-105-5p	MIMAT0000102	BUB1	699	NM_004336	1	1	0	0	0	1	1	1	5
hsa-miR-105-5p	MIMAT0000102	MID1	4281	NM_000381	1	1	0	0	0	1	1	1	5
hsa-miR-105-5p	MIMAT0000102	MID1	4281	NM_001193281	1	1	0	1	0	0	1	1	5
hsa-miR-105-5p	MIMAT0000102	SLC2A5	6518	NM_003039	1	1	0	0	1	0	1	1	5
hsa-miR-105-5p	MIMAT0000102	CENPN	55839	NM_001100624	1	1	0	0	1	1	1	1	6
hsa-miR-105-5p	MIMAT0000102	CTSC	1075	NM_148170	1	0	0	0	1	1	1	1	5
hsa-miR-105-5p	MIMAT0000102	GPT2	84706	NM_133443	1	0	0	0	1	1	1	1	5
hsa-miR-105-5p	MIMAT0000102	CHST3	9469	NM_004273	1	1	0	0	1	1	1	1	6
hsa-miR-105-5p	MIMAT0000102	IGF2BP3	10643	NM_006547	0	1	0	0	1	1	1	1	5
hsa-miR-105-5p	MIMAT0000102	ODC1	4953	NM_002539	1	1	1	0	1	0	1	1	6
hsa-miR-105-5p	MIMAT0000102	NFE2L3	9603	NM_004289	1	1	1	0	1	0	1	1	6
hsa-miR-105-5p	MIMAT0000102	LMO4	8543	NM_006769	1	1	0	0	1	0	1	1	5
hsa-miR-105-5p	MIMAT0000102	LPIN1	23175	NM_145693	1	1	1	0	1	0	1	1	6
hsa-miR-105-5p	MIMAT0000102	LPIN1	23175	NM_001261428	1	1	0	0	0	1	1	1	5
hsa-miR-105-5p	MIMAT0000102	SOX11	6664	NM_003108	1	1	0	0	1	1	1	1	6
hsa-miR-105-5p	MIMAT0000102	GBP1	2633	NM_002053	1	0	0	0	1	1	1	1	5
hsa-miR-105-5p	MIMAT0000102	NFIB	4781	XM_005251467	1	1	0	0	0	1	1	1	5
hsa-miR-105-5p	MIMAT0000102	NFIB	4781	NM_005596	1	1	0	0	1	0	1	1	5
hsa-miR-105-5p	MIMAT0000102	LAMP3	27074	NM_014398	1	0	0	0	1	1	1	1	5
hsa-miR-105-5p	MIMAT0000102	CDK6	1021	NM_001145306	1	1	1	0	0	1	1	1	6
hsa-miR-105-5p	MIMAT0000102	CDK6	1021	NM_001259	1	1	1	0	1	0	1	1	6
hsa-miR-105-5p	MIMAT0000102	SFRP1	6422	NM_003012	1	1	1	0	1	1	1	1	7
hsa-miR-10a-5p	MIMAT0000253	SRGN	5552	NM_002727	1	1	0	0	1	1	1	1	6
hsa-miR-10a-5p	MIMAT0000253	TSPAN33	340348	NM_178562	1	1	0	0	1	0	1	1	5
hsa-miR-10a-5p	MIMAT0000253	ALPL	249	NM_000478	1	1	0	0	1	0	1	1	5
hsa-miR-10a-5p	MIMAT0000253	PRKX	5613	NM_005044	1	1	0	0	1	1	1	1	6
hsa-miR-10a-5p	MIMAT0000253	E2F3	1871	NM_001949	0	1	0	1	1	1	1	1	6
hsa-miR-10a-5p	MIMAT0000253	PDXK	8566	NM_003681	1	0	0	0	1	1	1	1	5
hsa-miR-10a-5p	MIMAT0000253	MALL	7851	NM_005434	1	1	0	0	1	0	1	1	5
hsa-miR-10a-5p	MIMAT0000253	TRIM2	23321	NM_015271	1	1	0	1	1	0	1	1	6
hsa-miR-10a-5p	MIMAT0000253	TRIM2	23321	NM_001130067	1	1	0	1	0	0	1	1	5
hsa-miR-10a-5p	MIMAT0000253	CDCA5	113130	NM_080668	1	0	0	0	1	1	1	1	5
hsa-miR-10a-5p	MIMAT0000253	FSCN1	6624	NM_003088	1	1	0	0	1	1	1	1	6
hsa-miR-10a-5p	MIMAT0000253	RASD2	23551	NM_014310	1	1	0	0	1	0	1	1	5
hsa-miR-10a-5p	MIMAT0000253	RDH10	157506	NM_172037	1	1	0	0	1	1	1	1	6
hsa-miR-10a-5p	MIMAT0000253	CDK6	1021	NM_001145306	1	1	0	0	0	1	1	1	5
hsa-miR-10a-5p	MIMAT0000253	CDK6	1021	NM_001259	1	1	0	0	1	0	1	1	5
hsa-miR-10a-5p	MIMAT0000253	PPP1R14C	81706	NM_030949	0	1	0	1	0	1	1	1	5
hsa-miR-10a-5p	MIMAT0000253	SFRP1	6422	NM_003012	1	0	0	0	1	1	1	1	5
hsa-miR-10a-5p	MIMAT0000253	GABRP	2568	NM_014211	1	0	0	0	1	1	1	1	5
hsa-miR-135b-5p	MIMAT0000758	CREB3L2	64764	NM_194071	1	1	0	0	1	1	1	1	6
hsa-miR-135b-5p	MIMAT0000758	NFS1	9054	NM_021100	1	1	0	0	1	1	1	1	6
hsa-miR-135b-5p	MIMAT0000758	CYP1B1	1545	NM_000104	1	1	0	0	1	1	1	1	6
hsa-miR-135b-5p	MIMAT0000758	EDN1	1906	NM_001955	1	1	0	0	1	1	1	1	6
hsa-miR-135b-5p	MIMAT0000758	PLOD1	5351	NM_000302	1	1	0	0	1	0	1	1	5
hsa-miR-135b-5p	MIMAT0000758	LCP1	3936	NM_002298	0	1	0	1	1	1	1	1	6
hsa-miR-135b-5p	MIMAT0000758	DSG3	1830	NM_001944	1	1	0	0	1	0	1	1	5
hsa-miR-135b-5p	MIMAT0000758	PRKX	5613	NM_005044	1	0	0	0	1	1	1	1	5
hsa-miR-135b-5p	MIMAT0000758	GPM6B	2824	NM_001001995	0	1	1	0	1	1	1	1	6
hsa-miR-135b-5p	MIMAT0000758	MID1	4281	NM_000381	1	1	0	0	0	1	1	1	5
hsa-miR-135b-5p	MIMAT0000758	FAM60A	58516	XM_005253456	1	1	0	0	0	1	1	1	5
hsa-miR-135b-5p	MIMAT0000758	RRAGD	58528	NM_021244	1	1	0	0	0	1	1	1	5
hsa-miR-135b-5p	MIMAT0000758	CDC45	8318	NM_003504	0	1	1	0	1	0	1	1	5
hsa-miR-135b-5p	MIMAT0000758	CTSC	1075	NM_148170	1	1	0	0	1	1	1	1	6
hsa-miR-135b-5p	MIMAT0000758	SLC5A6	8884	NM_021095	1	0	0	0	1	1	1	1	5
hsa-miR-135b-5p	MIMAT0000758	TSPYL5	85453	NM_033512	0	1	0	0	1	1	1	1	5
hsa-miR-135b-5p	MIMAT0000758	IGF2BP3	10643	NM_006547	0	1	1	0	1	1	1	1	6
hsa-miR-135b-5p	MIMAT0000758	GCNT2	2651	NM_001491	1	1	1	0	0	0	1	1	5
hsa-miR-135b-5p	MIMAT0000758	GCNT2	2651	NM_145655	1	1	1	0	0	0	1	1	5
hsa-miR-135b-5p	MIMAT0000758	GCNT2	2651	NM_145649	1	1	1	0	0	0	1	1	5
hsa-miR-135b-5p	MIMAT0000758	ACTR3B	57180	NM_020445	1	1	1	0	0	0	1	1	5
hsa-miR-135b-5p	MIMAT0000758	ACTR3B	57180	NM_001040135	1	1	1	0	0	0	1	1	5
hsa-miR-135b-5p	MIMAT0000758	NFE2L3	9603	NM_004289	1	1	1	0	1	0	1	1	6
hsa-miR-135b-5p	MIMAT0000758	BIRC5	332	NM_001012271	1	1	0	0	0	1	1	1	5
hsa-miR-135b-5p	MIMAT0000758	SOX11	6664	NM_003108	1	1	0	0	1	1	1	1	6
hsa-miR-135b-5p	MIMAT0000758	CXCL9	4283	NM_002416	1	1	0	0	1	1	1	1	6
hsa-miR-135b-5p	MIMAT0000758	KRT5	3852	NM_000424	0	1	0	0	1	1	1	1	5
hsa-miR-135b-5p	MIMAT0000758	CXCL10	3627	NM_001565	1	1	1	0	1	0	1	1	6
hsa-miR-135b-5p	MIMAT0000758	BCL11A	53335	NM_022893	1	1	0	0	1	1	1	1	6
hsa-miR-138-5p	MIMAT0000430	TCF7L1	83439	NM_031283	0	1	0	0	1	1	1	1	5
hsa-miR-138-5p	MIMAT0000430	CREB3L2	64764	NM_194071	1	1	1	0	1	1	1	1	7
hsa-miR-138-5p	MIMAT0000430	FPR3	2359	NM_002030	1	1	0	0	1	1	1	1	6
hsa-miR-138-5p	MIMAT0000430	DEK	7913	NM_003472	0	0	0	1	1	1	1	1	5
hsa-miR-138-5p	MIMAT0000430	TSPAN33	340348	NM_178562	1	1	0	0	1	0	1	1	5
hsa-miR-138-5p	MIMAT0000430	NXN	64359	NM_022463	0	1	1	0	1	1	1	1	6
hsa-miR-138-5p	MIMAT0000430	ALDH1A3	220	NM_000693	0	1	0	0	1	1	1	1	5
hsa-miR-138-5p	MIMAT0000430	NOTCH1	4851	NM_017617	1	1	0	0	1	1	1	1	6
hsa-miR-138-5p	MIMAT0000430	GPX7	2882	NM_015696	0	1	0	0	1	1	1	1	5
hsa-miR-138-5p	MIMAT0000430	FAM83D	81610	NM_030919	0	1	1	0	1	0	1	1	5
hsa-miR-138-5p	MIMAT0000430	E2F2	1870	NM_004091	0	1	0	0	1	1	1	1	5
hsa-miR-138-5p	MIMAT0000430	CEP55	55165	NM_018131	0	1	1	0	1	1	1	1	6
hsa-miR-138-5p	MIMAT0000430	E2F3	1871	NM_001949	0	1	0	0	1	1	1	1	5
hsa-miR-138-5p	MIMAT0000430	PDXK	8566	NM_003681	1	1	0	0	1	1	1	1	6
hsa-miR-138-5p	MIMAT0000430	CSRP2	1466	NM_001321	0	1	1	0	1	0	1	1	5
hsa-miR-138-5p	MIMAT0000430	SKP2	6502	NM_005983	1	1	1	0	0	1	1	1	6
hsa-miR-138-5p	MIMAT0000430	SKP2	6502	NM_001243120	1	1	1	0	0	0	1	1	5
hsa-miR-138-5p	MIMAT0000430	CENPN	55839	NM_001100624	0	1	1	0	1	1	1	1	6
hsa-miR-138-5p	MIMAT0000430	RRAGD	58528	NM_021244	1	1	0	0	0	1	1	1	5
hsa-miR-138-5p	MIMAT0000430	MSN	4478	XM_005262269	1	1	0	0	0	1	1	1	5
hsa-miR-138-5p	MIMAT0000430	MSN	4478	NM_002444	1	1	0	0	1	0	1	1	5
hsa-miR-138-5p	MIMAT0000430	HMGA1	3159	NM_145901	0	1	0	1	0	1	1	1	5
hsa-miR-138-5p	MIMAT0000430	CHST3	9469	NM_004273	1	1	1	0	1	1	1	1	7
hsa-miR-138-5p	MIMAT0000430	TSPYL5	85453	NM_033512	1	1	0	0	1	1	1	1	6
hsa-miR-138-5p	MIMAT0000430	IGF2BP2	10644	NM_006548	0	1	0	1	0	1	1	1	5
hsa-miR-138-5p	MIMAT0000430	SPOCK2	9806	NM_001244950	1	1	0	0	0	1	1	1	5
hsa-miR-138-5p	MIMAT0000430	SPOCK2	9806	NM_014767	1	1	0	0	1	0	1	1	5
hsa-miR-138-5p	MIMAT0000430	RUNX3	864	NM_001031680	1	1	0	0	0	1	1	1	5
hsa-miR-138-5p	MIMAT0000430	KRT16	3868	NM_005557	1	1	0	0	1	1	1	1	6
hsa-miR-138-5p	MIMAT0000430	SOX11	6664	NM_003108	1	1	0	0	1	1	1	1	6
hsa-miR-138-5p	MIMAT0000430	CX3CL1	6376	NM_002996	1	0	0	0	1	1	1	1	5
hsa-miR-138-5p	MIMAT0000430	PKP1	5317	NM_000299	1	1	0	0	0	1	1	1	5
hsa-miR-138-5p	MIMAT0000430	SOX8	30812	NM_014587	1	1	0	0	1	1	1	1	6
hsa-miR-138-5p	MIMAT0000430	CCNE1	898	NM_001238	0	1	0	1	0	1	1	1	5
hsa-miR-138-5p	MIMAT0000430	NFIB	4781	NM_005596	1	0	0	1	1	0	1	1	5
hsa-miR-138-5p	MIMAT0000430	CBX2	84733	NM_005189	1	1	0	0	1	1	1	1	6
hsa-miR-138-5p	MIMAT0000430	C1orf106	55765	NM_001142569	1	1	0	0	0	1	1	1	5
hsa-miR-138-5p	MIMAT0000430	C1orf106	55765	NM_018265	1	1	0	0	1	0	1	1	5
hsa-miR-138-5p	MIMAT0000430	SLC7A5	8140	NM_003486	0	1	0	0	1	1	1	1	5
hsa-miR-138-5p	MIMAT0000430	LCN2	3934	NM_005564	1	1	0	0	1	0	1	1	5
hsa-miR-138-5p	MIMAT0000430	BCL11A	53335	NM_022893	0	1	0	1	1	1	1	1	6
hsa-miR-138-5p	MIMAT0000430	RARRES1	5918	XM_005247686	1	1	0	0	0	1	1	1	5
hsa-miR-138-5p	MIMAT0000430	RARRES1	5918	NM_206963	1	1	0	0	1	0	1	1	5
hsa-miR-138-5p	MIMAT0000430	FOXC1	2296	NM_001453	0	1	1	1	1	1	1	1	7
hsa-miR-139-5p	MIMAT0000250	PELI1	57162	NM_020651	0	1	0	0	1	1	1	1	5
hsa-miR-139-5p	MIMAT0000250	FPR3	2359	NM_002030	0	1	0	0	1	1	1	1	5
hsa-miR-139-5p	MIMAT0000250	OLFM4	10562	NM_006418	1	0	0	0	1	1	1	1	5
hsa-miR-139-5p	MIMAT0000250	NOTCH1	4851	NM_017617	1	1	1	1	1	1	1	1	8
hsa-miR-139-5p	MIMAT0000250	LCP1	3936	NM_002298	0	1	1	0	1	0	1	1	5
hsa-miR-139-5p	MIMAT0000250	PSME4	23198	NM_014614	1	1	0	1	1	1	1	1	7
hsa-miR-139-5p	MIMAT0000250	PRKX	5613	NM_005044	1	1	0	0	1	1	1	1	6
hsa-miR-139-5p	MIMAT0000250	E2F3	1871	NM_001949	1	0	0	0	1	1	1	1	5
hsa-miR-139-5p	MIMAT0000250	GPM6B	2824	NM_001001995	0	1	0	0	1	1	1	1	5
hsa-miR-139-5p	MIMAT0000250	TMEM123	114908	NM_052932	1	1	1	0	1	1	1	1	7
hsa-miR-139-5p	MIMAT0000250	PDXK	8566	NM_003681	1	0	0	0	1	1	1	1	5
hsa-miR-139-5p	MIMAT0000250	ATL2	64225	NM_022374	1	1	1	1	0	1	1	1	7
hsa-miR-139-5p	MIMAT0000250	ATL2	64225	NM_001135673	1	1	1	1	0	0	1	1	6
hsa-miR-139-5p	MIMAT0000250	CENPN	55839	NM_001100624	0	1	0	0	1	1	1	1	5
hsa-miR-139-5p	MIMAT0000250	GABBR2	9568	NM_005458	1	1	1	1	1	1	1	1	8
hsa-miR-139-5p	MIMAT0000250	C3orf58	205428	NM_173552	0	1	1	0	1	0	1	1	5
hsa-miR-139-5p	MIMAT0000250	CTSC	1075	NM_148170	0	1	0	0	1	1	1	1	5
hsa-miR-139-5p	MIMAT0000250	CTSC	1075	NM_001814	1	1	0	0	1	0	1	1	5
hsa-miR-139-5p	MIMAT0000250	CPA4	51200	NM_016352	1	1	0	0	1	1	1	1	6
hsa-miR-139-5p	MIMAT0000250	UBE2E3	10477	NM_006357	1	0	0	1	0	1	1	1	5
hsa-miR-139-5p	MIMAT0000250	CHST3	9469	NM_004273	0	1	0	0	1	1	1	1	5
hsa-miR-139-5p	MIMAT0000250	UBASH3B	84959	NM_032873	1	1	0	0	1	1	1	1	6
hsa-miR-139-5p	MIMAT0000250	GBP5	115362	NM_052942	1	1	1	0	1	1	1	1	7
hsa-miR-139-5p	MIMAT0000250	GBP5	115362	NM_001134486	1	1	1	0	0	0	1	1	5
hsa-miR-139-5p	MIMAT0000250	LMO4	8543	NM_006769	1	1	1	0	1	0	1	1	6
hsa-miR-139-5p	MIMAT0000250	RASD2	23551	NM_014310	1	0	0	0	1	1	1	1	5
hsa-miR-139-5p	MIMAT0000250	BTG3	10950	NM_001130914	1	1	1	1	0	1	1	1	7
hsa-miR-139-5p	MIMAT0000250	BTG3	10950	NM_006806	1	1	1	1	1	0	1	1	7
hsa-miR-139-5p	MIMAT0000250	DSC2	1824	NM_004949	1	1	0	0	1	1	1	1	6
hsa-miR-139-5p	MIMAT0000250	RDH10	157506	NM_172037	1	0	0	0	1	1	1	1	5
hsa-miR-139-5p	MIMAT0000250	LDHB	3945	NM_001174097	1	0	0	1	0	1	1	1	5
hsa-miR-139-5p	MIMAT0000250	LDHB	3945	NM_002300	1	0	0	1	1	0	1	1	5
hsa-miR-139-5p	MIMAT0000250	NFIB	4781	NM_005596	1	1	1	1	1	0	1	1	7
hsa-miR-139-5p	MIMAT0000250	NFIB	4781	NM_001190738	1	1	1	1	0	0	1	1	6
hsa-miR-139-5p	MIMAT0000250	NFIB	4781	NM_001190737	1	1	1	1	0	0	1	1	6
hsa-miR-139-5p	MIMAT0000250	NFIB	4781	XM_005251467	1	1	0	0	0	1	1	1	5
hsa-miR-139-5p	MIMAT0000250	CDK6	1021	NM_001145306	1	1	1	0	0	1	1	1	6
hsa-miR-139-5p	MIMAT0000250	CDK6	1021	NM_001259	1	1	1	0	1	0	1	1	6
hsa-miR-139-5p	MIMAT0000250	PSAT1	29968	NM_058179	1	1	0	0	0	1	1	1	5
hsa-miR-149-5p	MIMAT0000450	NFS1	9054	NM_021100	1	1	0	0	1	1	1	1	6
hsa-miR-149-5p	MIMAT0000450	RHBDF2	79651	XM_005257669	1	1	0	0	0	1	1	1	5
hsa-miR-149-5p	MIMAT0000450	LMNB2	84823	NM_032737	0	1	0	0	1	1	1	1	5
hsa-miR-149-5p	MIMAT0000450	TSPAN33	340348	NM_178562	1	1	0	0	1	0	1	1	5
hsa-miR-149-5p	MIMAT0000450	NOTCH1	4851	NM_017617	1	1	0	0	1	1	1	1	6
hsa-miR-149-5p	MIMAT0000450	FERMT1	55612	NM_017671	1	1	0	0	1	1	1	1	6
hsa-miR-149-5p	MIMAT0000450	PSME4	23198	NM_014614	0	1	0	0	1	1	1	1	5
hsa-miR-149-5p	MIMAT0000450	CD79B	974	NM_001039933	1	1	0	0	0	1	1	1	5
hsa-miR-149-5p	MIMAT0000450	FGFBP1	9982	NM_005130	1	1	1	0	1	1	1	1	7
hsa-miR-149-5p	MIMAT0000450	PRKX	5613	NM_005044	1	1	0	1	1	1	1	1	7
hsa-miR-149-5p	MIMAT0000450	CA9	768	NM_001216	1	0	0	0	1	1	1	1	5
hsa-miR-149-5p	MIMAT0000450	PDXK	8566	NM_003681	1	1	0	0	1	1	1	1	6
hsa-miR-149-5p	MIMAT0000450	RBMS1	5937	XM_005246738	1	1	0	0	0	1	1	1	5
hsa-miR-149-5p	MIMAT0000450	RBMS1	5937	NM_002897	1	1	0	1	0	0	1	1	5
hsa-miR-149-5p	MIMAT0000450	RBMS1	5937	NM_016836	1	1	0	1	0	0	1	1	5
hsa-miR-149-5p	MIMAT0000450	SLC5A6	8884	NM_021095	1	1	0	0	1	1	1	1	6
hsa-miR-149-5p	MIMAT0000450	GPT2	84706	NM_133443	0	1	0	0	1	1	1	1	5
hsa-miR-149-5p	MIMAT0000450	CHST3	9469	NM_004273	1	0	0	0	1	1	1	1	5
hsa-miR-149-5p	MIMAT0000450	PLIN2	123	NM_001122	1	0	0	0	1	1	1	1	5
hsa-miR-149-5p	MIMAT0000450	MPZL2	10205	NM_005797	0	1	0	0	1	1	1	1	5
hsa-miR-149-5p	MIMAT0000450	TSPYL5	85453	NM_033512	1	0	0	0	1	1	1	1	5
hsa-miR-149-5p	MIMAT0000450	CDCA5	113130	NM_080668	1	0	0	0	1	1	1	1	5
hsa-miR-149-5p	MIMAT0000450	RASD2	23551	NM_014310	0	1	0	0	1	1	1	1	5
hsa-miR-149-5p	MIMAT0000450	EGFR	1956	NM_201284	1	1	1	0	1	0	1	1	6
hsa-miR-149-5p	MIMAT0000450	MMP9	4318	NM_004994	1	1	0	0	1	0	1	1	5
hsa-miR-149-5p	MIMAT0000450	NFIB	4781	NM_005596	1	1	0	1	1	0	1	1	6
hsa-miR-149-5p	MIMAT0000450	NFIB	4781	XM_005251467	1	1	0	0	0	1	1	1	5
hsa-miR-149-5p	MIMAT0000450	NFIB	4781	NM_001190738	1	1	0	1	0	0	1	1	5
hsa-miR-149-5p	MIMAT0000450	NFIB	4781	NM_001190737	1	1	0	1	0	0	1	1	5
hsa-miR-149-5p	MIMAT0000450	LAMP3	27074	NM_014398	1	1	0	0	1	1	1	1	6
hsa-miR-149-5p	MIMAT0000450	CBX2	84733	NM_005189	1	0	0	0	1	1	1	1	5
hsa-miR-149-5p	MIMAT0000450	SLC7A5	8140	NM_003486	1	1	0	0	1	1	1	1	6
hsa-miR-149-5p	MIMAT0000450	SFRP1	6422	NM_003012	1	1	1	0	1	1	1	1	7
hsa-miR-149-5p	MIMAT0000450	FOXC1	2296	NM_001453	1	1	0	0	1	1	1	1	6
hsa-miR-149-5p	MIMAT0000450	GABRP	2568	NM_014211	1	0	0	0	1	1	1	1	5
hsa-miR-18a-5p	MIMAT0000072	RNF145	153830	NM_001199383	0	1	1	0	0	1	1	1	5
hsa-miR-18a-5p	MIMAT0000072	RNF145	153830	NM_144726	0	1	1	0	1	0	1	1	5
hsa-miR-18a-5p	MIMAT0000072	OLFM4	10562	NM_006418	1	0	0	0	1	1	1	1	5
hsa-miR-18a-5p	MIMAT0000072	FERMT1	55612	NM_017671	1	1	0	0	1	1	1	1	6
hsa-miR-18a-5p	MIMAT0000072	PRKX	5613	NM_005044	1	0	0	0	1	1	1	1	5
hsa-miR-18a-5p	MIMAT0000072	RAD51AP1	10635	NM_001130862	1	1	1	0	0	1	1	1	6
hsa-miR-18a-5p	MIMAT0000072	RAD51AP1	10635	NM_006479	1	1	1	0	1	0	1	1	6
hsa-miR-18a-5p	MIMAT0000072	AQP9	366	NM_020980	1	1	0	0	1	1	1	1	6
hsa-miR-18a-5p	MIMAT0000072	SRD5A1	6715	NM_001047	1	1	0	0	1	1	1	1	6
hsa-miR-18a-5p	MIMAT0000072	ATL2	64225	NM_022374	1	1	0	0	1	1	1	1	6
hsa-miR-18a-5p	MIMAT0000072	RRAGD	58528	NM_021244	1	0	0	0	1	1	1	1	5
hsa-miR-18a-5p	MIMAT0000072	C3orf58	205428	NM_173552	0	1	0	0	1	1	1	1	5
hsa-miR-18a-5p	MIMAT0000072	SEL1L3	23231	NM_015187	1	1	1	0	1	1	1	1	7
hsa-miR-18a-5p	MIMAT0000072	IGF2BP3	10643	NM_006547	1	0	0	0	1	1	1	1	5
hsa-miR-18a-5p	MIMAT0000072	IGF2BP2	10644	NM_006548	0	1	1	1	0	1	1	1	6
hsa-miR-18a-5p	MIMAT0000072	IGF2BP2	10644	NM_001007225	0	1	1	1	0	0	1	1	5
hsa-miR-18a-5p	MIMAT0000072	TRIM2	23321	NM_001130067	1	1	0	1	0	1	1	1	6
hsa-miR-18a-5p	MIMAT0000072	TRIM2	23321	NM_015271	1	1	0	1	1	0	1	1	6
hsa-miR-18a-5p	MIMAT0000072	UBASH3B	84959	NM_032873	1	1	0	0	1	1	1	1	6
hsa-miR-18a-5p	MIMAT0000072	LMO4	8543	NM_006769	1	1	0	0	1	0	1	1	5
hsa-miR-18a-5p	MIMAT0000072	BTG3	10950	NM_006806	0	1	1	1	1	0	1	1	6
hsa-miR-18a-5p	MIMAT0000072	BTG3	10950	NM_001130914	0	1	1	1	0	0	1	1	5
hsa-miR-18a-5p	MIMAT0000072	CX3CL1	6376	NM_002996	1	1	0	0	1	1	1	1	6
hsa-miR-18a-5p	MIMAT0000072	SOX8	30812	NM_014587	0	1	0	0	1	1	1	1	5
hsa-miR-18a-5p	MIMAT0000072	KIF1A	547	NM_001244008	1	1	0	0	0	1	1	1	5
hsa-miR-18a-5p	MIMAT0000072	KIF1A	547	NM_004321	1	1	0	0	1	0	1	1	5
hsa-miR-18a-5p	MIMAT0000072	RGMA	56963	NM_020211	1	1	0	0	1	1	1	1	6
hsa-miR-18a-5p	MIMAT0000072	LAMP3	27074	NM_014398	1	0	0	0	1	1	1	1	5
hsa-miR-18a-5p	MIMAT0000072	SERPINB5	5268	NM_002639	1	0	0	0	1	1	1	1	5
hsa-miR-18a-5p	MIMAT0000072	CBX2	84733	NM_032647	1	1	0	0	1	0	1	1	5
hsa-miR-18a-5p	MIMAT0000072	SOX10	6663	NM_006941	1	1	0	0	1	1	1	1	6
hsa-miR-18b-5p	MIMAT0001412	RNF145	153830	NM_001199383	0	1	1	0	0	1	1	1	5
hsa-miR-18b-5p	MIMAT0001412	RNF145	153830	NM_144726	0	1	1	0	1	0	1	1	5
hsa-miR-18b-5p	MIMAT0001412	OLFM4	10562	NM_006418	1	0	0	0	1	1	1	1	5
hsa-miR-18b-5p	MIMAT0001412	FERMT1	55612	NM_017671	1	1	0	0	1	1	1	1	6
hsa-miR-18b-5p	MIMAT0001412	PRKX	5613	NM_005044	1	0	0	0	1	1	1	1	5
hsa-miR-18b-5p	MIMAT0001412	RAD51AP1	10635	NM_001130862	1	1	1	0	0	1	1	1	6
hsa-miR-18b-5p	MIMAT0001412	RAD51AP1	10635	NM_006479	1	1	1	0	1	0	1	1	6
hsa-miR-18b-5p	MIMAT0001412	AQP9	366	NM_020980	1	1	0	0	1	1	1	1	6
hsa-miR-18b-5p	MIMAT0001412	SRD5A1	6715	NM_001047	1	1	0	0	1	1	1	1	6
hsa-miR-18b-5p	MIMAT0001412	ATL2	64225	NM_022374	1	1	0	0	1	1	1	1	6
hsa-miR-18b-5p	MIMAT0001412	RRAGD	58528	NM_021244	1	0	0	0	1	1	1	1	5
hsa-miR-18b-5p	MIMAT0001412	C3orf58	205428	NM_173552	0	1	0	0	1	1	1	1	5
hsa-miR-18b-5p	MIMAT0001412	SEL1L3	23231	NM_015187	1	1	1	0	1	1	1	1	7
hsa-miR-18b-5p	MIMAT0001412	IGF2BP3	10643	NM_006547	1	0	0	0	1	1	1	1	5
hsa-miR-18b-5p	MIMAT0001412	IGF2BP2	10644	NM_006548	0	1	1	0	0	1	1	1	5
hsa-miR-18b-5p	MIMAT0001412	TRIM2	23321	NM_001130067	1	1	0	0	0	1	1	1	5
hsa-miR-18b-5p	MIMAT0001412	TRIM2	23321	NM_015271	1	1	0	0	1	0	1	1	5
hsa-miR-18b-5p	MIMAT0001412	UBASH3B	84959	NM_032873	1	1	0	0	1	1	1	1	6
hsa-miR-18b-5p	MIMAT0001412	LMO4	8543	NM_006769	1	1	0	0	1	0	1	1	5
hsa-miR-18b-5p	MIMAT0001412	BTG3	10950	NM_006806	0	1	1	0	1	0	1	1	5
hsa-miR-18b-5p	MIMAT0001412	CX3CL1	6376	NM_002996	1	1	0	0	1	1	1	1	6
hsa-miR-18b-5p	MIMAT0001412	GBP1	2633	NM_002053	1	0	0	0	1	1	1	1	5
hsa-miR-18b-5p	MIMAT0001412	SOX8	30812	NM_014587	0	1	0	0	1	1	1	1	5
hsa-miR-18b-5p	MIMAT0001412	KIF1A	547	NM_001244008	1	1	0	0	0	1	1	1	5
hsa-miR-18b-5p	MIMAT0001412	KIF1A	547	NM_004321	1	1	0	0	1	0	1	1	5
hsa-miR-18b-5p	MIMAT0001412	RGMA	56963	NM_020211	1	1	0	0	1	1	1	1	6
hsa-miR-18b-5p	MIMAT0001412	LAMP3	27074	NM_014398	1	0	0	0	1	1	1	1	5
hsa-miR-18b-5p	MIMAT0001412	CBX2	84733	NM_032647	1	1	0	0	1	0	1	1	5
hsa-miR-18b-5p	MIMAT0001412	SOX10	6663	NM_006941	1	1	0	0	1	1	1	1	6
hsa-miR-19a-3p	MIMAT0000073	CREB3L2	64764	NM_194071	1	1	1	0	1	1	1	1	7
hsa-miR-19a-3p	MIMAT0000073	RNF145	153830	NM_144726	0	1	1	1	1	0	1	1	6
hsa-miR-19a-3p	MIMAT0000073	RNF145	153830	NM_001199383	0	1	1	1	0	0	1	1	5
hsa-miR-19a-3p	MIMAT0000073	RNF145	153830	NM_001199382	0	1	1	1	0	0	1	1	5
hsa-miR-19a-3p	MIMAT0000073	RNF145	153830	NM_001199380	0	1	1	1	0	0	1	1	5
hsa-miR-19a-3p	MIMAT0000073	RNF145	153830	NM_001199381	0	1	1	1	0	0	1	1	5
hsa-miR-19a-3p	MIMAT0000073	PRC1	9055	NM_003981	1	1	1	1	0	0	1	1	6
hsa-miR-19a-3p	MIMAT0000073	PRC1	9055	NM_199413	1	1	1	1	0	0	1	1	6
hsa-miR-19a-3p	MIMAT0000073	PRC1	9055	NM_001267580	1	1	0	1	0	0	1	1	5
hsa-miR-19a-3p	MIMAT0000073	PRKX	5613	NM_005044	1	0	0	1	1	1	1	1	6
hsa-miR-19a-3p	MIMAT0000073	FAM83D	81610	NM_030919	1	1	1	1	1	1	1	1	8
hsa-miR-19a-3p	MIMAT0000073	STOX2	56977	XM_005263142	1	1	0	0	0	1	1	1	5
hsa-miR-19a-3p	MIMAT0000073	APCDD1L	164284	XM_005260306	1	1	0	0	0	1	1	1	5
hsa-miR-19a-3p	MIMAT0000073	MID1	4281	NM_000381	1	1	1	0	0	1	1	1	6
hsa-miR-19a-3p	MIMAT0000073	MID1	4281	NM_001193277	1	1	1	0	0	0	1	1	5
hsa-miR-19a-3p	MIMAT0000073	MID1	4281	NM_033290	1	1	1	0	0	0	1	1	5
hsa-miR-19a-3p	MIMAT0000073	MID1	4281	NM_033289	1	1	1	0	0	0	1	1	5
hsa-miR-19a-3p	MIMAT0000073	MID1	4281	NM_001098624	1	1	1	0	0	0	1	1	5
hsa-miR-19a-3p	MIMAT0000073	RBMS1	5937	NM_002897	1	1	1	1	0	0	1	1	6
hsa-miR-19a-3p	MIMAT0000073	RBMS1	5937	NM_016836	1	1	1	1	0	0	1	1	6
hsa-miR-19a-3p	MIMAT0000073	RBMS1	5937	XM_005246738	1	1	0	0	0	1	1	1	5
hsa-miR-19a-3p	MIMAT0000073	ATL2	64225	NM_022374	1	1	1	1	1	1	1	1	8
hsa-miR-19a-3p	MIMAT0000073	RRAGD	58528	NM_021244	0	1	1	0	1	1	1	1	6
hsa-miR-19a-3p	MIMAT0000073	SEL1L3	23231	NM_015187	0	1	0	0	1	1	1	1	5
hsa-miR-19a-3p	MIMAT0000073	TRIM2	23321	NM_015271	1	1	1	0	1	0	1	1	6
hsa-miR-19a-3p	MIMAT0000073	TRIM2	23321	NM_001130067	1	1	1	0	0	0	1	1	5
hsa-miR-19a-3p	MIMAT0000073	UBASH3B	84959	NM_032873	1	0	0	0	1	1	1	1	5
hsa-miR-19a-3p	MIMAT0000073	CDCA5	113130	NM_080668	1	0	0	0	1	1	1	1	5
hsa-miR-19a-3p	MIMAT0000073	RASD2	23551	NM_014310	1	0	0	0	1	1	1	1	5
hsa-miR-19a-3p	MIMAT0000073	NFIB	4781	NM_005596	1	1	1	1	1	0	1	1	7
hsa-miR-19a-3p	MIMAT0000073	NFIB	4781	NM_001190738	1	1	1	1	0	0	1	1	6
hsa-miR-19a-3p	MIMAT0000073	NFIB	4781	NM_001190737	1	1	1	1	0	0	1	1	6
hsa-miR-19a-3p	MIMAT0000073	NFIB	4781	XM_005251467	1	1	0	0	0	1	1	1	5
hsa-miR-19a-3p	MIMAT0000073	MMP7	4316	NM_002423	1	0	0	0	1	1	1	1	5
hsa-miR-224-5p	MIMAT0000281	PELI1	57162	NM_020651	1	1	0	0	1	1	1	1	6
hsa-miR-224-5p	MIMAT0000281	NFS1	9054	NM_021100	0	1	0	0	1	1	1	1	5
hsa-miR-224-5p	MIMAT0000281	CKS1B	1163	NM_001826	1	1	0	0	1	0	1	1	5
hsa-miR-224-5p	MIMAT0000281	TGFA	7039	XM_005264522	1	1	0	0	0	1	1	1	5
hsa-miR-224-5p	MIMAT0000281	TGFA	7039	XM_005278324	1	1	0	0	0	1	1	1	5
hsa-miR-224-5p	MIMAT0000281	FAM64A	54478	NM_019013	0	1	0	0	1	1	1	1	5
hsa-miR-224-5p	MIMAT0000281	CHEK1	1111	NM_001114122	1	1	1	0	0	0	1	1	5
hsa-miR-224-5p	MIMAT0000281	CHEK1	1111	NM_001274	1	1	1	0	0	0	1	1	5
hsa-miR-224-5p	MIMAT0000281	CHEK1	1111	NM_001244846	1	1	1	0	0	0	1	1	5
hsa-miR-224-5p	MIMAT0000281	E2F2	1870	NM_004091	1	1	0	0	1	0	1	1	5
hsa-miR-224-5p	MIMAT0000281	PDXK	8566	NM_003681	1	1	0	0	1	1	1	1	6
hsa-miR-224-5p	MIMAT0000281	FAM60A	58516	XM_005253456	1	1	0	0	0	1	1	1	5
hsa-miR-224-5p	MIMAT0000281	FAM60A	58516	NM_021238	1	1	0	0	1	0	1	1	5
hsa-miR-224-5p	MIMAT0000281	GABBR2	9568	NM_005458	0	1	0	0	1	1	1	1	5
hsa-miR-224-5p	MIMAT0000281	GPT2	84706	NM_133443	0	1	0	0	1	1	1	1	5
hsa-miR-224-5p	MIMAT0000281	TSPYL5	85453	NM_033512	1	1	0	0	1	1	1	1	6
hsa-miR-224-5p	MIMAT0000281	TRIM2	23321	NM_015271	1	1	0	0	1	0	1	1	5
hsa-miR-224-5p	MIMAT0000281	UBASH3B	84959	NM_032873	1	1	0	0	1	0	1	1	5
hsa-miR-224-5p	MIMAT0000281	TNFRSF21	27242	NM_014452	0	1	0	0	1	1	1	1	5
hsa-miR-224-5p	MIMAT0000281	ASS1	445	NM_000050	1	1	1	0	0	0	1	1	5
hsa-miR-224-5p	MIMAT0000281	ASS1	445	NM_054012	1	1	1	0	0	0	1	1	5
hsa-miR-224-5p	MIMAT0000281	SOX11	6664	NM_003108	1	1	0	1	1	1	1	1	7
hsa-miR-224-5p	MIMAT0000281	EGFR	1956	XM_005271746	1	1	0	0	0	1	1	1	5
hsa-miR-224-5p	MIMAT0000281	CX3CL1	6376	NM_002996	1	1	0	0	1	0	1	1	5
hsa-miR-224-5p	MIMAT0000281	RDH10	157506	NM_172037	0	1	0	0	1	1	1	1	5
hsa-miR-224-5p	MIMAT0000281	NFIB	4781	XM_005251467	1	1	0	0	0	1	1	1	5
hsa-miR-224-5p	MIMAT0000281	NFIB	4781	NM_005596	1	1	0	0	1	0	1	1	5
hsa-miR-224-5p	MIMAT0000281	CDK6	1021	NM_001145306	1	1	1	0	0	1	1	1	6
hsa-miR-224-5p	MIMAT0000281	CDK6	1021	NM_001259	1	1	1	0	1	0	1	1	6
hsa-miR-29b-2-5p	MIMAT0004515	PELI1	57162	NM_020651	0	1	1	0	0	1	1	1	5
hsa-miR-29b-2-5p	MIMAT0004515	CREB3L2	64764	NM_194071	1	1	0	0	0	1	1	1	5
hsa-miR-29b-2-5p	MIMAT0004515	NUP62	23636	NM_016553	1	1	0	0	0	1	1	1	5
hsa-miR-29b-2-5p	MIMAT0004515	TGFA	7039	XM_005264522	1	1	0	0	0	1	1	1	5
hsa-miR-29b-2-5p	MIMAT0004515	TGFA	7039	XM_005278324	1	1	0	0	0	1	1	1	5
hsa-miR-29b-2-5p	MIMAT0004515	FAM64A	54478	NM_019013	1	1	1	0	0	1	1	1	6
hsa-miR-29b-2-5p	MIMAT0004515	FAM64A	54478	NM_001195228	1	1	1	0	0	0	1	1	5
hsa-miR-29b-2-5p	MIMAT0004515	AQP9	366	NM_020980	0	1	0	1	0	1	1	1	5
hsa-miR-29b-2-5p	MIMAT0004515	SHC4	399694	NM_203349	0	1	1	0	0	1	1	1	5
hsa-miR-29b-2-5p	MIMAT0004515	PRNP	5621	NM_000311	1	1	0	0	0	1	1	1	5
hsa-miR-29b-2-5p	MIMAT0004515	CTSC	1075	NM_148170	1	1	0	0	0	1	1	1	5
hsa-miR-29b-2-5p	MIMAT0004515	SLC5A6	8884	NM_021095	1	1	0	0	0	1	1	1	5
hsa-miR-29b-2-5p	MIMAT0004515	CHST3	9469	NM_004273	1	1	0	0	0	1	1	1	5
hsa-miR-29b-2-5p	MIMAT0004515	ZNF462	58499	XM_005252117	1	1	0	0	0	1	1	1	5
hsa-miR-29b-2-5p	MIMAT0004515	TSPYL5	85453	NM_033512	1	1	0	0	0	1	1	1	5
hsa-miR-29b-2-5p	MIMAT0004515	AIF1L	83543	NM_001185095	1	0	0	1	0	1	1	1	5
hsa-miR-29b-2-5p	MIMAT0004515	IGF2BP2	10644	NM_006548	1	0	0	1	0	1	1	1	5
hsa-miR-29b-2-5p	MIMAT0004515	NFE2L3	9603	NM_004289	1	1	1	0	0	1	1	1	6
hsa-miR-29b-2-5p	MIMAT0004515	GBP5	115362	NM_052942	1	1	0	0	0	1	1	1	5
hsa-miR-29b-2-5p	MIMAT0004515	LMO4	8543	NM_006769	1	1	0	1	0	0	1	1	5
hsa-miR-29b-2-5p	MIMAT0004515	EGFR	1956	XM_005271746	1	1	0	0	0	1	1	1	5
hsa-miR-29b-2-5p	MIMAT0004515	KLK7	5650	NM_005046	1	1	0	0	0	1	1	1	5
hsa-miR-29b-2-5p	MIMAT0004515	KIF1A	547	NM_001244008	1	1	0	0	0	1	1	1	5
hsa-miR-29b-2-5p	MIMAT0004515	RDH10	157506	NM_172037	1	1	0	0	0	1	1	1	5
hsa-miR-29b-2-5p	MIMAT0004515	BCL11A	53335	NM_138559	1	1	0	1	0	0	1	1	5
hsa-miR-29b-2-5p	MIMAT0004515	BCL11A	53335	NM_018014	1	1	0	1	0	0	1	1	5
hsa-miR-29b-2-5p	MIMAT0004515	SFRP1	6422	NM_003012	1	1	0	0	0	1	1	1	5
hsa-miR-342-3p	MIMAT0000753	TCF7L1	83439	NM_031283	1	1	0	0	1	0	1	1	5
hsa-miR-342-3p	MIMAT0000753	TRPV6	55503	NM_018646	0	1	0	0	1	1	1	1	5
hsa-miR-342-3p	MIMAT0000753	CYP26B1	56603	NM_019885	1	1	0	0	1	1	1	1	6
hsa-miR-342-3p	MIMAT0000753	CREB3L2	64764	NM_194071	1	1	0	0	1	1	1	1	6
hsa-miR-342-3p	MIMAT0000753	NUP62	23636	NM_016553	1	1	0	0	0	1	1	1	5
hsa-miR-342-3p	MIMAT0000753	ANLN	54443	NM_018685	1	1	0	0	1	1	1	1	6
hsa-miR-342-3p	MIMAT0000753	RNF145	153830	NM_144726	1	1	0	0	1	0	1	1	5
hsa-miR-342-3p	MIMAT0000753	FOXQ1	94234	NM_033260	1	1	1	0	1	0	1	1	6
hsa-miR-342-3p	MIMAT0000753	VASN	114990	NM_138440	1	0	0	0	1	1	1	1	5
hsa-miR-342-3p	MIMAT0000753	E2F3	1871	NM_001949	1	1	0	1	1	0	1	1	6
hsa-miR-342-3p	MIMAT0000753	E2F3	1871	NM_001243076	1	1	0	1	0	0	1	1	5
hsa-miR-342-3p	MIMAT0000753	SRD5A1	6715	NM_001047	1	1	0	0	1	1	1	1	6
hsa-miR-342-3p	MIMAT0000753	RRAGD	58528	NM_021244	1	1	0	0	0	1	1	1	5
hsa-miR-342-3p	MIMAT0000753	CTSC	1075	NM_148170	1	0	0	0	1	1	1	1	5
hsa-miR-342-3p	MIMAT0000753	CPA4	51200	NM_016352	1	1	0	0	1	1	1	1	6
hsa-miR-342-3p	MIMAT0000753	GPT2	84706	NM_133443	1	1	0	0	1	1	1	1	6
hsa-miR-342-3p	MIMAT0000753	ZNF462	58499	NM_021224	0	1	0	1	1	0	1	1	5
hsa-miR-342-3p	MIMAT0000753	IGF2BP3	10643	NM_006547	1	0	0	1	1	0	1	1	5
hsa-miR-342-3p	MIMAT0000753	PLA2G7	7941	NM_005084	1	1	0	0	0	1	1	1	5
hsa-miR-342-3p	MIMAT0000753	UCHL1	7345	NM_004181	1	1	0	0	1	1	1	1	6
hsa-miR-342-3p	MIMAT0000753	TTLL4	9654	NM_014640	1	1	0	0	0	1	1	1	5
hsa-miR-342-3p	MIMAT0000753	UBASH3B	84959	NM_032873	1	1	0	0	1	1	1	1	6
hsa-miR-342-3p	MIMAT0000753	NCOA7	135112	NM_001199620	1	1	0	0	0	1	1	1	5
hsa-miR-342-3p	MIMAT0000753	NCOA7	135112	NM_181782	1	1	0	0	1	0	1	1	5
hsa-miR-342-3p	MIMAT0000753	SOX11	6664	NM_003108	1	0	0	0	1	1	1	1	5
hsa-miR-342-3p	MIMAT0000753	DSC2	1824	NM_004949	1	1	1	0	0	0	1	1	5
hsa-miR-342-3p	MIMAT0000753	DSC2	1824	NM_024422	1	1	1	0	0	0	1	1	5
hsa-miR-342-3p	MIMAT0000753	KIF1A	547	NM_001244008	1	1	0	0	0	1	1	1	5
hsa-miR-342-3p	MIMAT0000753	KIF1A	547	NM_004321	1	1	0	0	1	0	1	1	5
hsa-miR-342-3p	MIMAT0000753	RGMA	56963	NM_020211	1	1	0	0	1	1	1	1	6
hsa-miR-342-3p	MIMAT0000753	LAD1	3898	NM_005558	0	1	0	0	1	1	1	1	5
hsa-miR-342-3p	MIMAT0000753	CDK6	1021	NM_001145306	1	1	0	0	0	1	1	1	5
hsa-miR-342-3p	MIMAT0000753	CDK6	1021	NM_001259	1	1	0	0	1	0	1	1	5
hsa-miR-342-3p	MIMAT0000753	FABP7	2173	XM_005266858	1	1	0	0	0	1	1	1	5
hsa-miR-342-3p	MIMAT0000753	SLC16A1	6566	NM_001166496	1	1	0	0	0	1	1	1	5
hsa-miR-342-3p	MIMAT0000753	SLC16A1	6566	NM_003051	1	1	0	0	1	0	1	1	5
hsa-miR-342-5p	MIMAT0004694	CREB3L2	64764	NM_194071	1	1	0	0	1	1	1	1	6
hsa-miR-342-5p	MIMAT0004694	LMNB2	84823	NM_032737	0	1	0	0	1	1	1	1	5
hsa-miR-342-5p	MIMAT0004694	FERMT1	55612	NM_017671	1	1	0	0	1	1	1	1	6
hsa-miR-342-5p	MIMAT0004694	LCP1	3936	NM_002298	1	1	0	0	1	1	1	1	6
hsa-miR-342-5p	MIMAT0004694	PRKX	5613	NM_005044	1	1	0	1	1	1	1	1	7
hsa-miR-342-5p	MIMAT0004694	AURKA	6790	NM_198433	1	1	0	0	0	1	1	1	5
hsa-miR-342-5p	MIMAT0004694	PDXK	8566	NM_003681	1	1	0	0	1	1	1	1	6
hsa-miR-342-5p	MIMAT0004694	CHST3	9469	NM_004273	1	1	1	0	1	1	1	1	7
hsa-miR-342-5p	MIMAT0004694	STAC2	342667	NM_198993	1	1	1	0	1	1	1	1	7
hsa-miR-342-5p	MIMAT0004694	CDCA5	113130	NM_080668	1	1	0	0	1	0	1	1	5
hsa-miR-342-5p	MIMAT0004694	RASD2	23551	NM_014310	0	1	0	0	1	1	1	1	5
hsa-miR-342-5p	MIMAT0004694	SOX11	6664	NM_003108	1	1	0	0	1	1	1	1	6
hsa-miR-342-5p	MIMAT0004694	EGFR	1956	XM_005271746	1	1	0	0	0	1	1	1	5
hsa-miR-342-5p	MIMAT0004694	CX3CL1	6376	NM_002996	1	0	0	0	1	1	1	1	5
hsa-miR-342-5p	MIMAT0004694	KIF1A	547	NM_001244008	1	1	0	0	0	1	1	1	5
hsa-miR-342-5p	MIMAT0004694	KIF1A	547	NM_004321	1	1	0	0	1	0	1	1	5
hsa-miR-342-5p	MIMAT0004694	CBX2	84733	NM_005189	0	1	0	0	1	1	1	1	5
hsa-miR-342-5p	MIMAT0004694	SLC7A5	8140	NM_003486	1	1	0	0	1	1	1	1	6
hsa-miR-342-5p	MIMAT0004694	KRT81	3887	NM_002281	0	1	0	0	1	1	1	1	5
hsa-miR-362-3p	MIMAT0004683	SLC4A11	83959	XM_005260858	1	1	0	0	0	1	1	1	5
hsa-miR-362-3p	MIMAT0004683	SLC4A11	83959	NM_032034	1	1	0	0	1	0	1	1	5
hsa-miR-362-3p	MIMAT0004683	IL7R	3575	NM_002185	1	1	0	0	0	1	1	1	5
hsa-miR-362-3p	MIMAT0004683	TGFA	7039	XM_005264522	1	1	0	0	0	1	1	1	5
hsa-miR-362-3p	MIMAT0004683	TGFA	7039	XM_005278324	1	1	0	0	0	1	1	1	5
hsa-miR-362-3p	MIMAT0004683	PIM1	5292	NM_002648	1	0	0	0	1	1	1	1	5
hsa-miR-362-3p	MIMAT0004683	PRKX	5613	NM_005044	1	1	0	0	1	1	1	1	6
hsa-miR-362-3p	MIMAT0004683	AURKA	6790	NM_198433	1	0	0	1	0	1	1	1	5
hsa-miR-362-3p	MIMAT0004683	E2F3	1871	NM_001949	1	0	0	0	1	1	1	1	5
hsa-miR-362-3p	MIMAT0004683	PDXK	8566	NM_003681	1	1	0	0	1	1	1	1	6
hsa-miR-362-3p	MIMAT0004683	CPA4	51200	NM_016352	1	1	0	0	1	1	1	1	6
hsa-miR-362-3p	MIMAT0004683	SLC5A6	8884	NM_021095	1	1	0	0	1	1	1	1	6
hsa-miR-362-3p	MIMAT0004683	GPT2	84706	NM_133443	0	1	0	0	1	1	1	1	5
hsa-miR-362-3p	MIMAT0004683	PLCG2	5336	NM_002661	1	0	0	0	1	1	1	1	5
hsa-miR-362-3p	MIMAT0004683	SPOCK2	9806	NM_001244950	1	1	0	0	0	1	1	1	5
hsa-miR-362-3p	MIMAT0004683	SPOCK2	9806	NM_014767	1	1	0	0	1	0	1	1	5
hsa-miR-362-3p	MIMAT0004683	TNFRSF21	27242	NM_014452	1	1	1	0	1	1	1	1	7
hsa-miR-362-3p	MIMAT0004683	RDH10	157506	NM_172037	1	1	0	0	1	1	1	1	6
hsa-miR-362-3p	MIMAT0004683	NFIB	4781	NM_005596	1	0	0	1	1	0	1	1	5
hsa-miR-375	MIMAT0000728	CNKSR3	154043	NM_173515	1	0	0	0	1	1	1	1	5
hsa-miR-375	MIMAT0000728	NCAPG	64151	NM_022346	1	0	0	0	1	1	1	1	5
hsa-miR-375	MIMAT0000728	VASN	114990	NM_138440	1	0	0	0	1	1	1	1	5
hsa-miR-375	MIMAT0000728	CLDN1	9076	NM_021101	1	0	0	0	1	1	1	1	5
hsa-miR-375	MIMAT0000728	CLDN23	137075	NM_194284	1	0	0	0	1	1	1	1	5
hsa-miR-375	MIMAT0000728	PRKX	5613	NM_005044	1	0	0	0	1	1	1	1	5
hsa-miR-375	MIMAT0000728	E2F3	1871	NM_001949	1	0	0	0	1	1	1	1	5
hsa-miR-375	MIMAT0000728	GPM6B	2824	NM_001001995	1	0	0	0	1	1	1	1	5
hsa-miR-375	MIMAT0000728	TYMS	7298	NM_001071	1	0	0	0	1	1	1	1	5
hsa-miR-375	MIMAT0000728	TSPYL5	85453	NM_033512	1	0	0	0	1	1	1	1	5
hsa-miR-375	MIMAT0000728	STAC2	342667	NM_198993	1	0	0	0	1	1	1	1	5
hsa-miR-382-5p	MIMAT0000737	STEAP3	55240	NM_182915	1	1	0	0	0	1	1	1	5
hsa-miR-382-5p	MIMAT0000737	COCH	1690	NM_004086	0	1	1	0	1	0	1	1	5
hsa-miR-382-5p	MIMAT0000737	STAT1	6772	NM_007315	1	1	0	0	1	1	1	1	6
hsa-miR-382-5p	MIMAT0000737	CD163L1	283316	NM_174941	0	1	1	0	1	0	1	1	5
hsa-miR-382-5p	MIMAT0000737	PLEK	5341	NM_002664	1	0	0	0	1	1	1	1	5
hsa-miR-382-5p	MIMAT0000737	STIL	6491	XM_005271131	1	1	0	0	0	1	1	1	5
hsa-miR-382-5p	MIMAT0000737	STIL	6491	NM_003035	1	1	1	0	0	0	1	1	5
hsa-miR-382-5p	MIMAT0000737	STIL	6491	NM_001048166	1	1	1	0	0	0	1	1	5
hsa-miR-382-5p	MIMAT0000737	CDCA8	55143	NM_001256875	1	1	0	0	0	1	1	1	5
hsa-miR-382-5p	MIMAT0000737	CDCA8	55143	NM_018101	1	1	0	0	1	0	1	1	5
hsa-miR-382-5p	MIMAT0000737	MID1	4281	NM_000381	1	1	1	0	0	1	1	1	6
hsa-miR-382-5p	MIMAT0000737	MID1	4281	NM_001193277	1	1	1	0	0	0	1	1	5
hsa-miR-382-5p	MIMAT0000737	MID1	4281	NM_033290	1	1	1	0	0	0	1	1	5
hsa-miR-382-5p	MIMAT0000737	MID1	4281	NM_033289	1	1	1	0	0	0	1	1	5
hsa-miR-382-5p	MIMAT0000737	MID1	4281	NM_001098624	1	1	1	0	0	0	1	1	5
hsa-miR-382-5p	MIMAT0000737	SHC4	399694	NM_203349	0	1	1	0	1	1	1	1	6
hsa-miR-382-5p	MIMAT0000737	C3orf58	205428	NM_173552	1	1	1	0	1	1	1	1	7
hsa-miR-382-5p	MIMAT0000737	C3orf58	205428	NM_001134470	1	1	1	0	0	0	1	1	5
hsa-miR-382-5p	MIMAT0000737	CTSC	1075	NM_148170	1	0	0	0	1	1	1	1	5
hsa-miR-382-5p	MIMAT0000737	YBX1	4904	NM_004559	1	1	1	1	1	0	1	1	7
hsa-miR-382-5p	MIMAT0000737	PLCG2	5336	NM_002661	1	1	0	0	1	1	1	1	6
hsa-miR-382-5p	MIMAT0000737	UBASH3B	84959	NM_032873	0	1	0	0	1	1	1	1	5
hsa-miR-382-5p	MIMAT0000737	GBP5	115362	NM_052942	0	1	1	0	0	1	1	1	5
hsa-miR-382-5p	MIMAT0000737	NFIB	4781	NM_005596	1	1	1	1	1	0	1	1	7
hsa-miR-382-5p	MIMAT0000737	NFIB	4781	NM_001190738	1	1	1	1	0	0	1	1	6
hsa-miR-382-5p	MIMAT0000737	NFIB	4781	NM_001190737	1	1	1	1	0	0	1	1	6
hsa-miR-382-5p	MIMAT0000737	NFIB	4781	XM_005251467	1	1	0	0	0	1	1	1	5
hsa-miR-382-5p	MIMAT0000737	LAMP3	27074	NM_014398	1	1	0	0	1	1	1	1	6
hsa-miR-382-5p	MIMAT0000737	SOD2	6648	NM_000636	1	1	1	0	1	1	1	1	7
hsa-miR-382-5p	MIMAT0000737	KRT6A	3853	NM_005554	1	1	0	0	1	1	1	1	6
hsa-miR-382-5p	MIMAT0000737	SFRP1	6422	NM_003012	1	1	0	0	1	1	1	1	6
hsa-miR-432-5p	MIMAT0002814	CREB3L2	64764	NM_194071	1	1	0	0	1	1	1	1	6
hsa-miR-432-5p	MIMAT0002814	CYP1B1	1545	NM_000104	1	1	1	0	1	1	1	1	7
hsa-miR-432-5p	MIMAT0002814	EDN1	1906	NM_001955	1	0	0	0	1	1	1	1	5
hsa-miR-432-5p	MIMAT0002814	UCK2	7371	NM_012474	1	1	1	0	1	0	1	1	6
hsa-miR-432-5p	MIMAT0002814	ALPL	249	NM_000478	1	1	0	0	1	1	1	1	6
hsa-miR-432-5p	MIMAT0002814	NCAPG	64151	NM_022346	0	1	0	0	1	1	1	1	5
hsa-miR-432-5p	MIMAT0002814	PLOD1	5351	XM_005263474	1	1	0	0	0	1	1	1	5
hsa-miR-432-5p	MIMAT0002814	PLOD1	5351	NM_000302	1	1	0	0	1	0	1	1	5
hsa-miR-432-5p	MIMAT0002814	SIRPA	140885	XM_005260669	1	1	0	0	0	1	1	1	5
hsa-miR-432-5p	MIMAT0002814	PRKX	5613	NM_005044	1	0	0	1	1	1	1	1	6
hsa-miR-432-5p	MIMAT0002814	AQP9	366	NM_020980	1	0	0	0	1	1	1	1	5
hsa-miR-432-5p	MIMAT0002814	E2F3	1871	NM_001949	1	1	1	0	1	1	1	1	7
hsa-miR-432-5p	MIMAT0002814	E2F3	1871	NM_001243076	1	1	1	0	0	0	1	1	5
hsa-miR-432-5p	MIMAT0002814	APCDD1L	164284	XM_005260306	1	1	0	0	0	1	1	1	5
hsa-miR-432-5p	MIMAT0002814	APCDD1L	164284	NM_153360	1	1	0	0	1	0	1	1	5
hsa-miR-432-5p	MIMAT0002814	TMEM123	114908	NM_052932	1	1	1	0	1	1	1	1	7
hsa-miR-432-5p	MIMAT0002814	PDXK	8566	NM_003681	0	1	0	0	1	1	1	1	5
hsa-miR-432-5p	MIMAT0002814	RNF150	57484	XM_005263150	1	1	0	0	0	1	1	1	5
hsa-miR-432-5p	MIMAT0002814	RNF150	57484	NM_020724	1	1	0	0	1	0	1	1	5
hsa-miR-432-5p	MIMAT0002814	SHC4	399694	NM_203349	1	0	0	0	1	1	1	1	5
hsa-miR-432-5p	MIMAT0002814	HRCT1	646962	NM_001039792	1	0	0	0	1	1	1	1	5
hsa-miR-432-5p	MIMAT0002814	C3orf58	205428	NM_173552	1	0	0	0	1	1	1	1	5
hsa-miR-432-5p	MIMAT0002814	CTSC	1075	NM_148170	0	1	0	0	1	1	1	1	5
hsa-miR-432-5p	MIMAT0002814	SLC5A6	8884	NM_021095	1	0	0	0	1	1	1	1	5
hsa-miR-432-5p	MIMAT0002814	CHST3	9469	NM_004273	1	1	0	0	1	1	1	1	6
hsa-miR-432-5p	MIMAT0002814	MPZL2	10205	NM_005797	1	0	0	0	1	1	1	1	5
hsa-miR-432-5p	MIMAT0002814	TSPYL5	85453	NM_033512	1	0	0	0	1	1	1	1	5
hsa-miR-432-5p	MIMAT0002814	IGF2BP3	10643	NM_006547	0	1	0	0	1	1	1	1	5
hsa-miR-432-5p	MIMAT0002814	ACTG2	72	NM_001615	1	1	0	0	0	1	1	1	5
hsa-miR-432-5p	MIMAT0002814	MALL	7851	NM_005434	1	1	0	0	1	1	1	1	6
hsa-miR-432-5p	MIMAT0002814	CENPA	1058	NM_001809	0	1	1	0	0	1	1	1	5
hsa-miR-432-5p	MIMAT0002814	IL8	3576	NM_000584	1	0	0	1	1	0	1	1	5
hsa-miR-432-5p	MIMAT0002814	EGFR	1956	XM_005271746	1	1	0	0	0	1	1	1	5
hsa-miR-432-5p	MIMAT0002814	CX3CL1	6376	NM_002996	1	1	1	0	1	1	1	1	7
hsa-miR-432-5p	MIMAT0002814	SOX8	30812	NM_014587	0	1	0	0	1	1	1	1	5
hsa-miR-432-5p	MIMAT0002814	KIF1A	547	NM_001244008	1	1	0	0	0	1	1	1	5
hsa-miR-432-5p	MIMAT0002814	KIF1A	547	NM_004321	1	1	0	0	1	0	1	1	5
hsa-miR-432-5p	MIMAT0002814	RGMA	56963	NM_020211	1	1	0	0	1	1	1	1	6
hsa-miR-432-5p	MIMAT0002814	CBX2	84733	NM_005189	0	1	0	0	1	1	1	1	5
hsa-miR-432-5p	MIMAT0002814	FAM171A1	221061	NM_001010924	0	1	0	1	1	1	1	1	6
hsa-miR-432-5p	MIMAT0002814	CDH3	1001	NM_001793	0	1	0	0	1	1	1	1	5
hsa-miR-432-5p	MIMAT0002814	ART3	419	XM_005262995	1	1	0	0	0	1	1	1	5
hsa-miR-432-5p	MIMAT0002814	FABP7	2173	XM_005266858	1	1	0	0	0	1	1	1	5
hsa-miR-432-5p	MIMAT0002814	FABP7	2173	NM_001446	1	1	0	0	1	0	1	1	5
hsa-miR-432-5p	MIMAT0002814	S100A9	6280	NM_002965	1	1	0	0	1	0	1	1	5
hsa-miR-432-5p	MIMAT0002814	GABRP	2568	NM_014211	1	0	0	0	1	1	1	1	5
hsa-miR-449a	MIMAT0001541	CREB3L2	64764	NM_194071	1	0	0	0	1	1	1	1	5
hsa-miR-449a	MIMAT0001541	UCK2	7371	NM_012474	1	1	0	1	1	0	1	1	6
hsa-miR-449a	MIMAT0001541	TGFA	7039	XM_005264522	1	1	0	0	0	1	1	1	5
hsa-miR-449a	MIMAT0001541	TGFA	7039	XM_005278324	1	1	0	0	0	1	1	1	5
hsa-miR-449a	MIMAT0001541	LMNB2	84823	NM_032737	1	0	0	0	1	1	1	1	5
hsa-miR-449a	MIMAT0001541	TSPAN33	340348	NM_178562	1	1	0	0	1	0	1	1	5
hsa-miR-449a	MIMAT0001541	NOTCH1	4851	NM_017617	1	1	1	1	1	1	1	1	8
hsa-miR-449a	MIMAT0001541	PLOD1	5351	NM_000302	1	1	1	1	1	0	1	1	7
hsa-miR-449a	MIMAT0001541	PLOD1	5351	XM_005263474	1	1	0	0	0	1	1	1	5
hsa-miR-449a	MIMAT0001541	EPSTI1	94240	NM_033255	1	1	0	0	1	0	1	1	5
hsa-miR-449a	MIMAT0001541	CLDN1	9076	NM_021101	0	1	0	0	1	1	1	1	5
hsa-miR-449a	MIMAT0001541	PRKX	5613	NM_005044	1	1	0	0	1	1	1	1	6
hsa-miR-449a	MIMAT0001541	E2F2	1870	NM_004091	1	0	0	0	1	1	1	1	5
hsa-miR-449a	MIMAT0001541	E2F3	1871	NM_001949	1	1	0	1	1	1	1	1	7
hsa-miR-449a	MIMAT0001541	E2F3	1871	NM_001243076	1	1	0	1	0	0	1	1	5
hsa-miR-449a	MIMAT0001541	APCDD1L	164284	XM_005260306	1	1	0	0	0	1	1	1	5
hsa-miR-449a	MIMAT0001541	PDXK	8566	NM_003681	1	1	0	0	1	1	1	1	6
hsa-miR-449a	MIMAT0001541	MID1	4281	NM_000381	1	1	0	0	0	1	1	1	5
hsa-miR-449a	MIMAT0001541	RRAGD	58528	NM_021244	1	0	0	1	0	1	1	1	5
hsa-miR-449a	MIMAT0001541	GABBR2	9568	NM_005458	1	0	0	0	1	1	1	1	5
hsa-miR-449a	MIMAT0001541	RCAN1	1827	NM_004414	1	1	0	0	0	1	1	1	5
hsa-miR-449a	MIMAT0001541	STMN1	3925	NM_001145454	1	1	0	0	0	1	1	1	5
hsa-miR-449a	MIMAT0001541	C3orf58	205428	NM_173552	1	1	1	0	1	1	1	1	7
hsa-miR-449a	MIMAT0001541	C3orf58	205428	NM_001134470	1	1	1	0	0	0	1	1	5
hsa-miR-449a	MIMAT0001541	CPA4	51200	NM_016352	0	1	0	0	1	1	1	1	5
hsa-miR-449a	MIMAT0001541	CHST3	9469	NM_004273	1	1	0	0	1	1	1	1	6
hsa-miR-449a	MIMAT0001541	NDRG1	10397	NM_001135242	1	0	0	1	0	1	1	1	5
hsa-miR-449a	MIMAT0001541	NDRG1	10397	NM_006096	1	0	0	1	1	0	1	1	5
hsa-miR-449a	MIMAT0001541	IGF2BP3	10643	NM_006547	1	1	1	0	1	0	1	1	6
hsa-miR-449a	MIMAT0001541	AIF1L	83543	NM_001185095	1	1	0	0	0	1	1	1	5
hsa-miR-449a	MIMAT0001541	AIF1L	83543	NM_031426	1	1	0	0	1	0	1	1	5
hsa-miR-449a	MIMAT0001541	STAC2	342667	NM_198993	0	1	0	1	1	1	1	1	6
hsa-miR-449a	MIMAT0001541	GCNT2	2651	NM_001491	1	1	0	0	0	1	1	1	5
hsa-miR-449a	MIMAT0001541	UBASH3B	84959	NM_032873	1	1	0	0	1	1	1	1	6
hsa-miR-449a	MIMAT0001541	LPIN1	23175	NM_001261428	1	1	0	0	0	1	1	1	5
hsa-miR-449a	MIMAT0001541	LPIN1	23175	NM_145693	1	1	0	0	1	0	1	1	5
hsa-miR-449a	MIMAT0001541	RASD2	23551	NM_014310	0	1	0	0	1	1	1	1	5
hsa-miR-449a	MIMAT0001541	PKP1	5317	NM_000299	1	1	0	0	0	1	1	1	5
hsa-miR-449a	MIMAT0001541	KIF1A	547	NM_001244008	1	1	0	0	0	1	1	1	5
hsa-miR-449a	MIMAT0001541	KIF1A	547	NM_004321	1	1	0	0	1	0	1	1	5
hsa-miR-449a	MIMAT0001541	LAD1	3898	NM_005558	1	0	0	0	1	1	1	1	5
hsa-miR-449a	MIMAT0001541	CDK6	1021	NM_001145306	1	1	0	1	0	1	1	1	6
hsa-miR-449a	MIMAT0001541	CDK6	1021	NM_001259	1	1	0	1	1	0	1	1	6
hsa-miR-449a	MIMAT0001541	KRT5	3852	NM_000424	0	1	0	0	1	1	1	1	5
hsa-miR-449a	MIMAT0001541	CBX2	84733	NM_005189	0	1	0	0	1	1	1	1	5
hsa-miR-449a	MIMAT0001541	CXCL10	3627	NM_001565	1	1	0	0	1	1	1	1	6
hsa-miR-449a	MIMAT0001541	SOX10	6663	NM_006941	1	1	0	0	1	1	1	1	6
hsa-miR-449b-5p	MIMAT0003327	UCK2	7371	NM_012474	1	1	0	1	1	0	1	1	6
hsa-miR-449b-5p	MIMAT0003327	TGFA	7039	XM_005264522	1	1	0	0	0	1	1	1	5
hsa-miR-449b-5p	MIMAT0003327	TGFA	7039	XM_005278324	1	1	0	0	0	1	1	1	5
hsa-miR-449b-5p	MIMAT0003327	CD247	919	XM_005245596	1	1	0	0	0	1	1	1	5
hsa-miR-449b-5p	MIMAT0003327	FOXQ1	94234	NM_033260	1	1	0	0	1	0	1	1	5
hsa-miR-449b-5p	MIMAT0003327	NOTCH1	4851	NM_017617	1	1	1	1	1	1	1	1	8
hsa-miR-449b-5p	MIMAT0003327	PLOD1	5351	NM_000302	1	1	1	1	1	0	1	1	7
hsa-miR-449b-5p	MIMAT0003327	PLOD1	5351	XM_005263474	1	1	0	0	0	1	1	1	5
hsa-miR-449b-5p	MIMAT0003327	EPSTI1	94240	NM_033255	1	1	0	0	1	0	1	1	5
hsa-miR-449b-5p	MIMAT0003327	CLDN1	9076	NM_021101	1	1	0	0	1	1	1	1	6
hsa-miR-449b-5p	MIMAT0003327	CD97	976	NM_078481	1	1	0	0	0	1	1	1	5
hsa-miR-449b-5p	MIMAT0003327	PRKX	5613	NM_005044	1	1	0	0	1	1	1	1	6
hsa-miR-449b-5p	MIMAT0003327	E2F3	1871	NM_001949	0	1	0	1	1	1	1	1	6
hsa-miR-449b-5p	MIMAT0003327	APCDD1L	164284	XM_005260306	1	1	0	0	0	1	1	1	5
hsa-miR-449b-5p	MIMAT0003327	PDXK	8566	NM_003681	1	1	0	0	1	1	1	1	6
hsa-miR-449b-5p	MIMAT0003327	MID1	4281	NM_000381	1	1	0	0	0	1	1	1	5
hsa-miR-449b-5p	MIMAT0003327	RRAGD	58528	NM_021244	1	0	0	1	0	1	1	1	5
hsa-miR-449b-5p	MIMAT0003327	GABBR2	9568	NM_005458	1	0	0	0	1	1	1	1	5
hsa-miR-449b-5p	MIMAT0003327	STMN1	3925	NM_001145454	0	1	1	0	0	1	1	1	5
hsa-miR-449b-5p	MIMAT0003327	C3orf58	205428	NM_173552	0	1	1	0	1	1	1	1	6
hsa-miR-449b-5p	MIMAT0003327	CPA4	51200	NM_016352	0	1	0	0	1	1	1	1	5
hsa-miR-449b-5p	MIMAT0003327	CHST3	9469	NM_004273	1	1	0	0	1	1	1	1	6
hsa-miR-449b-5p	MIMAT0003327	NDRG1	10397	NM_001135242	1	0	0	1	0	1	1	1	5
hsa-miR-449b-5p	MIMAT0003327	NDRG1	10397	NM_006096	1	0	0	1	1	0	1	1	5
hsa-miR-449b-5p	MIMAT0003327	IGF2BP3	10643	NM_006547	1	1	1	0	1	1	1	1	7
hsa-miR-449b-5p	MIMAT0003327	AIF1L	83543	NM_001185095	1	1	0	0	0	1	1	1	5
hsa-miR-449b-5p	MIMAT0003327	AIF1L	83543	NM_031426	1	1	0	0	1	0	1	1	5
hsa-miR-449b-5p	MIMAT0003327	STAC2	342667	NM_198993	0	1	0	1	1	1	1	1	6
hsa-miR-449b-5p	MIMAT0003327	GCNT2	2651	NM_001491	1	1	0	0	0	1	1	1	5
hsa-miR-449b-5p	MIMAT0003327	UBASH3B	84959	NM_032873	1	1	0	0	1	1	1	1	6
hsa-miR-449b-5p	MIMAT0003327	CDCA5	113130	NM_080668	1	1	0	0	1	1	1	1	6
hsa-miR-449b-5p	MIMAT0003327	SPOCK2	9806	NM_001244950	1	1	0	0	0	1	1	1	5
hsa-miR-449b-5p	MIMAT0003327	SPOCK2	9806	NM_014767	1	1	0	0	1	0	1	1	5
hsa-miR-449b-5p	MIMAT0003327	LPIN1	23175	NM_001261428	1	1	0	0	0	1	1	1	5
hsa-miR-449b-5p	MIMAT0003327	LPIN1	23175	NM_145693	1	1	0	0	1	0	1	1	5
hsa-miR-449b-5p	MIMAT0003327	RASD2	23551	NM_014310	1	1	0	0	1	1	1	1	6
hsa-miR-449b-5p	MIMAT0003327	PKP1	5317	NM_000299	1	1	0	0	0	1	1	1	5
hsa-miR-449b-5p	MIMAT0003327	KIF1A	547	NM_001244008	1	1	0	0	0	1	1	1	5
hsa-miR-449b-5p	MIMAT0003327	KIF1A	547	NM_004321	1	1	0	0	1	0	1	1	5
hsa-miR-449b-5p	MIMAT0003327	CDK6	1021	NM_001145306	1	1	0	1	0	1	1	1	6
hsa-miR-449b-5p	MIMAT0003327	CDK6	1021	NM_001259	1	1	0	1	1	0	1	1	6
hsa-miR-449b-5p	MIMAT0003327	KRT5	3852	NM_000424	1	1	0	0	1	1	1	1	6
hsa-miR-449b-5p	MIMAT0003327	CBX2	84733	NM_005189	1	1	0	0	1	1	1	1	6
hsa-miR-449b-5p	MIMAT0003327	CXCL10	3627	NM_001565	0	1	0	0	1	1	1	1	5
hsa-miR-449b-5p	MIMAT0003327	SOX10	6663	NM_006941	1	1	0	0	1	1	1	1	6
hsa-miR-452-5p	MIMAT0001635	CREB3L2	64764	NM_194071	1	1	1	0	1	1	1	1	7
hsa-miR-452-5p	MIMAT0001635	DEK	7913	NM_003472	1	1	0	0	1	1	1	1	6
hsa-miR-452-5p	MIMAT0001635	RNF145	153830	NM_144726	0	1	1	1	1	0	1	1	6
hsa-miR-452-5p	MIMAT0001635	RNF145	153830	NM_001199383	0	1	1	1	0	0	1	1	5
hsa-miR-452-5p	MIMAT0001635	RNF145	153830	NM_001199382	0	1	1	1	0	0	1	1	5
hsa-miR-452-5p	MIMAT0001635	RNF145	153830	NM_001199380	0	1	1	1	0	0	1	1	5
hsa-miR-452-5p	MIMAT0001635	RNF145	153830	NM_001199381	0	1	1	1	0	0	1	1	5
hsa-miR-452-5p	MIMAT0001635	SLC25A37	51312	NM_016612	0	1	1	0	1	0	1	1	5
hsa-miR-452-5p	MIMAT0001635	KIF20A	10112	NM_005733	1	1	1	0	1	1	1	1	7
hsa-miR-452-5p	MIMAT0001635	PSME4	23198	NM_014614	1	1	1	0	1	1	1	1	7
hsa-miR-452-5p	MIMAT0001635	DSG3	1830	NM_001944	0	1	1	0	1	1	1	1	6
hsa-miR-452-5p	MIMAT0001635	PRKX	5613	NM_005044	1	1	1	0	1	1	1	1	7
hsa-miR-452-5p	MIMAT0001635	E2F3	1871	NM_001949	1	1	0	1	1	1	1	1	7
hsa-miR-452-5p	MIMAT0001635	E2F3	1871	NM_001243076	1	1	0	1	0	0	1	1	5
hsa-miR-452-5p	MIMAT0001635	PDXK	8566	NM_003681	1	1	1	0	1	1	1	1	7
hsa-miR-452-5p	MIMAT0001635	TNFSF13B	10673	NM_006573	1	1	1	0	0	0	1	1	5
hsa-miR-452-5p	MIMAT0001635	TNFSF13B	10673	NM_001145645	1	1	1	0	0	0	1	1	5
hsa-miR-452-5p	MIMAT0001635	RRAGD	58528	NM_021244	1	1	0	0	0	1	1	1	5
hsa-miR-452-5p	MIMAT0001635	GABBR2	9568	NM_005458	1	1	0	0	1	0	1	1	5
hsa-miR-452-5p	MIMAT0001635	CTSC	1075	NM_148170	0	1	1	0	1	1	1	1	6
hsa-miR-452-5p	MIMAT0001635	LYZ	4069	NM_000239	0	1	1	0	1	1	1	1	6
hsa-miR-452-5p	MIMAT0001635	ZNF462	58499	XM_005252117	1	1	0	0	0	1	1	1	5
hsa-miR-452-5p	MIMAT0001635	TSPYL5	85453	NM_033512	0	1	1	0	1	1	1	1	6
hsa-miR-452-5p	MIMAT0001635	IGF2BP2	10644	NM_006548	1	1	1	1	0	1	1	1	7
hsa-miR-452-5p	MIMAT0001635	IGF2BP2	10644	NM_001007225	1	1	1	1	0	0	1	1	6
hsa-miR-452-5p	MIMAT0001635	UBASH3B	84959	NM_032873	1	1	0	0	1	1	1	1	6
hsa-miR-452-5p	MIMAT0001635	ACTR3B	57180	NM_020445	1	1	1	0	0	0	1	1	5
hsa-miR-452-5p	MIMAT0001635	ACTR3B	57180	NM_001040135	1	1	1	0	0	0	1	1	5
hsa-miR-452-5p	MIMAT0001635	RUNX3	864	NM_001031680	1	1	1	0	0	0	1	1	5
hsa-miR-452-5p	MIMAT0001635	RUNX3	864	NM_004350	1	1	1	0	0	0	1	1	5
hsa-miR-452-5p	MIMAT0001635	NCOA7	135112	NM_181782	0	1	0	1	1	0	1	1	5
hsa-miR-452-5p	MIMAT0001635	SOX11	6664	NM_003108	1	1	0	0	1	1	1	1	6
hsa-miR-452-5p	MIMAT0001635	EGFR	1956	NM_005228	0	1	1	0	1	0	1	1	5
hsa-miR-452-5p	MIMAT0001635	KIF1A	547	NM_004321	1	1	0	0	1	0	1	1	5
hsa-miR-452-5p	MIMAT0001635	CXCL9	4283	NM_002416	1	1	1	0	1	0	1	1	6
hsa-miR-452-5p	MIMAT0001635	NFIB	4781	NM_005596	1	1	1	1	1	0	1	1	7
hsa-miR-452-5p	MIMAT0001635	NFIB	4781	NM_001190738	1	1	1	1	0	0	1	1	6
hsa-miR-452-5p	MIMAT0001635	NFIB	4781	NM_001190737	1	1	1	1	0	0	1	1	6
hsa-miR-452-5p	MIMAT0001635	NFIB	4781	XM_005251467	1	1	0	0	0	1	1	1	5
hsa-miR-452-5p	MIMAT0001635	CDK6	1021	NM_001145306	1	1	0	0	0	1	1	1	5
hsa-miR-452-5p	MIMAT0001635	CDK6	1021	NM_001259	1	1	0	0	1	0	1	1	5
hsa-miR-452-5p	MIMAT0001635	BCL11A	53335	NM_022893	0	1	1	0	1	0	1	1	5
hsa-miR-452-5p	MIMAT0001635	SFRP1	6422	NM_003012	1	1	0	0	1	1	1	1	6
hsa-miR-452-5p	MIMAT0001635	RARRES1	5918	NM_206963	1	1	0	0	1	0	1	1	5
hsa-miR-455-5p	MIMAT0003150	STEAP3	55240	NM_182915	1	1	1	0	0	1	1	1	6
hsa-miR-455-5p	MIMAT0003150	STEAP3	55240	NM_001008410	1	1	1	0	0	0	1	1	5
hsa-miR-455-5p	MIMAT0003150	STEAP3	55240	NM_018234	1	1	1	0	0	0	1	1	5
hsa-miR-455-5p	MIMAT0003150	NCK2	8440	NM_003581	1	1	0	1	0	0	1	1	5
hsa-miR-455-5p	MIMAT0003150	NCK2	8440	NM_001004722	1	1	0	1	0	0	1	1	5
hsa-miR-455-5p	MIMAT0003150	NCK2	8440	NM_001004720	1	1	0	1	0	0	1	1	5
hsa-miR-455-5p	MIMAT0003150	CYP1B1	1545	NM_000104	1	0	0	0	1	1	1	1	5
hsa-miR-455-5p	MIMAT0003150	EDN1	1906	NM_001955	0	1	0	1	1	0	1	1	5
hsa-miR-455-5p	MIMAT0003150	FPR3	2359	NM_002030	1	1	0	0	1	1	1	1	6
hsa-miR-455-5p	MIMAT0003150	TGFA	7039	XM_005264522	1	1	0	0	0	1	1	1	5
hsa-miR-455-5p	MIMAT0003150	TGFA	7039	XM_005278324	1	1	0	0	0	1	1	1	5
hsa-miR-455-5p	MIMAT0003150	NOTCH1	4851	NM_017617	1	1	0	0	1	0	1	1	5
hsa-miR-455-5p	MIMAT0003150	E2F2	1870	NM_004091	1	0	0	0	1	1	1	1	5
hsa-miR-455-5p	MIMAT0003150	E2F3	1871	NM_001949	1	1	0	0	1	0	1	1	5
hsa-miR-455-5p	MIMAT0003150	CDCA8	55143	NM_018101	1	1	0	0	1	0	1	1	5
hsa-miR-455-5p	MIMAT0003150	TMEM123	114908	NM_052932	1	0	0	0	1	1	1	1	5
hsa-miR-455-5p	MIMAT0003150	CTSC	1075	NM_148170	1	1	1	0	1	1	1	1	7
hsa-miR-455-5p	MIMAT0003150	CTSC	1075	NM_001114173	1	1	1	0	0	0	1	1	5
hsa-miR-455-5p	MIMAT0003150	UBASH3B	84959	NM_032873	0	1	0	0	1	1	1	1	5
hsa-miR-455-5p	MIMAT0003150	FSCN1	6624	NM_003088	1	1	0	0	1	1	1	1	6
hsa-miR-455-5p	MIMAT0003150	SOX11	6664	NM_003108	1	1	1	1	1	1	1	1	8
hsa-miR-455-5p	MIMAT0003150	EGFR	1956	XM_005271746	1	1	0	0	0	1	1	1	5
hsa-miR-455-5p	MIMAT0003150	CXCL9	4283	NM_002416	1	1	0	0	1	1	1	1	6
hsa-miR-455-5p	MIMAT0003150	NFIB	4781	NM_005596	1	1	0	1	1	0	1	1	6
hsa-miR-455-5p	MIMAT0003150	NFIB	4781	NM_001190738	1	1	0	1	0	0	1	1	5
hsa-miR-455-5p	MIMAT0003150	NFIB	4781	NM_001190737	1	1	0	1	0	0	1	1	5
hsa-miR-455-5p	MIMAT0003150	SERPINB5	5268	NM_002639	1	1	0	0	1	1	1	1	6
hsa-miR-487b-3p	MIMAT0003180	ALDH1A3	220	NM_000693	0	1	1	0	1	0	1	1	5
hsa-miR-489-3p	MIMAT0002805	CYP1B1	1545	NM_000104	1	0	0	0	1	1	1	1	5
hsa-miR-489-3p	MIMAT0002805	FPR3	2359	NM_002030	0	1	0	0	1	1	1	1	5
hsa-miR-489-3p	MIMAT0002805	ANLN	54443	NM_018685	1	1	0	0	1	1	1	1	6
hsa-miR-489-3p	MIMAT0002805	TM4SF1	4071	NM_014220	0	1	0	1	1	0	1	1	5
hsa-miR-489-3p	MIMAT0002805	FERMT1	55612	NM_017671	0	1	0	0	1	1	1	1	5
hsa-miR-489-3p	MIMAT0002805	PCOLCE2	26577	NM_013363	0	1	1	0	1	0	1	1	5
hsa-miR-489-3p	MIMAT0002805	KRT7	3855	NM_005556	1	1	0	0	1	0	1	1	5
hsa-miR-489-3p	MIMAT0002805	APCDD1L	164284	XM_005260306	1	1	0	0	0	1	1	1	5
hsa-miR-489-3p	MIMAT0002805	MID1	4281	NM_000381	1	1	1	0	0	1	1	1	6
hsa-miR-489-3p	MIMAT0002805	MID1	4281	NM_001193277	1	1	1	0	0	0	1	1	5
hsa-miR-489-3p	MIMAT0002805	MID1	4281	NM_033290	1	1	1	0	0	0	1	1	5
hsa-miR-489-3p	MIMAT0002805	MID1	4281	NM_033289	1	1	1	0	0	0	1	1	5
hsa-miR-489-3p	MIMAT0002805	MID1	4281	NM_001098624	1	1	1	0	0	0	1	1	5
hsa-miR-489-3p	MIMAT0002805	RBMS1	5937	NM_002897	1	1	1	1	0	0	1	1	6
hsa-miR-489-3p	MIMAT0002805	RBMS1	5937	NM_016836	1	1	1	1	0	0	1	1	6
hsa-miR-489-3p	MIMAT0002805	SHC4	399694	NM_203349	1	1	0	0	1	1	1	1	6
hsa-miR-489-3p	MIMAT0002805	SLC2A5	6518	NM_003039	1	1	0	0	1	0	1	1	5
hsa-miR-489-3p	MIMAT0002805	MSN	4478	NM_002444	1	1	1	0	1	0	1	1	6
hsa-miR-489-3p	MIMAT0002805	MSN	4478	XM_005262269	1	1	0	0	0	1	1	1	5
hsa-miR-489-3p	MIMAT0002805	TSPYL5	85453	NM_033512	1	1	0	0	1	1	1	1	6
hsa-miR-489-3p	MIMAT0002805	AIF1L	83543	NM_001185095	1	1	0	0	0	1	1	1	5
hsa-miR-489-3p	MIMAT0002805	AIF1L	83543	NM_031426	1	1	0	0	1	0	1	1	5
hsa-miR-489-3p	MIMAT0002805	TRIM2	23321	NM_001130067	1	1	0	0	0	1	1	1	5
hsa-miR-489-3p	MIMAT0002805	TRIM2	23321	NM_015271	1	1	0	0	1	0	1	1	5
hsa-miR-489-3p	MIMAT0002805	SPOCK2	9806	NM_001244950	1	1	0	0	0	1	1	1	5
hsa-miR-489-3p	MIMAT0002805	SPOCK2	9806	NM_014767	1	1	0	0	1	0	1	1	5
hsa-miR-489-3p	MIMAT0002805	PKP1	5317	NM_000299	1	1	1	0	0	1	1	1	6
hsa-miR-489-3p	MIMAT0002805	PKP1	5317	NM_001005337	1	1	1	0	0	0	1	1	5
hsa-miR-489-3p	MIMAT0002805	KIF1A	547	NM_001244008	1	1	0	0	0	1	1	1	5
hsa-miR-489-3p	MIMAT0002805	KIF1A	547	NM_004321	1	1	0	0	1	0	1	1	5
hsa-miR-489-3p	MIMAT0002805	SOD2	6648	NM_000636	1	1	0	0	1	1	1	1	6
hsa-miR-489-3p	MIMAT0002805	MMP7	4316	NM_002423	1	1	0	0	1	0	1	1	5
hsa-miR-501-5p	MIMAT0002872	IL18BP	10068	NM_005699	1	1	0	0	0	1	1	1	5
hsa-miR-501-5p	MIMAT0002872	FPR3	2359	NM_002030	1	1	0	0	1	1	1	1	6
hsa-miR-501-5p	MIMAT0002872	IL7R	3575	NM_002185	1	1	0	0	0	1	1	1	5
hsa-miR-501-5p	MIMAT0002872	UCK2	7371	NM_012474	1	1	1	1	0	0	1	1	6
hsa-miR-501-5p	MIMAT0002872	SRGN	5552	NM_002727	1	1	1	0	1	0	1	1	6
hsa-miR-501-5p	MIMAT0002872	SCPEP1	59342	NM_021626	0	1	1	0	1	0	1	1	5
hsa-miR-501-5p	MIMAT0002872	ALDH1A3	220	NM_000693	1	1	1	0	1	1	1	1	7
hsa-miR-501-5p	MIMAT0002872	FERMT1	55612	NM_017671	1	0	0	0	1	1	1	1	5
hsa-miR-501-5p	MIMAT0002872	CLDN1	9076	NM_021101	1	1	0	0	1	1	1	1	6
hsa-miR-501-5p	MIMAT0002872	PCOLCE2	26577	NM_013363	1	1	1	0	1	1	1	1	7
hsa-miR-501-5p	MIMAT0002872	E2F3	1871	NM_001949	1	1	0	0	1	0	1	1	5
hsa-miR-501-5p	MIMAT0002872	SHC4	399694	NM_203349	1	1	0	0	1	1	1	1	6
hsa-miR-501-5p	MIMAT0002872	ATL2	64225	NM_001135673	0	1	1	1	0	0	1	1	5
hsa-miR-501-5p	MIMAT0002872	CENPN	55839	NM_001100624	1	1	0	0	1	0	1	1	5
hsa-miR-501-5p	MIMAT0002872	TYMS	7298	NM_001071	1	0	0	0	1	1	1	1	5
hsa-miR-501-5p	MIMAT0002872	TF	7018	NM_001063	1	1	0	0	0	1	1	1	5
hsa-miR-501-5p	MIMAT0002872	MCM10	55388	NM_182751	1	1	0	0	0	1	1	1	5
hsa-miR-501-5p	MIMAT0002872	UBASH3B	84959	NM_032873	1	1	0	0	1	1	1	1	6
hsa-miR-501-5p	MIMAT0002872	LPIN1	23175	NM_001261428	1	1	0	1	0	1	1	1	6
hsa-miR-501-5p	MIMAT0002872	LPIN1	23175	NM_145693	1	1	0	1	1	0	1	1	6
hsa-miR-501-5p	MIMAT0002872	LPIN1	23175	NM_001261427	1	1	0	1	0	0	1	1	5
hsa-miR-501-5p	MIMAT0002872	SOX11	6664	NM_003108	1	1	0	1	1	1	1	1	7
hsa-miR-501-5p	MIMAT0002872	FAM171A1	221061	NM_001010924	0	1	1	0	1	1	1	1	6
hsa-miR-501-5p	MIMAT0002872	SLC7A5	8140	NM_003486	1	0	0	0	1	1	1	1	5
hsa-miR-501-5p	MIMAT0002872	SFRP1	6422	NM_003012	1	1	0	0	1	1	1	1	6
hsa-miR-501-5p	MIMAT0002872	FOXC1	2296	NM_001453	1	1	0	1	1	1	1	1	7
hsa-miR-505-3p	MIMAT0002876	PRAME	23532	NM_206953	0	1	1	1	0	1	1	1	6
hsa-miR-505-3p	MIMAT0002876	PRAME	23532	NM_206954	0	1	1	1	0	0	1	1	5
hsa-miR-505-3p	MIMAT0002876	PRAME	23532	NM_006115	0	1	1	1	0	0	1	1	5
hsa-miR-505-3p	MIMAT0002876	PRAME	23532	NM_206956	0	1	1	1	0	0	1	1	5
hsa-miR-505-3p	MIMAT0002876	PRAME	23532	NM_206955	0	1	1	1	0	0	1	1	5
hsa-miR-505-3p	MIMAT0002876	LMNB2	84823	NM_032737	0	1	0	0	1	1	1	1	5
hsa-miR-505-3p	MIMAT0002876	TSPAN33	340348	NM_178562	0	1	0	1	1	0	1	1	5
hsa-miR-505-3p	MIMAT0002876	NXN	64359	NM_022463	0	1	1	0	1	1	1	1	6
hsa-miR-505-3p	MIMAT0002876	ALDH1A3	220	NM_000693	0	1	0	0	1	1	1	1	5
hsa-miR-505-3p	MIMAT0002876	PLOD1	5351	NM_000302	1	1	0	0	1	0	1	1	5
hsa-miR-505-3p	MIMAT0002876	CHEK1	1111	NM_001274	1	1	1	0	1	0	1	1	6
hsa-miR-505-3p	MIMAT0002876	CHEK1	1111	NM_001114122	1	1	1	0	0	0	1	1	5
hsa-miR-505-3p	MIMAT0002876	CHEK1	1111	NM_001244846	1	1	1	0	0	0	1	1	5
hsa-miR-505-3p	MIMAT0002876	FAM150B	285016	NM_001002919	0	1	0	0	1	1	1	1	5
hsa-miR-505-3p	MIMAT0002876	PDXK	8566	NM_003681	1	1	0	0	1	0	1	1	5
hsa-miR-505-3p	MIMAT0002876	MID1	4281	NM_000381	1	1	1	0	0	1	1	1	6
hsa-miR-505-3p	MIMAT0002876	MID1	4281	NM_001193277	1	1	1	0	0	0	1	1	5
hsa-miR-505-3p	MIMAT0002876	MID1	4281	NM_033290	1	1	1	0	0	0	1	1	5
hsa-miR-505-3p	MIMAT0002876	MID1	4281	NM_033289	1	1	1	0	0	0	1	1	5
hsa-miR-505-3p	MIMAT0002876	MID1	4281	NM_001098624	1	1	1	0	0	0	1	1	5
hsa-miR-505-3p	MIMAT0002876	MALL	7851	NM_005434	1	1	0	0	1	0	1	1	5
hsa-miR-505-3p	MIMAT0002876	MELK	9833	NM_014791	0	1	1	0	1	0	1	1	5
hsa-miR-505-3p	MIMAT0002876	LAMP3	27074	NM_014398	0	1	0	0	1	1	1	1	5
hsa-miR-516a-5p	MIMAT0004770	STIL	6491	XM_005271131	1	1	0	0	0	1	1	1	5
hsa-miR-516a-5p	MIMAT0004770	STIL	6491	NM_003035	1	1	1	0	0	0	1	1	5
hsa-miR-516a-5p	MIMAT0004770	STIL	6491	NM_001048166	1	1	1	0	0	0	1	1	5
hsa-miR-516a-5p	MIMAT0004770	ACTG2	72	NM_001615	1	1	0	0	1	0	1	1	5
hsa-miR-584-5p	MIMAT0003249	STAT1	6772	NM_007315	1	1	0	0	1	1	1	1	6
hsa-miR-584-5p	MIMAT0003249	CYP1B1	1545	NM_000104	1	0	0	0	1	1	1	1	5
hsa-miR-584-5p	MIMAT0003249	EDN1	1906	NM_001955	1	0	0	0	1	1	1	1	5
hsa-miR-584-5p	MIMAT0003249	DSG3	1830	NM_001944	1	1	1	0	1	1	1	1	7
hsa-miR-584-5p	MIMAT0003249	ANXA1	301	NM_000700	1	1	0	0	1	0	1	1	5
hsa-miR-584-5p	MIMAT0003249	FZD7	8324	NM_003507	1	1	0	0	1	1	1	1	6
hsa-miR-584-5p	MIMAT0003249	PRKX	5613	NM_005044	1	1	1	0	1	1	1	1	7
hsa-miR-584-5p	MIMAT0003249	CD38	952	NM_001775	1	1	0	0	1	0	1	1	5
hsa-miR-584-5p	MIMAT0003249	CENPN	55839	NM_001100624	1	1	0	0	1	1	1	1	6
hsa-miR-584-5p	MIMAT0003249	SLC5A6	8884	NM_021095	1	0	0	0	1	1	1	1	5
hsa-miR-584-5p	MIMAT0003249	UBASH3B	84959	NM_032873	1	1	0	0	1	1	1	1	6
hsa-miR-584-5p	MIMAT0003249	CDCA5	113130	NM_080668	1	0	0	0	1	1	1	1	5
hsa-miR-584-5p	MIMAT0003249	GBP5	115362	NM_052942	1	1	1	0	0	1	1	1	6
hsa-miR-584-5p	MIMAT0003249	GBP5	115362	NM_001134486	1	1	1	0	0	0	1	1	5
hsa-miR-584-5p	MIMAT0003249	ADAMDEC1	27299	NM_014479	1	1	0	0	1	0	1	1	5
hsa-miR-584-5p	MIMAT0003249	MMP12	4321	NM_002426	1	1	0	0	1	0	1	1	5
hsa-miR-584-5p	MIMAT0003249	CXCL9	4283	NM_002416	1	1	0	0	1	1	1	1	6
hsa-miR-584-5p	MIMAT0003249	PPP1R14C	81706	NM_030949	1	0	0	0	1	1	1	1	5
hsa-miR-584-5p	MIMAT0003249	SLC7A5	8140	NM_003486	1	0	0	0	1	1	1	1	5
hsa-miR-625-5p	MIMAT0003294	IL18BP	10068	NM_005699	1	1	0	0	0	1	1	1	5
hsa-miR-625-5p	MIMAT0003294	CREB3L2	64764	NM_194071	1	0	0	0	1	1	1	1	5
hsa-miR-625-5p	MIMAT0003294	EDN1	1906	NM_001955	0	1	0	0	1	1	1	1	5
hsa-miR-625-5p	MIMAT0003294	UCK2	7371	NM_012474	1	1	1	0	0	0	1	1	5
hsa-miR-625-5p	MIMAT0003294	LMNB2	84823	NM_032737	1	0	0	0	1	1	1	1	5
hsa-miR-625-5p	MIMAT0003294	PLEK	5341	NM_002664	1	1	0	0	1	1	1	1	6
hsa-miR-625-5p	MIMAT0003294	PLOD1	5351	XM_005263474	1	1	0	0	0	1	1	1	5
hsa-miR-625-5p	MIMAT0003294	PLOD1	5351	NM_000302	1	1	0	0	1	0	1	1	5
hsa-miR-625-5p	MIMAT0003294	SIRPA	140885	XM_005260669	1	1	0	0	0	1	1	1	5
hsa-miR-625-5p	MIMAT0003294	LCP1	3936	NM_002298	1	1	1	0	1	1	1	1	7
hsa-miR-625-5p	MIMAT0003294	CLDN1	9076	NM_021101	1	1	0	0	1	1	1	1	6
hsa-miR-625-5p	MIMAT0003294	CD79A	973	NM_001783	1	1	0	0	0	1	1	1	5
hsa-miR-625-5p	MIMAT0003294	UGT8	7368	NM_001128174	1	1	0	0	0	1	1	1	5
hsa-miR-625-5p	MIMAT0003294	SERPINE2	5270	NM_006216	1	1	1	0	1	0	1	1	6
hsa-miR-625-5p	MIMAT0003294	SERPINE2	5270	NM_001136530	1	1	1	0	0	0	1	1	5
hsa-miR-625-5p	MIMAT0003294	SERPINE2	5270	NM_001136528	1	1	1	0	0	0	1	1	5
hsa-miR-625-5p	MIMAT0003294	BAIAP2L2	80115	XM_005261751	1	1	0	0	0	1	1	1	5
hsa-miR-625-5p	MIMAT0003294	BAIAP2L2	80115	NM_025045	1	1	0	0	1	0	1	1	5
hsa-miR-625-5p	MIMAT0003294	E2F2	1870	NM_004091	1	1	0	0	1	1	1	1	6
hsa-miR-625-5p	MIMAT0003294	E2F3	1871	NM_001949	1	1	0	0	1	1	1	1	6
hsa-miR-625-5p	MIMAT0003294	TMEM123	114908	NM_052932	0	1	0	0	1	1	1	1	5
hsa-miR-625-5p	MIMAT0003294	PDXK	8566	NM_003681	1	0	0	0	1	1	1	1	5
hsa-miR-625-5p	MIMAT0003294	RBMS1	5937	XM_005246738	1	1	0	0	0	1	1	1	5
hsa-miR-625-5p	MIMAT0003294	CENPN	55839	NM_001100624	0	1	0	0	1	1	1	1	5
hsa-miR-625-5p	MIMAT0003294	MSN	4478	XM_005262269	1	1	0	0	0	1	1	1	5
hsa-miR-625-5p	MIMAT0003294	MSN	4478	NM_002444	1	1	0	0	1	0	1	1	5
hsa-miR-625-5p	MIMAT0003294	HMGA1	3159	NM_145901	1	1	0	0	0	1	1	1	5
hsa-miR-625-5p	MIMAT0003294	C3orf58	205428	NM_173552	1	1	1	0	1	1	1	1	7
hsa-miR-625-5p	MIMAT0003294	C3orf58	205428	NM_001134470	1	1	1	0	0	0	1	1	5
hsa-miR-625-5p	MIMAT0003294	MPZL2	10205	NM_005797	0	1	1	0	1	1	1	1	6
hsa-miR-625-5p	MIMAT0003294	IGF2BP3	10643	NM_006547	0	1	1	0	1	1	1	1	6
hsa-miR-625-5p	MIMAT0003294	TRIM2	23321	NM_001130067	1	1	0	0	0	1	1	1	5
hsa-miR-625-5p	MIMAT0003294	TRIM2	23321	NM_015271	1	1	0	0	1	0	1	1	5
hsa-miR-625-5p	MIMAT0003294	SPOCK2	9806	NM_001244950	1	1	0	0	0	1	1	1	5
hsa-miR-625-5p	MIMAT0003294	SPOCK2	9806	NM_014767	1	1	0	0	1	0	1	1	5
hsa-miR-625-5p	MIMAT0003294	RUNX3	864	NM_001031680	1	1	0	0	0	1	1	1	5
hsa-miR-625-5p	MIMAT0003294	NCOA7	135112	NM_001199620	1	1	0	0	0	1	1	1	5
hsa-miR-625-5p	MIMAT0003294	NCOA7	135112	NM_181782	1	1	0	0	1	0	1	1	5
hsa-miR-625-5p	MIMAT0003294	LMO4	8543	NM_006769	1	1	0	0	1	0	1	1	5
hsa-miR-625-5p	MIMAT0003294	CX3CL1	6376	NM_002996	1	0	0	0	1	1	1	1	5
hsa-miR-625-5p	MIMAT0003294	IMPA2	3613	NM_014214	0	1	0	0	1	1	1	1	5
hsa-miR-625-5p	MIMAT0003294	RGMA	56963	NM_020211	1	1	0	0	1	1	1	1	6
hsa-miR-625-5p	MIMAT0003294	CDH3	1001	NM_001793	1	1	0	0	1	1	1	1	6
hsa-miR-625-5p	MIMAT0003294	SOX10	6663	NM_006941	1	1	0	0	1	1	1	1	6
hsa-miR-625-5p	MIMAT0003294	C1orf106	55765	NM_001142569	1	1	0	0	0	1	1	1	5
hsa-miR-625-5p	MIMAT0003294	C1orf106	55765	NM_018265	1	1	0	0	1	0	1	1	5
hsa-miR-625-5p	MIMAT0003294	SLC7A5	8140	NM_003486	1	1	0	0	1	1	1	1	6
hsa-miR-625-5p	MIMAT0003294	CDCA7	83879	NM_031942	1	1	0	0	0	1	1	1	5
hsa-miR-625-5p	MIMAT0003294	SFRP1	6422	NM_003012	1	1	0	0	1	1	1	1	6
hsa-miR-625-5p	MIMAT0003294	ELF5	2001	NM_198381	1	1	0	0	0	1	1	1	5
hsa-miR-625-5p	MIMAT0003294	FOXC1	2296	NM_001453	1	0	0	0	1	1	1	1	5
hsa-miR-625-5p	MIMAT0003294	GABRP	2568	NM_014211	0	1	1	0	1	0	1	1	5
hsa-miR-767-5p	MIMAT0003882	CYP26B1	56603	NM_019885	1	1	0	0	1	1	1	1	6
hsa-miR-767-5p	MIMAT0003882	IRAK1	3654	NM_001569	1	1	0	0	0	1	1	1	5
hsa-miR-767-5p	MIMAT0003882	TGFA	7039	XM_005264522	1	1	0	0	0	1	1	1	5
hsa-miR-767-5p	MIMAT0003882	TGFA	7039	XM_005278324	1	1	0	0	0	1	1	1	5
hsa-miR-767-5p	MIMAT0003882	DLX5	1749	NM_005221	0	1	1	1	1	1	1	1	7
hsa-miR-767-5p	MIMAT0003882	GPX7	2882	NM_015696	0	1	0	0	1	1	1	1	5
hsa-miR-767-5p	MIMAT0003882	SIRPA	140885	XM_005260669	1	1	0	0	0	1	1	1	5
hsa-miR-767-5p	MIMAT0003882	PRKX	5613	NM_005044	1	0	0	0	1	1	1	1	5
hsa-miR-767-5p	MIMAT0003882	PDXK	8566	NM_003681	0	1	0	0	1	1	1	1	5
hsa-miR-767-5p	MIMAT0003882	MSN	4478	NM_002444	1	1	0	0	1	0	1	1	5
hsa-miR-767-5p	MIMAT0003882	CTSC	1075	NM_148170	0	1	0	0	1	1	1	1	5
hsa-miR-767-5p	MIMAT0003882	CHST3	9469	NM_004273	1	1	0	0	1	1	1	1	6
hsa-miR-767-5p	MIMAT0003882	PKP1	5317	NM_000299	1	1	0	0	0	1	1	1	5
hsa-miR-767-5p	MIMAT0003882	NFIB	4781	NM_005596	1	1	0	1	1	0	1	1	6
hsa-miR-767-5p	MIMAT0003882	NFIB	4781	XM_005251467	1	1	0	0	0	1	1	1	5
hsa-miR-767-5p	MIMAT0003882	NFIB	4781	NM_001190738	1	1	0	1	0	0	1	1	5
hsa-miR-767-5p	MIMAT0003882	NFIB	4781	NM_001190737	1	1	0	1	0	0	1	1	5
hsa-miR-767-5p	MIMAT0003882	CBX2	84733	NM_005189	0	1	0	0	1	1	1	1	5
hsa-miR-767-5p	MIMAT0003882	CDH3	1001	NM_001793	1	0	0	0	1	1	1	1	5
hsa-miR-767-5p	MIMAT0003882	SLC7A5	8140	NM_003486	1	0	0	0	1	1	1	1	5
hsa-miR-767-5p	MIMAT0003882	BCL11A	53335	NM_022893	0	1	1	1	1	1	1	1	7
hsa-miR-767-5p	MIMAT0003882	GABRP	2568	NM_014211	0	1	0	0	1	1	1	1	5
hsa-miR-92a-1-5p	MIMAT0004507	STEAP3	55240	NM_182915	1	1	0	0	0	1	1	1	5
hsa-miR-92a-1-5p	MIMAT0004507	CREB3L2	64764	NM_194071	1	1	0	0	0	1	1	1	5
hsa-miR-92a-1-5p	MIMAT0004507	IL7R	3575	NM_002185	1	1	0	0	0	1	1	1	5
hsa-miR-92a-1-5p	MIMAT0004507	NOTCH1	4851	NM_017617	1	1	0	0	0	1	1	1	5
hsa-miR-92a-1-5p	MIMAT0004507	SLC2A6	11182	NM_017585	1	1	0	0	0	1	1	1	5
hsa-miR-92a-1-5p	MIMAT0004507	VASN	114990	NM_138440	1	1	0	0	0	1	1	1	5
hsa-miR-92a-1-5p	MIMAT0004507	LCP1	3936	NM_002298	1	1	0	0	0	1	1	1	5
hsa-miR-92a-1-5p	MIMAT0004507	TNFSF13B	10673	NM_006573	1	1	1	0	0	0	1	1	5
hsa-miR-92a-1-5p	MIMAT0004507	TNFSF13B	10673	NM_001145645	1	1	1	0	0	0	1	1	5
hsa-miR-92a-1-5p	MIMAT0004507	CPA4	51200	NM_016352	1	1	0	0	0	1	1	1	5
hsa-miR-92a-1-5p	MIMAT0004507	NDRG1	10397	NM_001135242	1	1	0	0	0	1	1	1	5
hsa-miR-92a-1-5p	MIMAT0004507	STAC2	342667	NM_198993	1	1	0	0	0	1	1	1	5
hsa-miR-92a-1-5p	MIMAT0004507	SPOCK2	9806	NM_001244950	1	1	0	0	0	1	1	1	5
hsa-miR-92a-1-5p	MIMAT0004507	RUNX3	864	NM_001031680	1	1	0	0	0	1	1	1	5
hsa-miR-92a-1-5p	MIMAT0004507	BIRC5	332	NM_001012271	1	1	0	0	0	1	1	1	5
hsa-miR-92a-1-5p	MIMAT0004507	ANXA8	653145	NM_001271702	1	1	0	0	0	1	1	1	5
hsa-miR-92a-1-5p	MIMAT0004507	EGFR	1956	XM_005271746	1	1	0	0	0	1	1	1	5
hsa-miR-92a-1-5p	MIMAT0004507	KIF1A	547	NM_001244008	1	1	0	0	0	1	1	1	5
hsa-miR-92a-1-5p	MIMAT0004507	CXCL9	4283	NM_002416	1	1	1	0	0	1	1	1	6
hsa-miR-934	MIMAT0004977	CREB3L2	64764	NM_194071	1	0	0	0	1	1	1	1	5
hsa-miR-934	MIMAT0004977	CYP1B1	1545	NM_000104	1	1	1	0	1	1	1	1	7
hsa-miR-934	MIMAT0004977	GTPBP4	23560	NM_012341	1	1	0	0	1	1	1	1	6
hsa-miR-934	MIMAT0004977	STIL	6491	XM_005271131	1	1	0	0	0	1	1	1	5
hsa-miR-934	MIMAT0004977	PDXK	8566	NM_003681	1	0	0	0	1	1	1	1	5
hsa-miR-934	MIMAT0004977	RNF150	57484	XM_005263150	1	1	0	0	0	1	1	1	5
hsa-miR-934	MIMAT0004977	RNF150	57484	NM_020724	1	1	0	0	1	0	1	1	5
hsa-miR-934	MIMAT0004977	PRNP	5621	NM_000311	1	1	0	0	0	1	1	1	5
hsa-miR-934	MIMAT0004977	GABBR2	9568	NM_005458	1	0	0	0	1	1	1	1	5
hsa-miR-934	MIMAT0004977	CHST3	9469	NM_004273	0	1	0	0	1	1	1	1	5
hsa-miR-934	MIMAT0004977	TRIM2	23321	NM_001130067	1	1	1	0	0	1	1	1	6
hsa-miR-934	MIMAT0004977	TRIM2	23321	NM_015271	1	1	1	0	1	0	1	1	6
hsa-miR-934	MIMAT0004977	LMO4	8543	NM_006769	1	1	0	0	1	0	1	1	5
hsa-miR-934	MIMAT0004977	GBP1	2633	NM_002053	1	1	1	0	1	1	1	1	7
hsa-miR-934	MIMAT0004977	CXCL9	4283	NM_002416	1	0	0	0	1	1	1	1	5
hsa-miR-934	MIMAT0004977	CDK6	1021	NM_001145306	1	1	0	0	0	1	1	1	5
hsa-miR-934	MIMAT0004977	CDK6	1021	NM_001259	1	1	0	0	1	0	1	1	5
hsa-miR-934	MIMAT0004977	CBX2	84733	NM_005189	0	1	1	0	1	1	1	1	6
hsa-miR-342-3p	MIMAT0000753	TCF7L1	83439	NM_031283	1	1	0	0	1	0	1	1	5
hsa-miR-382-5p	MIMAT0000737	STEAP3	55240	NM_182915	1	1	0	0	0	1	1	1	5
hsa-miR-382-5p	MIMAT0000737	COCH	1690	NM_004086	0	1	1	0	1	0	1	1	5
hsa-miR-625-5p	MIMAT0003294	IL18BP	10068	NM_005699	1	1	0	0	0	1	1	1	5
hsa-miR-342-3p	MIMAT0000753	TRPV6	55503	NM_018646	0	1	0	0	1	1	1	1	5
hsa-miR-382-5p	MIMAT0000737	STAT1	6772	NM_007315	1	1	0	0	1	1	1	1	6
hsa-miR-29b-2-5p	MIMAT0004515	PELI1	57162	NM_020651	0	1	1	0	0	1	1	1	5
hsa-miR-139-5p	MIMAT0000250	PELI1	57162	NM_020651	0	1	0	0	1	1	1	1	5
hsa-miR-342-3p	MIMAT0000753	CYP26B1	56603	NM_019885	1	1	0	0	1	1	1	1	6
hsa-miR-29b-2-5p	MIMAT0004515	CREB3L2	64764	NM_194071	1	1	0	0	0	1	1	1	5
hsa-miR-342-3p	MIMAT0000753	CREB3L2	64764	NM_194071	1	1	0	0	1	1	1	1	6
hsa-miR-342-5p	MIMAT0004694	CREB3L2	64764	NM_194071	1	1	0	0	1	1	1	1	6
hsa-miR-625-5p	MIMAT0003294	CREB3L2	64764	NM_194071	1	0	0	0	1	1	1	1	5
hsa-miR-432-5p	MIMAT0002814	CREB3L2	64764	NM_194071	1	1	0	0	1	1	1	1	6
hsa-miR-449a	MIMAT0001541	CREB3L2	64764	NM_194071	1	0	0	0	1	1	1	1	5
hsa-miR-149-5p	MIMAT0000450	NFS1	9054	NM_021100	1	1	0	0	1	1	1	1	6
hsa-miR-29b-2-5p	MIMAT0004515	NUP62	23636	NM_016553	1	1	0	0	0	1	1	1	5
hsa-miR-342-3p	MIMAT0000753	NUP62	23636	NM_016553	1	1	0	0	0	1	1	1	5
hsa-miR-432-5p	MIMAT0002814	CYP1B1	1545	NM_000104	1	1	1	0	1	1	1	1	7
hsa-miR-489-3p	MIMAT0002805	CYP1B1	1545	NM_000104	1	0	0	0	1	1	1	1	5
hsa-miR-149-5p	MIMAT0000450	RHBDF2	79651	XM_005257669	1	1	0	0	0	1	1	1	5
hsa-miR-625-5p	MIMAT0003294	EDN1	1906	NM_001955	0	1	0	0	1	1	1	1	5
hsa-miR-432-5p	MIMAT0002814	EDN1	1906	NM_001955	1	0	0	0	1	1	1	1	5
hsa-miR-139-5p	MIMAT0000250	FPR3	2359	NM_002030	0	1	0	0	1	1	1	1	5
hsa-miR-489-3p	MIMAT0002805	FPR3	2359	NM_002030	0	1	0	0	1	1	1	1	5
hsa-miR-375	MIMAT0000728	CNKSR3	154043	NM_173515	1	0	0	0	1	1	1	1	5
hsa-miR-625-5p	MIMAT0003294	UCK2	7371	NM_012474	1	1	1	0	0	0	1	1	5
hsa-miR-432-5p	MIMAT0002814	UCK2	7371	NM_012474	1	1	1	0	1	0	1	1	6
hsa-miR-449b-5p	MIMAT0003327	UCK2	7371	NM_012474	1	1	0	1	1	0	1	1	6
hsa-miR-449a	MIMAT0001541	UCK2	7371	NM_012474	1	1	0	1	1	0	1	1	6
hsa-miR-29b-2-5p	MIMAT0004515	TGFA	7039	XM_005264522	1	1	0	0	0	1	1	1	5
hsa-miR-29b-2-5p	MIMAT0004515	TGFA	7039	XM_005278324	1	1	0	0	0	1	1	1	5
hsa-miR-449b-5p	MIMAT0003327	TGFA	7039	XM_005264522	1	1	0	0	0	1	1	1	5
hsa-miR-449b-5p	MIMAT0003327	TGFA	7039	XM_005278324	1	1	0	0	0	1	1	1	5
hsa-miR-449a	MIMAT0001541	TGFA	7039	XM_005264522	1	1	0	0	0	1	1	1	5
hsa-miR-449a	MIMAT0001541	TGFA	7039	XM_005278324	1	1	0	0	0	1	1	1	5
hsa-miR-29b-2-5p	MIMAT0004515	FAM64A	54478	NM_019013	1	1	1	0	0	1	1	1	6
hsa-miR-29b-2-5p	MIMAT0004515	FAM64A	54478	NM_001195228	1	1	1	0	0	0	1	1	5
hsa-miR-449b-5p	MIMAT0003327	CD247	919	XM_005245596	1	1	0	0	0	1	1	1	5
hsa-miR-10a-5p	MIMAT0000253	SRGN	5552	NM_002727	1	1	0	0	1	1	1	1	6
hsa-miR-342-3p	MIMAT0000753	ANLN	54443	NM_018685	1	1	0	0	1	1	1	1	6
hsa-miR-489-3p	MIMAT0002805	ANLN	54443	NM_018685	1	1	0	0	1	1	1	1	6
hsa-miR-149-5p	MIMAT0000450	LMNB2	84823	NM_032737	0	1	0	0	1	1	1	1	5
hsa-miR-342-5p	MIMAT0004694	LMNB2	84823	NM_032737	0	1	0	0	1	1	1	1	5
hsa-miR-625-5p	MIMAT0003294	LMNB2	84823	NM_032737	1	0	0	0	1	1	1	1	5
hsa-miR-449a	MIMAT0001541	LMNB2	84823	NM_032737	1	0	0	0	1	1	1	1	5
hsa-miR-342-3p	MIMAT0000753	RNF145	153830	NM_144726	1	1	0	0	1	0	1	1	5
hsa-miR-149-5p	MIMAT0000450	TSPAN33	340348	NM_178562	1	1	0	0	1	0	1	1	5
hsa-miR-10a-5p	MIMAT0000253	TSPAN33	340348	NM_178562	1	1	0	0	1	0	1	1	5
hsa-miR-449a	MIMAT0001541	TSPAN33	340348	NM_178562	1	1	0	0	1	0	1	1	5
hsa-miR-342-3p	MIMAT0000753	FOXQ1	94234	NM_033260	1	1	1	0	1	0	1	1	6
hsa-miR-449b-5p	MIMAT0003327	FOXQ1	94234	NM_033260	1	1	0	0	1	0	1	1	5
hsa-miR-139-5p	MIMAT0000250	OLFM4	10562	NM_006418	1	0	0	0	1	1	1	1	5
hsa-miR-382-5p	MIMAT0000737	CD163L1	283316	NM_174941	0	1	1	0	1	0	1	1	5
hsa-miR-487b-3p	MIMAT0003180	ALDH1A3	220	NM_000693	0	1	1	0	1	0	1	1	5
hsa-miR-10a-5p	MIMAT0000253	ALPL	249	NM_000478	1	1	0	0	1	0	1	1	5
hsa-miR-432-5p	MIMAT0002814	ALPL	249	NM_000478	1	1	0	0	1	1	1	1	6
hsa-miR-625-5p	MIMAT0003294	PLEK	5341	NM_002664	1	1	0	0	1	1	1	1	6
hsa-miR-382-5p	MIMAT0000737	PLEK	5341	NM_002664	1	0	0	0	1	1	1	1	5
hsa-miR-149-5p	MIMAT0000450	NOTCH1	4851	NM_017617	1	1	0	0	1	1	1	1	6
hsa-miR-139-5p	MIMAT0000250	NOTCH1	4851	NM_017617	1	1	1	1	1	1	1	1	8
hsa-miR-449b-5p	MIMAT0003327	NOTCH1	4851	NM_017617	1	1	1	1	1	1	1	1	8
hsa-miR-449a	MIMAT0001541	NOTCH1	4851	NM_017617	1	1	1	1	1	1	1	1	8
hsa-miR-489-3p	MIMAT0002805	TM4SF1	4071	NM_014220	0	1	0	1	1	0	1	1	5
hsa-miR-375	MIMAT0000728	NCAPG	64151	NM_022346	1	0	0	0	1	1	1	1	5
hsa-miR-432-5p	MIMAT0002814	NCAPG	64151	NM_022346	0	1	0	0	1	1	1	1	5
hsa-miR-382-5p	MIMAT0000737	STIL	6491	XM_005271131	1	1	0	0	0	1	1	1	5
hsa-miR-382-5p	MIMAT0000737	STIL	6491	NM_003035	1	1	1	0	0	0	1	1	5
hsa-miR-382-5p	MIMAT0000737	STIL	6491	NM_001048166	1	1	1	0	0	0	1	1	5
hsa-miR-625-5p	MIMAT0003294	PLOD1	5351	XM_005263474	1	1	0	0	0	1	1	1	5
hsa-miR-625-5p	MIMAT0003294	PLOD1	5351	NM_000302	1	1	0	0	1	0	1	1	5
hsa-miR-432-5p	MIMAT0002814	PLOD1	5351	XM_005263474	1	1	0	0	0	1	1	1	5
hsa-miR-432-5p	MIMAT0002814	PLOD1	5351	NM_000302	1	1	0	0	1	0	1	1	5
hsa-miR-449b-5p	MIMAT0003327	PLOD1	5351	NM_000302	1	1	1	1	1	0	1	1	7
hsa-miR-449b-5p	MIMAT0003327	PLOD1	5351	XM_005263474	1	1	0	0	0	1	1	1	5
hsa-miR-449a	MIMAT0001541	PLOD1	5351	NM_000302	1	1	1	1	1	0	1	1	7
hsa-miR-449a	MIMAT0001541	PLOD1	5351	XM_005263474	1	1	0	0	0	1	1	1	5
hsa-miR-375	MIMAT0000728	VASN	114990	NM_138440	1	0	0	0	1	1	1	1	5
hsa-miR-342-3p	MIMAT0000753	VASN	114990	NM_138440	1	0	0	0	1	1	1	1	5
hsa-miR-149-5p	MIMAT0000450	FERMT1	55612	NM_017671	1	1	0	0	1	1	1	1	6
hsa-miR-342-5p	MIMAT0004694	FERMT1	55612	NM_017671	1	1	0	0	1	1	1	1	6
hsa-miR-489-3p	MIMAT0002805	FERMT1	55612	NM_017671	0	1	0	0	1	1	1	1	5
hsa-miR-625-5p	MIMAT0003294	SIRPA	140885	XM_005260669	1	1	0	0	0	1	1	1	5
hsa-miR-432-5p	MIMAT0002814	SIRPA	140885	XM_005260669	1	1	0	0	0	1	1	1	5
hsa-miR-342-5p	MIMAT0004694	LCP1	3936	NM_002298	1	1	0	0	1	1	1	1	6
hsa-miR-139-5p	MIMAT0000250	LCP1	3936	NM_002298	0	1	1	0	1	0	1	1	5
hsa-miR-625-5p	MIMAT0003294	LCP1	3936	NM_002298	1	1	1	0	1	1	1	1	7
hsa-miR-449b-5p	MIMAT0003327	EPSTI1	94240	NM_033255	1	1	0	0	1	0	1	1	5
hsa-miR-449a	MIMAT0001541	EPSTI1	94240	NM_033255	1	1	0	0	1	0	1	1	5
hsa-miR-375	MIMAT0000728	CLDN1	9076	NM_021101	1	0	0	0	1	1	1	1	5
hsa-miR-625-5p	MIMAT0003294	CLDN1	9076	NM_021101	1	1	0	0	1	1	1	1	6
hsa-miR-449b-5p	MIMAT0003327	CLDN1	9076	NM_021101	1	1	0	0	1	1	1	1	6
hsa-miR-449a	MIMAT0001541	CLDN1	9076	NM_021101	0	1	0	0	1	1	1	1	5
hsa-miR-149-5p	MIMAT0000450	PSME4	23198	NM_014614	0	1	0	0	1	1	1	1	5
hsa-miR-139-5p	MIMAT0000250	PSME4	23198	NM_014614	1	1	0	1	1	1	1	1	7
hsa-miR-489-3p	MIMAT0002805	PCOLCE2	26577	NM_013363	0	1	1	0	1	0	1	1	5
hsa-miR-625-5p	MIMAT0003294	CD79A	973	NM_001783	1	1	0	0	0	1	1	1	5
hsa-miR-149-5p	MIMAT0000450	CD79B	974	NM_001039933	1	1	0	0	0	1	1	1	5
hsa-miR-625-5p	MIMAT0003294	UGT8	7368	NM_001128174	1	1	0	0	0	1	1	1	5
hsa-miR-449b-5p	MIMAT0003327	CD97	976	NM_078481	1	1	0	0	0	1	1	1	5
hsa-miR-375	MIMAT0000728	CLDN23	137075	NM_194284	1	0	0	0	1	1	1	1	5
hsa-miR-149-5p	MIMAT0000450	FGFBP1	9982	NM_005130	1	1	1	0	1	1	1	1	7
hsa-miR-375	MIMAT0000728	PRKX	5613	NM_005044	1	0	0	0	1	1	1	1	5
hsa-miR-149-5p	MIMAT0000450	PRKX	5613	NM_005044	1	1	0	1	1	1	1	1	7
hsa-miR-10a-5p	MIMAT0000253	PRKX	5613	NM_005044	1	1	0	0	1	1	1	1	6
hsa-miR-342-5p	MIMAT0004694	PRKX	5613	NM_005044	1	1	0	1	1	1	1	1	7
hsa-miR-139-5p	MIMAT0000250	PRKX	5613	NM_005044	1	1	0	0	1	1	1	1	6
hsa-miR-432-5p	MIMAT0002814	PRKX	5613	NM_005044	1	0	0	1	1	1	1	1	6
hsa-miR-449b-5p	MIMAT0003327	PRKX	5613	NM_005044	1	1	0	0	1	1	1	1	6
hsa-miR-449a	MIMAT0001541	PRKX	5613	NM_005044	1	1	0	0	1	1	1	1	6
hsa-miR-342-5p	MIMAT0004694	AURKA	6790	NM_198433	1	1	0	0	0	1	1	1	5
hsa-miR-489-3p	MIMAT0002805	KRT7	3855	NM_005556	1	1	0	0	1	0	1	1	5
hsa-miR-625-5p	MIMAT0003294	SERPINE2	5270	NM_006216	1	1	1	0	1	0	1	1	6
hsa-miR-625-5p	MIMAT0003294	SERPINE2	5270	NM_001136530	1	1	1	0	0	0	1	1	5
hsa-miR-625-5p	MIMAT0003294	SERPINE2	5270	NM_001136528	1	1	1	0	0	0	1	1	5
hsa-miR-625-5p	MIMAT0003294	BAIAP2L2	80115	XM_005261751	1	1	0	0	0	1	1	1	5
hsa-miR-625-5p	MIMAT0003294	BAIAP2L2	80115	NM_025045	1	1	0	0	1	0	1	1	5
hsa-miR-625-5p	MIMAT0003294	E2F2	1870	NM_004091	1	1	0	0	1	1	1	1	6
hsa-miR-449a	MIMAT0001541	E2F2	1870	NM_004091	1	0	0	0	1	1	1	1	5
hsa-miR-29b-2-5p	MIMAT0004515	AQP9	366	NM_020980	0	1	0	1	0	1	1	1	5
hsa-miR-432-5p	MIMAT0002814	AQP9	366	NM_020980	1	0	0	0	1	1	1	1	5
hsa-miR-375	MIMAT0000728	E2F3	1871	NM_001949	1	0	0	0	1	1	1	1	5
hsa-miR-342-3p	MIMAT0000753	E2F3	1871	NM_001949	1	1	0	1	1	0	1	1	6
hsa-miR-342-3p	MIMAT0000753	E2F3	1871	NM_001243076	1	1	0	1	0	0	1	1	5
hsa-miR-10a-5p	MIMAT0000253	E2F3	1871	NM_001949	0	1	0	1	1	1	1	1	6
hsa-miR-139-5p	MIMAT0000250	E2F3	1871	NM_001949	1	0	0	0	1	1	1	1	5
hsa-miR-625-5p	MIMAT0003294	E2F3	1871	NM_001949	1	1	0	0	1	1	1	1	6
hsa-miR-432-5p	MIMAT0002814	E2F3	1871	NM_001949	1	1	1	0	1	1	1	1	7
hsa-miR-432-5p	MIMAT0002814	E2F3	1871	NM_001243076	1	1	1	0	0	0	1	1	5
hsa-miR-449b-5p	MIMAT0003327	E2F3	1871	NM_001949	0	1	0	1	1	1	1	1	6
hsa-miR-449a	MIMAT0001541	E2F3	1871	NM_001949	1	1	0	1	1	1	1	1	7
hsa-miR-449a	MIMAT0001541	E2F3	1871	NM_001243076	1	1	0	1	0	0	1	1	5
hsa-miR-382-5p	MIMAT0000737	CDCA8	55143	NM_001256875	1	1	0	0	0	1	1	1	5
hsa-miR-382-5p	MIMAT0000737	CDCA8	55143	NM_018101	1	1	0	0	1	0	1	1	5
hsa-miR-375	MIMAT0000728	GPM6B	2824	NM_001001995	1	0	0	0	1	1	1	1	5
hsa-miR-139-5p	MIMAT0000250	GPM6B	2824	NM_001001995	0	1	0	0	1	1	1	1	5
hsa-miR-149-5p	MIMAT0000450	CA9	768	NM_001216	1	0	0	0	1	1	1	1	5
hsa-miR-432-5p	MIMAT0002814	APCDD1L	164284	XM_005260306	1	1	0	0	0	1	1	1	5
hsa-miR-432-5p	MIMAT0002814	APCDD1L	164284	NM_153360	1	1	0	0	1	0	1	1	5
hsa-miR-489-3p	MIMAT0002805	APCDD1L	164284	XM_005260306	1	1	0	0	0	1	1	1	5
hsa-miR-449b-5p	MIMAT0003327	APCDD1L	164284	XM_005260306	1	1	0	0	0	1	1	1	5
hsa-miR-449a	MIMAT0001541	APCDD1L	164284	XM_005260306	1	1	0	0	0	1	1	1	5
hsa-miR-139-5p	MIMAT0000250	TMEM123	114908	NM_052932	1	1	1	0	1	1	1	1	7
hsa-miR-625-5p	MIMAT0003294	TMEM123	114908	NM_052932	0	1	0	0	1	1	1	1	5
hsa-miR-432-5p	MIMAT0002814	TMEM123	114908	NM_052932	1	1	1	0	1	1	1	1	7
hsa-miR-149-5p	MIMAT0000450	PDXK	8566	NM_003681	1	1	0	0	1	1	1	1	6
hsa-miR-10a-5p	MIMAT0000253	PDXK	8566	NM_003681	1	0	0	0	1	1	1	1	5
hsa-miR-342-5p	MIMAT0004694	PDXK	8566	NM_003681	1	1	0	0	1	1	1	1	6
hsa-miR-139-5p	MIMAT0000250	PDXK	8566	NM_003681	1	0	0	0	1	1	1	1	5
hsa-miR-625-5p	MIMAT0003294	PDXK	8566	NM_003681	1	0	0	0	1	1	1	1	5
hsa-miR-432-5p	MIMAT0002814	PDXK	8566	NM_003681	0	1	0	0	1	1	1	1	5
hsa-miR-449b-5p	MIMAT0003327	PDXK	8566	NM_003681	1	1	0	0	1	1	1	1	6
hsa-miR-449a	MIMAT0001541	PDXK	8566	NM_003681	1	1	0	0	1	1	1	1	6
hsa-miR-489-3p	MIMAT0002805	MID1	4281	NM_000381	1	1	1	0	0	1	1	1	6
hsa-miR-489-3p	MIMAT0002805	MID1	4281	NM_001193277	1	1	1	0	0	0	1	1	5
hsa-miR-489-3p	MIMAT0002805	MID1	4281	NM_033290	1	1	1	0	0	0	1	1	5
hsa-miR-489-3p	MIMAT0002805	MID1	4281	NM_033289	1	1	1	0	0	0	1	1	5
hsa-miR-489-3p	MIMAT0002805	MID1	4281	NM_001098624	1	1	1	0	0	0	1	1	5
hsa-miR-449b-5p	MIMAT0003327	MID1	4281	NM_000381	1	1	0	0	0	1	1	1	5
hsa-miR-449a	MIMAT0001541	MID1	4281	NM_000381	1	1	0	0	0	1	1	1	5
hsa-miR-382-5p	MIMAT0000737	MID1	4281	NM_000381	1	1	1	0	0	1	1	1	6
hsa-miR-382-5p	MIMAT0000737	MID1	4281	NM_001193277	1	1	1	0	0	0	1	1	5
hsa-miR-382-5p	MIMAT0000737	MID1	4281	NM_033290	1	1	1	0	0	0	1	1	5
hsa-miR-382-5p	MIMAT0000737	MID1	4281	NM_033289	1	1	1	0	0	0	1	1	5
hsa-miR-382-5p	MIMAT0000737	MID1	4281	NM_001098624	1	1	1	0	0	0	1	1	5
hsa-miR-149-5p	MIMAT0000450	RBMS1	5937	XM_005246738	1	1	0	0	0	1	1	1	5
hsa-miR-149-5p	MIMAT0000450	RBMS1	5937	NM_002897	1	1	0	1	0	0	1	1	5
hsa-miR-149-5p	MIMAT0000450	RBMS1	5937	NM_016836	1	1	0	1	0	0	1	1	5
hsa-miR-625-5p	MIMAT0003294	RBMS1	5937	XM_005246738	1	1	0	0	0	1	1	1	5
hsa-miR-489-3p	MIMAT0002805	RBMS1	5937	NM_002897	1	1	1	1	0	0	1	1	6
hsa-miR-489-3p	MIMAT0002805	RBMS1	5937	NM_016836	1	1	1	1	0	0	1	1	6
hsa-miR-342-3p	MIMAT0000753	SRD5A1	6715	NM_001047	1	1	0	0	1	1	1	1	6
hsa-miR-432-5p	MIMAT0002814	RNF150	57484	XM_005263150	1	1	0	0	0	1	1	1	5
hsa-miR-432-5p	MIMAT0002814	RNF150	57484	NM_020724	1	1	0	0	1	0	1	1	5
hsa-miR-29b-2-5p	MIMAT0004515	SHC4	399694	NM_203349	0	1	1	0	0	1	1	1	5
hsa-miR-432-5p	MIMAT0002814	SHC4	399694	NM_203349	1	0	0	0	1	1	1	1	5
hsa-miR-489-3p	MIMAT0002805	SHC4	399694	NM_203349	1	1	0	0	1	1	1	1	6
hsa-miR-382-5p	MIMAT0000737	SHC4	399694	NM_203349	0	1	1	0	1	1	1	1	6
hsa-miR-139-5p	MIMAT0000250	ATL2	64225	NM_022374	1	1	1	1	0	1	1	1	7
hsa-miR-139-5p	MIMAT0000250	ATL2	64225	NM_001135673	1	1	1	1	0	0	1	1	6
hsa-miR-489-3p	MIMAT0002805	SLC2A5	6518	NM_003039	1	1	0	0	1	0	1	1	5
hsa-miR-29b-2-5p	MIMAT0004515	PRNP	5621	NM_000311	1	1	0	0	0	1	1	1	5
hsa-miR-139-5p	MIMAT0000250	CENPN	55839	NM_001100624	0	1	0	0	1	1	1	1	5
hsa-miR-625-5p	MIMAT0003294	CENPN	55839	NM_001100624	0	1	0	0	1	1	1	1	5
hsa-miR-342-3p	MIMAT0000753	RRAGD	58528	NM_021244	1	1	0	0	0	1	1	1	5
hsa-miR-449b-5p	MIMAT0003327	RRAGD	58528	NM_021244	1	0	0	1	0	1	1	1	5
hsa-miR-449a	MIMAT0001541	RRAGD	58528	NM_021244	1	0	0	1	0	1	1	1	5
hsa-miR-375	MIMAT0000728	TYMS	7298	NM_001071	1	0	0	0	1	1	1	1	5
hsa-miR-139-5p	MIMAT0000250	GABBR2	9568	NM_005458	1	1	1	1	1	1	1	1	8
hsa-miR-449b-5p	MIMAT0003327	GABBR2	9568	NM_005458	1	0	0	0	1	1	1	1	5
hsa-miR-449a	MIMAT0001541	GABBR2	9568	NM_005458	1	0	0	0	1	1	1	1	5
hsa-miR-449a	MIMAT0001541	RCAN1	1827	NM_004414	1	1	0	0	0	1	1	1	5
hsa-miR-625-5p	MIMAT0003294	MSN	4478	XM_005262269	1	1	0	0	0	1	1	1	5
hsa-miR-625-5p	MIMAT0003294	MSN	4478	NM_002444	1	1	0	0	1	0	1	1	5
hsa-miR-489-3p	MIMAT0002805	MSN	4478	NM_002444	1	1	1	0	1	0	1	1	6
hsa-miR-489-3p	MIMAT0002805	MSN	4478	XM_005262269	1	1	0	0	0	1	1	1	5
hsa-miR-449b-5p	MIMAT0003327	STMN1	3925	NM_001145454	0	1	1	0	0	1	1	1	5
hsa-miR-449a	MIMAT0001541	STMN1	3925	NM_001145454	1	1	0	0	0	1	1	1	5
hsa-miR-432-5p	MIMAT0002814	HRCT1	646962	NM_001039792	1	0	0	0	1	1	1	1	5
hsa-miR-625-5p	MIMAT0003294	HMGA1	3159	NM_145901	1	1	0	0	0	1	1	1	5
hsa-miR-139-5p	MIMAT0000250	C3orf58	205428	NM_173552	0	1	1	0	1	0	1	1	5
hsa-miR-625-5p	MIMAT0003294	C3orf58	205428	NM_173552	1	1	1	0	1	1	1	1	7
hsa-miR-625-5p	MIMAT0003294	C3orf58	205428	NM_001134470	1	1	1	0	0	0	1	1	5
hsa-miR-432-5p	MIMAT0002814	C3orf58	205428	NM_173552	1	0	0	0	1	1	1	1	5
hsa-miR-449b-5p	MIMAT0003327	C3orf58	205428	NM_173552	0	1	1	0	1	1	1	1	6
hsa-miR-449a	MIMAT0001541	C3orf58	205428	NM_173552	1	1	1	0	1	1	1	1	7
hsa-miR-449a	MIMAT0001541	C3orf58	205428	NM_001134470	1	1	1	0	0	0	1	1	5
hsa-miR-382-5p	MIMAT0000737	C3orf58	205428	NM_173552	1	1	1	0	1	1	1	1	7
hsa-miR-382-5p	MIMAT0000737	C3orf58	205428	NM_001134470	1	1	1	0	0	0	1	1	5
hsa-miR-29b-2-5p	MIMAT0004515	CTSC	1075	NM_148170	1	1	0	0	0	1	1	1	5
hsa-miR-342-3p	MIMAT0000753	CTSC	1075	NM_148170	1	0	0	0	1	1	1	1	5
hsa-miR-139-5p	MIMAT0000250	CTSC	1075	NM_148170	0	1	0	0	1	1	1	1	5
hsa-miR-139-5p	MIMAT0000250	CTSC	1075	NM_001814	1	1	0	0	1	0	1	1	5
hsa-miR-432-5p	MIMAT0002814	CTSC	1075	NM_148170	0	1	0	0	1	1	1	1	5
hsa-miR-382-5p	MIMAT0000737	CTSC	1075	NM_148170	1	0	0	0	1	1	1	1	5
hsa-miR-342-3p	MIMAT0000753	CPA4	51200	NM_016352	1	1	0	0	1	1	1	1	6
hsa-miR-139-5p	MIMAT0000250	CPA4	51200	NM_016352	1	1	0	0	1	1	1	1	6
hsa-miR-449b-5p	MIMAT0003327	CPA4	51200	NM_016352	0	1	0	0	1	1	1	1	5
hsa-miR-449a	MIMAT0001541	CPA4	51200	NM_016352	0	1	0	0	1	1	1	1	5
hsa-miR-149-5p	MIMAT0000450	SLC5A6	8884	NM_021095	1	1	0	0	1	1	1	1	6
hsa-miR-29b-2-5p	MIMAT0004515	SLC5A6	8884	NM_021095	1	1	0	0	0	1	1	1	5
hsa-miR-432-5p	MIMAT0002814	SLC5A6	8884	NM_021095	1	0	0	0	1	1	1	1	5
hsa-miR-149-5p	MIMAT0000450	GPT2	84706	NM_133443	0	1	0	0	1	1	1	1	5
hsa-miR-342-3p	MIMAT0000753	GPT2	84706	NM_133443	1	1	0	0	1	1	1	1	6
hsa-miR-382-5p	MIMAT0000737	YBX1	4904	NM_004559	1	1	1	1	1	0	1	1	7
hsa-miR-139-5p	MIMAT0000250	UBE2E3	10477	NM_006357	1	0	0	1	0	1	1	1	5
hsa-miR-149-5p	MIMAT0000450	CHST3	9469	NM_004273	1	0	0	0	1	1	1	1	5
hsa-miR-29b-2-5p	MIMAT0004515	CHST3	9469	NM_004273	1	1	0	0	0	1	1	1	5
hsa-miR-342-5p	MIMAT0004694	CHST3	9469	NM_004273	1	1	1	0	1	1	1	1	7
hsa-miR-139-5p	MIMAT0000250	CHST3	9469	NM_004273	0	1	0	0	1	1	1	1	5
hsa-miR-432-5p	MIMAT0002814	CHST3	9469	NM_004273	1	1	0	0	1	1	1	1	6
hsa-miR-449b-5p	MIMAT0003327	CHST3	9469	NM_004273	1	1	0	0	1	1	1	1	6
hsa-miR-449a	MIMAT0001541	CHST3	9469	NM_004273	1	1	0	0	1	1	1	1	6
hsa-miR-149-5p	MIMAT0000450	PLIN2	123	NM_001122	1	0	0	0	1	1	1	1	5
hsa-miR-149-5p	MIMAT0000450	MPZL2	10205	NM_005797	0	1	0	0	1	1	1	1	5
hsa-miR-625-5p	MIMAT0003294	MPZL2	10205	NM_005797	0	1	1	0	1	1	1	1	6
hsa-miR-432-5p	MIMAT0002814	MPZL2	10205	NM_005797	1	0	0	0	1	1	1	1	5
hsa-miR-29b-2-5p	MIMAT0004515	ZNF462	58499	XM_005252117	1	1	0	0	0	1	1	1	5
hsa-miR-342-3p	MIMAT0000753	ZNF462	58499	NM_021224	0	1	0	1	1	0	1	1	5
hsa-miR-449b-5p	MIMAT0003327	NDRG1	10397	NM_001135242	1	0	0	1	0	1	1	1	5
hsa-miR-449b-5p	MIMAT0003327	NDRG1	10397	NM_006096	1	0	0	1	1	0	1	1	5
hsa-miR-449a	MIMAT0001541	NDRG1	10397	NM_001135242	1	0	0	1	0	1	1	1	5
hsa-miR-449a	MIMAT0001541	NDRG1	10397	NM_006096	1	0	0	1	1	0	1	1	5
hsa-miR-375	MIMAT0000728	TSPYL5	85453	NM_033512	1	0	0	0	1	1	1	1	5
hsa-miR-149-5p	MIMAT0000450	TSPYL5	85453	NM_033512	1	0	0	0	1	1	1	1	5
hsa-miR-29b-2-5p	MIMAT0004515	TSPYL5	85453	NM_033512	1	1	0	0	0	1	1	1	5
hsa-miR-432-5p	MIMAT0002814	TSPYL5	85453	NM_033512	1	0	0	0	1	1	1	1	5
hsa-miR-489-3p	MIMAT0002805	TSPYL5	85453	NM_033512	1	1	0	0	1	1	1	1	6
hsa-miR-342-3p	MIMAT0000753	IGF2BP3	10643	NM_006547	1	0	0	1	1	0	1	1	5
hsa-miR-625-5p	MIMAT0003294	IGF2BP3	10643	NM_006547	0	1	1	0	1	1	1	1	6
hsa-miR-432-5p	MIMAT0002814	IGF2BP3	10643	NM_006547	0	1	0	0	1	1	1	1	5
hsa-miR-449b-5p	MIMAT0003327	IGF2BP3	10643	NM_006547	1	1	1	0	1	1	1	1	7
hsa-miR-449a	MIMAT0001541	IGF2BP3	10643	NM_006547	1	1	1	0	1	0	1	1	6
hsa-miR-432-5p	MIMAT0002814	ACTG2	72	NM_001615	1	1	0	0	0	1	1	1	5
hsa-miR-29b-2-5p	MIMAT0004515	AIF1L	83543	NM_001185095	1	0	0	1	0	1	1	1	5
hsa-miR-489-3p	MIMAT0002805	AIF1L	83543	NM_001185095	1	1	0	0	0	1	1	1	5
hsa-miR-489-3p	MIMAT0002805	AIF1L	83543	NM_031426	1	1	0	0	1	0	1	1	5
hsa-miR-449b-5p	MIMAT0003327	AIF1L	83543	NM_001185095	1	1	0	0	0	1	1	1	5
hsa-miR-449b-5p	MIMAT0003327	AIF1L	83543	NM_031426	1	1	0	0	1	0	1	1	5
hsa-miR-449a	MIMAT0001541	AIF1L	83543	NM_001185095	1	1	0	0	0	1	1	1	5
hsa-miR-449a	MIMAT0001541	AIF1L	83543	NM_031426	1	1	0	0	1	0	1	1	5
hsa-miR-10a-5p	MIMAT0000253	MALL	7851	NM_005434	1	1	0	0	1	0	1	1	5
hsa-miR-432-5p	MIMAT0002814	MALL	7851	NM_005434	1	1	0	0	1	1	1	1	6
hsa-miR-29b-2-5p	MIMAT0004515	IGF2BP2	10644	NM_006548	1	0	0	1	0	1	1	1	5
hsa-miR-342-3p	MIMAT0000753	PLA2G7	7941	NM_005084	1	1	0	0	0	1	1	1	5
hsa-miR-432-5p	MIMAT0002814	CENPA	1058	NM_001809	0	1	1	0	0	1	1	1	5
hsa-miR-10a-5p	MIMAT0000253	TRIM2	23321	NM_015271	1	1	0	1	1	0	1	1	6
hsa-miR-10a-5p	MIMAT0000253	TRIM2	23321	NM_001130067	1	1	0	1	0	0	1	1	5
hsa-miR-625-5p	MIMAT0003294	TRIM2	23321	NM_001130067	1	1	0	0	0	1	1	1	5
hsa-miR-625-5p	MIMAT0003294	TRIM2	23321	NM_015271	1	1	0	0	1	0	1	1	5
hsa-miR-489-3p	MIMAT0002805	TRIM2	23321	NM_001130067	1	1	0	0	0	1	1	1	5
hsa-miR-489-3p	MIMAT0002805	TRIM2	23321	NM_015271	1	1	0	0	1	0	1	1	5
hsa-miR-375	MIMAT0000728	STAC2	342667	NM_198993	1	0	0	0	1	1	1	1	5
hsa-miR-342-5p	MIMAT0004694	STAC2	342667	NM_198993	1	1	1	0	1	1	1	1	7
hsa-miR-449b-5p	MIMAT0003327	STAC2	342667	NM_198993	0	1	0	1	1	1	1	1	6
hsa-miR-449a	MIMAT0001541	STAC2	342667	NM_198993	0	1	0	1	1	1	1	1	6
hsa-miR-449b-5p	MIMAT0003327	GCNT2	2651	NM_001491	1	1	0	0	0	1	1	1	5
hsa-miR-449a	MIMAT0001541	GCNT2	2651	NM_001491	1	1	0	0	0	1	1	1	5
hsa-miR-342-3p	MIMAT0000753	UCHL1	7345	NM_004181	1	1	0	0	1	1	1	1	6
hsa-miR-342-3p	MIMAT0000753	TTLL4	9654	NM_014640	1	1	0	0	0	1	1	1	5
hsa-miR-382-5p	MIMAT0000737	PLCG2	5336	NM_002661	1	1	0	0	1	1	1	1	6
hsa-miR-342-3p	MIMAT0000753	UBASH3B	84959	NM_032873	1	1	0	0	1	1	1	1	6
hsa-miR-139-5p	MIMAT0000250	UBASH3B	84959	NM_032873	1	1	0	0	1	1	1	1	6
hsa-miR-449b-5p	MIMAT0003327	UBASH3B	84959	NM_032873	1	1	0	0	1	1	1	1	6
hsa-miR-449a	MIMAT0001541	UBASH3B	84959	NM_032873	1	1	0	0	1	1	1	1	6
hsa-miR-382-5p	MIMAT0000737	UBASH3B	84959	NM_032873	0	1	0	0	1	1	1	1	5
hsa-miR-432-5p	MIMAT0002814	IL8	3576	NM_000584	1	0	0	1	1	0	1	1	5
hsa-miR-149-5p	MIMAT0000450	CDCA5	113130	NM_080668	1	0	0	0	1	1	1	1	5
hsa-miR-10a-5p	MIMAT0000253	CDCA5	113130	NM_080668	1	0	0	0	1	1	1	1	5
hsa-miR-342-5p	MIMAT0004694	CDCA5	113130	NM_080668	1	1	0	0	1	0	1	1	5
hsa-miR-449b-5p	MIMAT0003327	CDCA5	113130	NM_080668	1	1	0	0	1	1	1	1	6
hsa-miR-625-5p	MIMAT0003294	SPOCK2	9806	NM_001244950	1	1	0	0	0	1	1	1	5
hsa-miR-625-5p	MIMAT0003294	SPOCK2	9806	NM_014767	1	1	0	0	1	0	1	1	5
hsa-miR-489-3p	MIMAT0002805	SPOCK2	9806	NM_001244950	1	1	0	0	0	1	1	1	5
hsa-miR-489-3p	MIMAT0002805	SPOCK2	9806	NM_014767	1	1	0	0	1	0	1	1	5
hsa-miR-449b-5p	MIMAT0003327	SPOCK2	9806	NM_001244950	1	1	0	0	0	1	1	1	5
hsa-miR-449b-5p	MIMAT0003327	SPOCK2	9806	NM_014767	1	1	0	0	1	0	1	1	5
hsa-miR-29b-2-5p	MIMAT0004515	NFE2L3	9603	NM_004289	1	1	1	0	0	1	1	1	6
hsa-miR-29b-2-5p	MIMAT0004515	GBP5	115362	NM_052942	1	1	0	0	0	1	1	1	5
hsa-miR-139-5p	MIMAT0000250	GBP5	115362	NM_052942	1	1	1	0	1	1	1	1	7
hsa-miR-139-5p	MIMAT0000250	GBP5	115362	NM_001134486	1	1	1	0	0	0	1	1	5
hsa-miR-382-5p	MIMAT0000737	GBP5	115362	NM_052942	0	1	1	0	0	1	1	1	5
hsa-miR-625-5p	MIMAT0003294	RUNX3	864	NM_001031680	1	1	0	0	0	1	1	1	5
hsa-miR-342-3p	MIMAT0000753	NCOA7	135112	NM_001199620	1	1	0	0	0	1	1	1	5
hsa-miR-342-3p	MIMAT0000753	NCOA7	135112	NM_181782	1	1	0	0	1	0	1	1	5
hsa-miR-625-5p	MIMAT0003294	NCOA7	135112	NM_001199620	1	1	0	0	0	1	1	1	5
hsa-miR-625-5p	MIMAT0003294	NCOA7	135112	NM_181782	1	1	0	0	1	0	1	1	5
hsa-miR-10a-5p	MIMAT0000253	FSCN1	6624	NM_003088	1	1	0	0	1	1	1	1	6
hsa-miR-29b-2-5p	MIMAT0004515	LMO4	8543	NM_006769	1	1	0	1	0	0	1	1	5
hsa-miR-139-5p	MIMAT0000250	LMO4	8543	NM_006769	1	1	1	0	1	0	1	1	6
hsa-miR-625-5p	MIMAT0003294	LMO4	8543	NM_006769	1	1	0	0	1	0	1	1	5
hsa-miR-449b-5p	MIMAT0003327	LPIN1	23175	NM_001261428	1	1	0	0	0	1	1	1	5
hsa-miR-449b-5p	MIMAT0003327	LPIN1	23175	NM_145693	1	1	0	0	1	0	1	1	5
hsa-miR-449a	MIMAT0001541	LPIN1	23175	NM_001261428	1	1	0	0	0	1	1	1	5
hsa-miR-449a	MIMAT0001541	LPIN1	23175	NM_145693	1	1	0	0	1	0	1	1	5
hsa-miR-149-5p	MIMAT0000450	RASD2	23551	NM_014310	0	1	0	0	1	1	1	1	5
hsa-miR-10a-5p	MIMAT0000253	RASD2	23551	NM_014310	1	1	0	0	1	0	1	1	5
hsa-miR-342-5p	MIMAT0004694	RASD2	23551	NM_014310	0	1	0	0	1	1	1	1	5
hsa-miR-139-5p	MIMAT0000250	RASD2	23551	NM_014310	1	0	0	0	1	1	1	1	5
hsa-miR-449b-5p	MIMAT0003327	RASD2	23551	NM_014310	1	1	0	0	1	1	1	1	6
hsa-miR-449a	MIMAT0001541	RASD2	23551	NM_014310	0	1	0	0	1	1	1	1	5
hsa-miR-139-5p	MIMAT0000250	BTG3	10950	NM_001130914	1	1	1	1	0	1	1	1	7
hsa-miR-139-5p	MIMAT0000250	BTG3	10950	NM_006806	1	1	1	1	1	0	1	1	7
hsa-miR-342-3p	MIMAT0000753	SOX11	6664	NM_003108	1	0	0	0	1	1	1	1	5
hsa-miR-342-5p	MIMAT0004694	SOX11	6664	NM_003108	1	1	0	0	1	1	1	1	6
hsa-miR-149-5p	MIMAT0000450	EGFR	1956	NM_201284	1	1	1	0	1	0	1	1	6
hsa-miR-29b-2-5p	MIMAT0004515	EGFR	1956	XM_005271746	1	1	0	0	0	1	1	1	5
hsa-miR-342-5p	MIMAT0004694	EGFR	1956	XM_005271746	1	1	0	0	0	1	1	1	5
hsa-miR-432-5p	MIMAT0002814	EGFR	1956	XM_005271746	1	1	0	0	0	1	1	1	5
hsa-miR-342-3p	MIMAT0000753	DSC2	1824	NM_004949	1	1	1	0	0	0	1	1	5
hsa-miR-342-3p	MIMAT0000753	DSC2	1824	NM_024422	1	1	1	0	0	0	1	1	5
hsa-miR-139-5p	MIMAT0000250	DSC2	1824	NM_004949	1	1	0	0	1	1	1	1	6
hsa-miR-342-5p	MIMAT0004694	CX3CL1	6376	NM_002996	1	0	0	0	1	1	1	1	5
hsa-miR-625-5p	MIMAT0003294	CX3CL1	6376	NM_002996	1	0	0	0	1	1	1	1	5
hsa-miR-432-5p	MIMAT0002814	CX3CL1	6376	NM_002996	1	1	1	0	1	1	1	1	7
hsa-miR-489-3p	MIMAT0002805	PKP1	5317	NM_000299	1	1	1	0	0	1	1	1	6
hsa-miR-489-3p	MIMAT0002805	PKP1	5317	NM_001005337	1	1	1	0	0	0	1	1	5
hsa-miR-449b-5p	MIMAT0003327	PKP1	5317	NM_000299	1	1	0	0	0	1	1	1	5
hsa-miR-449a	MIMAT0001541	PKP1	5317	NM_000299	1	1	0	0	0	1	1	1	5
hsa-miR-29b-2-5p	MIMAT0004515	KLK7	5650	NM_005046	1	1	0	0	0	1	1	1	5
hsa-miR-432-5p	MIMAT0002814	SOX8	30812	NM_014587	0	1	0	0	1	1	1	1	5
hsa-miR-149-5p	MIMAT0000450	MMP9	4318	NM_004994	1	1	0	0	1	0	1	1	5
hsa-miR-29b-2-5p	MIMAT0004515	KIF1A	547	NM_001244008	1	1	0	0	0	1	1	1	5
hsa-miR-342-3p	MIMAT0000753	KIF1A	547	NM_001244008	1	1	0	0	0	1	1	1	5
hsa-miR-342-3p	MIMAT0000753	KIF1A	547	NM_004321	1	1	0	0	1	0	1	1	5
hsa-miR-342-5p	MIMAT0004694	KIF1A	547	NM_001244008	1	1	0	0	0	1	1	1	5
hsa-miR-342-5p	MIMAT0004694	KIF1A	547	NM_004321	1	1	0	0	1	0	1	1	5
hsa-miR-432-5p	MIMAT0002814	KIF1A	547	NM_001244008	1	1	0	0	0	1	1	1	5
hsa-miR-432-5p	MIMAT0002814	KIF1A	547	NM_004321	1	1	0	0	1	0	1	1	5
hsa-miR-489-3p	MIMAT0002805	KIF1A	547	NM_001244008	1	1	0	0	0	1	1	1	5
hsa-miR-489-3p	MIMAT0002805	KIF1A	547	NM_004321	1	1	0	0	1	0	1	1	5
hsa-miR-449b-5p	MIMAT0003327	KIF1A	547	NM_001244008	1	1	0	0	0	1	1	1	5
hsa-miR-449b-5p	MIMAT0003327	KIF1A	547	NM_004321	1	1	0	0	1	0	1	1	5
hsa-miR-449a	MIMAT0001541	KIF1A	547	NM_001244008	1	1	0	0	0	1	1	1	5
hsa-miR-449a	MIMAT0001541	KIF1A	547	NM_004321	1	1	0	0	1	0	1	1	5
hsa-miR-625-5p	MIMAT0003294	IMPA2	3613	NM_014214	0	1	0	0	1	1	1	1	5
hsa-miR-29b-2-5p	MIMAT0004515	RDH10	157506	NM_172037	1	1	0	0	0	1	1	1	5
hsa-miR-10a-5p	MIMAT0000253	RDH10	157506	NM_172037	1	1	0	0	1	1	1	1	6
hsa-miR-139-5p	MIMAT0000250	RDH10	157506	NM_172037	1	0	0	0	1	1	1	1	5
hsa-miR-342-3p	MIMAT0000753	RGMA	56963	NM_020211	1	1	0	0	1	1	1	1	6
hsa-miR-625-5p	MIMAT0003294	RGMA	56963	NM_020211	1	1	0	0	1	1	1	1	6
hsa-miR-432-5p	MIMAT0002814	RGMA	56963	NM_020211	1	1	0	0	1	1	1	1	6
hsa-miR-342-3p	MIMAT0000753	LAD1	3898	NM_005558	0	1	0	0	1	1	1	1	5
hsa-miR-449a	MIMAT0001541	LAD1	3898	NM_005558	1	0	0	0	1	1	1	1	5
hsa-miR-139-5p	MIMAT0000250	LDHB	3945	NM_001174097	1	0	0	1	0	1	1	1	5
hsa-miR-139-5p	MIMAT0000250	LDHB	3945	NM_002300	1	0	0	1	1	0	1	1	5
hsa-miR-149-5p	MIMAT0000450	NFIB	4781	NM_005596	1	1	0	1	1	0	1	1	6
hsa-miR-149-5p	MIMAT0000450	NFIB	4781	XM_005251467	1	1	0	0	0	1	1	1	5
hsa-miR-149-5p	MIMAT0000450	NFIB	4781	NM_001190738	1	1	0	1	0	0	1	1	5
hsa-miR-149-5p	MIMAT0000450	NFIB	4781	NM_001190737	1	1	0	1	0	0	1	1	5
hsa-miR-139-5p	MIMAT0000250	NFIB	4781	NM_005596	1	1	1	1	1	0	1	1	7
hsa-miR-139-5p	MIMAT0000250	NFIB	4781	NM_001190738	1	1	1	1	0	0	1	1	6
hsa-miR-139-5p	MIMAT0000250	NFIB	4781	NM_001190737	1	1	1	1	0	0	1	1	6
hsa-miR-139-5p	MIMAT0000250	NFIB	4781	XM_005251467	1	1	0	0	0	1	1	1	5
hsa-miR-382-5p	MIMAT0000737	NFIB	4781	NM_005596	1	1	1	1	1	0	1	1	7
hsa-miR-382-5p	MIMAT0000737	NFIB	4781	NM_001190738	1	1	1	1	0	0	1	1	6
hsa-miR-382-5p	MIMAT0000737	NFIB	4781	NM_001190737	1	1	1	1	0	0	1	1	6
hsa-miR-382-5p	MIMAT0000737	NFIB	4781	XM_005251467	1	1	0	0	0	1	1	1	5
hsa-miR-149-5p	MIMAT0000450	LAMP3	27074	NM_014398	1	1	0	0	1	1	1	1	6
hsa-miR-382-5p	MIMAT0000737	LAMP3	27074	NM_014398	1	1	0	0	1	1	1	1	6
hsa-miR-342-3p	MIMAT0000753	CDK6	1021	NM_001145306	1	1	0	0	0	1	1	1	5
hsa-miR-342-3p	MIMAT0000753	CDK6	1021	NM_001259	1	1	0	0	1	0	1	1	5
hsa-miR-10a-5p	MIMAT0000253	CDK6	1021	NM_001145306	1	1	0	0	0	1	1	1	5
hsa-miR-10a-5p	MIMAT0000253	CDK6	1021	NM_001259	1	1	0	0	1	0	1	1	5
hsa-miR-139-5p	MIMAT0000250	CDK6	1021	NM_001145306	1	1	1	0	0	1	1	1	6
hsa-miR-139-5p	MIMAT0000250	CDK6	1021	NM_001259	1	1	1	0	1	0	1	1	6
hsa-miR-449b-5p	MIMAT0003327	CDK6	1021	NM_001145306	1	1	0	1	0	1	1	1	6
hsa-miR-449b-5p	MIMAT0003327	CDK6	1021	NM_001259	1	1	0	1	1	0	1	1	6
hsa-miR-449a	MIMAT0001541	CDK6	1021	NM_001145306	1	1	0	1	0	1	1	1	6
hsa-miR-449a	MIMAT0001541	CDK6	1021	NM_001259	1	1	0	1	1	0	1	1	6
hsa-miR-10a-5p	MIMAT0000253	PPP1R14C	81706	NM_030949	0	1	0	1	0	1	1	1	5
hsa-miR-489-3p	MIMAT0002805	SOD2	6648	NM_000636	1	1	0	0	1	1	1	1	6
hsa-miR-382-5p	MIMAT0000737	SOD2	6648	NM_000636	1	1	1	0	1	1	1	1	7
hsa-miR-449b-5p	MIMAT0003327	KRT5	3852	NM_000424	1	1	0	0	1	1	1	1	6
hsa-miR-449a	MIMAT0001541	KRT5	3852	NM_000424	0	1	0	0	1	1	1	1	5
hsa-miR-149-5p	MIMAT0000450	CBX2	84733	NM_005189	1	0	0	0	1	1	1	1	5
hsa-miR-342-5p	MIMAT0004694	CBX2	84733	NM_005189	0	1	0	0	1	1	1	1	5
hsa-miR-432-5p	MIMAT0002814	CBX2	84733	NM_005189	0	1	0	0	1	1	1	1	5
hsa-miR-449b-5p	MIMAT0003327	CBX2	84733	NM_005189	1	1	0	0	1	1	1	1	6
hsa-miR-449a	MIMAT0001541	CBX2	84733	NM_005189	0	1	0	0	1	1	1	1	5
hsa-miR-449b-5p	MIMAT0003327	CXCL10	3627	NM_001565	0	1	0	0	1	1	1	1	5
hsa-miR-449a	MIMAT0001541	CXCL10	3627	NM_001565	1	1	0	0	1	1	1	1	6
hsa-miR-382-5p	MIMAT0000737	KRT6A	3853	NM_005554	1	1	0	0	1	1	1	1	6
hsa-miR-432-5p	MIMAT0002814	FAM171A1	221061	NM_001010924	0	1	0	1	1	1	1	1	6
hsa-miR-625-5p	MIMAT0003294	CDH3	1001	NM_001793	1	1	0	0	1	1	1	1	6
hsa-miR-432-5p	MIMAT0002814	CDH3	1001	NM_001793	0	1	0	0	1	1	1	1	5
hsa-miR-625-5p	MIMAT0003294	SOX10	6663	NM_006941	1	1	0	0	1	1	1	1	6
hsa-miR-449b-5p	MIMAT0003327	SOX10	6663	NM_006941	1	1	0	0	1	1	1	1	6
hsa-miR-449a	MIMAT0001541	SOX10	6663	NM_006941	1	1	0	0	1	1	1	1	6
hsa-miR-625-5p	MIMAT0003294	C1orf106	55765	NM_001142569	1	1	0	0	0	1	1	1	5
hsa-miR-625-5p	MIMAT0003294	C1orf106	55765	NM_018265	1	1	0	0	1	0	1	1	5
hsa-miR-149-5p	MIMAT0000450	SLC7A5	8140	NM_003486	1	1	0	0	1	1	1	1	6
hsa-miR-342-5p	MIMAT0004694	SLC7A5	8140	NM_003486	1	1	0	0	1	1	1	1	6
hsa-miR-625-5p	MIMAT0003294	SLC7A5	8140	NM_003486	1	1	0	0	1	1	1	1	6
hsa-miR-625-5p	MIMAT0003294	CDCA7	83879	NM_031942	1	1	0	0	0	1	1	1	5
hsa-miR-432-5p	MIMAT0002814	ART3	419	XM_005262995	1	1	0	0	0	1	1	1	5
hsa-miR-29b-2-5p	MIMAT0004515	BCL11A	53335	NM_138559	1	1	0	1	0	0	1	1	5
hsa-miR-29b-2-5p	MIMAT0004515	BCL11A	53335	NM_018014	1	1	0	1	0	0	1	1	5
hsa-miR-342-3p	MIMAT0000753	FABP7	2173	XM_005266858	1	1	0	0	0	1	1	1	5
hsa-miR-432-5p	MIMAT0002814	FABP7	2173	XM_005266858	1	1	0	0	0	1	1	1	5
hsa-miR-432-5p	MIMAT0002814	FABP7	2173	NM_001446	1	1	0	0	1	0	1	1	5
hsa-miR-342-5p	MIMAT0004694	KRT81	3887	NM_002281	0	1	0	0	1	1	1	1	5
hsa-miR-432-5p	MIMAT0002814	S100A9	6280	NM_002965	1	1	0	0	1	0	1	1	5
hsa-miR-149-5p	MIMAT0000450	SFRP1	6422	NM_003012	1	1	1	0	1	1	1	1	7
hsa-miR-29b-2-5p	MIMAT0004515	SFRP1	6422	NM_003012	1	1	0	0	0	1	1	1	5
hsa-miR-10a-5p	MIMAT0000253	SFRP1	6422	NM_003012	1	0	0	0	1	1	1	1	5
hsa-miR-625-5p	MIMAT0003294	SFRP1	6422	NM_003012	1	1	0	0	1	1	1	1	6
hsa-miR-382-5p	MIMAT0000737	SFRP1	6422	NM_003012	1	1	0	0	1	1	1	1	6
hsa-miR-139-5p	MIMAT0000250	PSAT1	29968	NM_058179	1	1	0	0	0	1	1	1	5
hsa-miR-625-5p	MIMAT0003294	ELF5	2001	NM_198381	1	1	0	0	0	1	1	1	5
hsa-miR-489-3p	MIMAT0002805	MMP7	4316	NM_002423	1	1	0	0	1	0	1	1	5
hsa-miR-149-5p	MIMAT0000450	FOXC1	2296	NM_001453	1	1	0	0	1	1	1	1	6
hsa-miR-625-5p	MIMAT0003294	FOXC1	2296	NM_001453	1	0	0	0	1	1	1	1	5
hsa-miR-149-5p	MIMAT0000450	GABRP	2568	NM_014211	1	0	0	0	1	1	1	1	5
hsa-miR-10a-5p	MIMAT0000253	GABRP	2568	NM_014211	1	0	0	0	1	1	1	1	5
hsa-miR-625-5p	MIMAT0003294	GABRP	2568	NM_014211	0	1	1	0	1	0	1	1	5
hsa-miR-432-5p	MIMAT0002814	GABRP	2568	NM_014211	1	0	0	0	1	1	1	1	5
hsa-miR-342-3p	MIMAT0000753	SLC16A1	6566	NM_001166496	1	1	0	0	0	1	1	1	5
hsa-miR-342-3p	MIMAT0000753	SLC16A1	6566	NM_003051	1	1	0	0	1	0	1	1	5
hsa-miR-138-5p	MIMAT0000430	TCF7L1	83439	NM_031283	0	1	0	0	1	1	1	1	5
hsa-miR-92a-1-5p	MIMAT0004507	STEAP3	55240	NM_182915	1	1	0	0	0	1	1	1	5
hsa-miR-455-5p	MIMAT0003150	STEAP3	55240	NM_182915	1	1	1	0	0	1	1	1	6
hsa-miR-455-5p	MIMAT0003150	STEAP3	55240	NM_001008410	1	1	1	0	0	0	1	1	5
hsa-miR-455-5p	MIMAT0003150	STEAP3	55240	NM_018234	1	1	1	0	0	0	1	1	5
hsa-miR-501-5p	MIMAT0002872	IL18BP	10068	NM_005699	1	1	0	0	0	1	1	1	5
hsa-miR-584-5p	MIMAT0003249	STAT1	6772	NM_007315	1	1	0	0	1	1	1	1	6
hsa-miR-105-5p	MIMAT0000102	PELI1	57162	NM_020651	1	1	0	0	1	0	1	1	5
hsa-miR-224-5p	MIMAT0000281	PELI1	57162	NM_020651	1	1	0	0	1	1	1	1	6
hsa-miR-767-5p	MIMAT0003882	CYP26B1	56603	NM_019885	1	1	0	0	1	1	1	1	6
hsa-miR-362-3p	MIMAT0004683	SLC4A11	83959	XM_005260858	1	1	0	0	0	1	1	1	5
hsa-miR-362-3p	MIMAT0004683	SLC4A11	83959	NM_032034	1	1	0	0	1	0	1	1	5
hsa-miR-455-5p	MIMAT0003150	NCK2	8440	NM_003581	1	1	0	1	0	0	1	1	5
hsa-miR-455-5p	MIMAT0003150	NCK2	8440	NM_001004722	1	1	0	1	0	0	1	1	5
hsa-miR-455-5p	MIMAT0003150	NCK2	8440	NM_001004720	1	1	0	1	0	0	1	1	5
hsa-miR-92a-1-5p	MIMAT0004507	CREB3L2	64764	NM_194071	1	1	0	0	0	1	1	1	5
hsa-miR-135b-5p	MIMAT0000758	CREB3L2	64764	NM_194071	1	1	0	0	1	1	1	1	6
hsa-miR-105-5p	MIMAT0000102	CREB3L2	64764	NM_194071	1	1	0	1	1	1	1	1	7
hsa-miR-19a-3p	MIMAT0000073	CREB3L2	64764	NM_194071	1	1	1	0	1	1	1	1	7
hsa-miR-138-5p	MIMAT0000430	CREB3L2	64764	NM_194071	1	1	1	0	1	1	1	1	7
hsa-miR-452-5p	MIMAT0001635	CREB3L2	64764	NM_194071	1	1	1	0	1	1	1	1	7
hsa-miR-934	MIMAT0004977	CREB3L2	64764	NM_194071	1	0	0	0	1	1	1	1	5
hsa-miR-135b-5p	MIMAT0000758	NFS1	9054	NM_021100	1	1	0	0	1	1	1	1	6
hsa-miR-105-5p	MIMAT0000102	NFS1	9054	NM_021100	1	0	0	0	1	1	1	1	5
hsa-miR-224-5p	MIMAT0000281	NFS1	9054	NM_021100	0	1	0	0	1	1	1	1	5
hsa-miR-135b-5p	MIMAT0000758	CYP1B1	1545	NM_000104	1	1	0	0	1	1	1	1	6
hsa-miR-584-5p	MIMAT0003249	CYP1B1	1545	NM_000104	1	0	0	0	1	1	1	1	5
hsa-miR-455-5p	MIMAT0003150	CYP1B1	1545	NM_000104	1	0	0	0	1	1	1	1	5
hsa-miR-934	MIMAT0004977	CYP1B1	1545	NM_000104	1	1	1	0	1	1	1	1	7
hsa-miR-505-3p	MIMAT0002876	PRAME	23532	NM_206953	0	1	1	1	0	1	1	1	6
hsa-miR-505-3p	MIMAT0002876	PRAME	23532	NM_206954	0	1	1	1	0	0	1	1	5
hsa-miR-505-3p	MIMAT0002876	PRAME	23532	NM_006115	0	1	1	1	0	0	1	1	5
hsa-miR-505-3p	MIMAT0002876	PRAME	23532	NM_206956	0	1	1	1	0	0	1	1	5
hsa-miR-505-3p	MIMAT0002876	PRAME	23532	NM_206955	0	1	1	1	0	0	1	1	5
hsa-miR-767-5p	MIMAT0003882	IRAK1	3654	NM_001569	1	1	0	0	0	1	1	1	5
hsa-miR-224-5p	MIMAT0000281	CKS1B	1163	NM_001826	1	1	0	0	1	0	1	1	5
hsa-miR-135b-5p	MIMAT0000758	EDN1	1906	NM_001955	1	1	0	0	1	1	1	1	6
hsa-miR-584-5p	MIMAT0003249	EDN1	1906	NM_001955	1	0	0	0	1	1	1	1	5
hsa-miR-455-5p	MIMAT0003150	EDN1	1906	NM_001955	0	1	0	1	1	0	1	1	5
hsa-miR-501-5p	MIMAT0002872	FPR3	2359	NM_002030	1	1	0	0	1	1	1	1	6
hsa-miR-138-5p	MIMAT0000430	FPR3	2359	NM_002030	1	1	0	0	1	1	1	1	6
hsa-miR-455-5p	MIMAT0003150	FPR3	2359	NM_002030	1	1	0	0	1	1	1	1	6
hsa-miR-934	MIMAT0004977	GTPBP4	23560	NM_012341	1	1	0	0	1	1	1	1	6
hsa-miR-138-5p	MIMAT0000430	DEK	7913	NM_003472	0	0	0	1	1	1	1	1	5
hsa-miR-452-5p	MIMAT0001635	DEK	7913	NM_003472	1	1	0	0	1	1	1	1	6
hsa-miR-92a-1-5p	MIMAT0004507	IL7R	3575	NM_002185	1	1	0	0	0	1	1	1	5
hsa-miR-362-3p	MIMAT0004683	IL7R	3575	NM_002185	1	1	0	0	0	1	1	1	5
hsa-miR-501-5p	MIMAT0002872	IL7R	3575	NM_002185	1	1	0	0	0	1	1	1	5
hsa-miR-501-5p	MIMAT0002872	UCK2	7371	NM_012474	1	1	1	1	0	0	1	1	6
hsa-miR-362-3p	MIMAT0004683	TGFA	7039	XM_005264522	1	1	0	0	0	1	1	1	5
hsa-miR-362-3p	MIMAT0004683	TGFA	7039	XM_005278324	1	1	0	0	0	1	1	1	5
hsa-miR-767-5p	MIMAT0003882	TGFA	7039	XM_005264522	1	1	0	0	0	1	1	1	5
hsa-miR-767-5p	MIMAT0003882	TGFA	7039	XM_005278324	1	1	0	0	0	1	1	1	5
hsa-miR-224-5p	MIMAT0000281	TGFA	7039	XM_005264522	1	1	0	0	0	1	1	1	5
hsa-miR-224-5p	MIMAT0000281	TGFA	7039	XM_005278324	1	1	0	0	0	1	1	1	5
hsa-miR-455-5p	MIMAT0003150	TGFA	7039	XM_005264522	1	1	0	0	0	1	1	1	5
hsa-miR-455-5p	MIMAT0003150	TGFA	7039	XM_005278324	1	1	0	0	0	1	1	1	5
hsa-miR-105-5p	MIMAT0000102	FAM64A	54478	NM_019013	1	1	1	0	0	0	1	1	5
hsa-miR-105-5p	MIMAT0000102	FAM64A	54478	NM_001195228	1	1	1	0	0	0	1	1	5
hsa-miR-224-5p	MIMAT0000281	FAM64A	54478	NM_019013	0	1	0	0	1	1	1	1	5
hsa-miR-501-5p	MIMAT0002872	SRGN	5552	NM_002727	1	1	1	0	1	0	1	1	6
hsa-miR-105-5p	MIMAT0000102	LMNB2	84823	NM_032737	0	1	0	0	1	1	1	1	5
hsa-miR-505-3p	MIMAT0002876	LMNB2	84823	NM_032737	0	1	0	0	1	1	1	1	5
hsa-miR-19a-3p	MIMAT0000073	RNF145	153830	NM_144726	0	1	1	1	1	0	1	1	6
hsa-miR-19a-3p	MIMAT0000073	RNF145	153830	NM_001199383	0	1	1	1	0	0	1	1	5
hsa-miR-19a-3p	MIMAT0000073	RNF145	153830	NM_001199382	0	1	1	1	0	0	1	1	5
hsa-miR-19a-3p	MIMAT0000073	RNF145	153830	NM_001199380	0	1	1	1	0	0	1	1	5
hsa-miR-19a-3p	MIMAT0000073	RNF145	153830	NM_001199381	0	1	1	1	0	0	1	1	5
hsa-miR-18b-5p	MIMAT0001412	RNF145	153830	NM_001199383	0	1	1	0	0	1	1	1	5
hsa-miR-18b-5p	MIMAT0001412	RNF145	153830	NM_144726	0	1	1	0	1	0	1	1	5
hsa-miR-18a-5p	MIMAT0000072	RNF145	153830	NM_001199383	0	1	1	0	0	1	1	1	5
hsa-miR-18a-5p	MIMAT0000072	RNF145	153830	NM_144726	0	1	1	0	1	0	1	1	5
hsa-miR-452-5p	MIMAT0001635	RNF145	153830	NM_144726	0	1	1	1	1	0	1	1	6
hsa-miR-452-5p	MIMAT0001635	RNF145	153830	NM_001199383	0	1	1	1	0	0	1	1	5
hsa-miR-452-5p	MIMAT0001635	RNF145	153830	NM_001199382	0	1	1	1	0	0	1	1	5
hsa-miR-452-5p	MIMAT0001635	RNF145	153830	NM_001199380	0	1	1	1	0	0	1	1	5
hsa-miR-452-5p	MIMAT0001635	RNF145	153830	NM_001199381	0	1	1	1	0	0	1	1	5
hsa-miR-501-5p	MIMAT0002872	SCPEP1	59342	NM_021626	0	1	1	0	1	0	1	1	5
hsa-miR-505-3p	MIMAT0002876	TSPAN33	340348	NM_178562	0	1	0	1	1	0	1	1	5
hsa-miR-138-5p	MIMAT0000430	TSPAN33	340348	NM_178562	1	1	0	0	1	0	1	1	5
hsa-miR-505-3p	MIMAT0002876	NXN	64359	NM_022463	0	1	1	0	1	1	1	1	6
hsa-miR-138-5p	MIMAT0000430	NXN	64359	NM_022463	0	1	1	0	1	1	1	1	6
hsa-miR-767-5p	MIMAT0003882	DLX5	1749	NM_005221	0	1	1	1	1	1	1	1	7
hsa-miR-452-5p	MIMAT0001635	SLC25A37	51312	NM_016612	0	1	1	0	1	0	1	1	5
hsa-miR-18b-5p	MIMAT0001412	OLFM4	10562	NM_006418	1	0	0	0	1	1	1	1	5
hsa-miR-18a-5p	MIMAT0000072	OLFM4	10562	NM_006418	1	0	0	0	1	1	1	1	5
hsa-miR-501-5p	MIMAT0002872	ALDH1A3	220	NM_000693	1	1	1	0	1	1	1	1	7
hsa-miR-105-5p	MIMAT0000102	ALDH1A3	220	NM_000693	1	0	0	0	1	1	1	1	5
hsa-miR-505-3p	MIMAT0002876	ALDH1A3	220	NM_000693	0	1	0	0	1	1	1	1	5
hsa-miR-138-5p	MIMAT0000430	ALDH1A3	220	NM_000693	0	1	0	0	1	1	1	1	5
hsa-miR-92a-1-5p	MIMAT0004507	NOTCH1	4851	NM_017617	1	1	0	0	0	1	1	1	5
hsa-miR-138-5p	MIMAT0000430	NOTCH1	4851	NM_017617	1	1	0	0	1	1	1	1	6
hsa-miR-455-5p	MIMAT0003150	NOTCH1	4851	NM_017617	1	1	0	0	1	0	1	1	5
hsa-miR-767-5p	MIMAT0003882	GPX7	2882	NM_015696	0	1	0	0	1	1	1	1	5
hsa-miR-138-5p	MIMAT0000430	GPX7	2882	NM_015696	0	1	0	0	1	1	1	1	5
hsa-miR-105-5p	MIMAT0000102	NCAPG	64151	NM_022346	1	1	0	0	1	1	1	1	6
hsa-miR-92a-1-5p	MIMAT0004507	SLC2A6	11182	NM_017585	1	1	0	0	0	1	1	1	5
hsa-miR-516a-5p	MIMAT0004770	STIL	6491	XM_005271131	1	1	0	0	0	1	1	1	5
hsa-miR-516a-5p	MIMAT0004770	STIL	6491	NM_003035	1	1	1	0	0	0	1	1	5
hsa-miR-516a-5p	MIMAT0004770	STIL	6491	NM_001048166	1	1	1	0	0	0	1	1	5
hsa-miR-934	MIMAT0004977	STIL	6491	XM_005271131	1	1	0	0	0	1	1	1	5
hsa-miR-135b-5p	MIMAT0000758	PLOD1	5351	NM_000302	1	1	0	0	1	0	1	1	5
hsa-miR-505-3p	MIMAT0002876	PLOD1	5351	NM_000302	1	1	0	0	1	0	1	1	5
hsa-miR-92a-1-5p	MIMAT0004507	VASN	114990	NM_138440	1	1	0	0	0	1	1	1	5
hsa-miR-501-5p	MIMAT0002872	FERMT1	55612	NM_017671	1	0	0	0	1	1	1	1	5
hsa-miR-105-5p	MIMAT0000102	FERMT1	55612	NM_017671	0	1	0	0	1	1	1	1	5
hsa-miR-18b-5p	MIMAT0001412	FERMT1	55612	NM_017671	1	1	0	0	1	1	1	1	6
hsa-miR-18a-5p	MIMAT0000072	FERMT1	55612	NM_017671	1	1	0	0	1	1	1	1	6
hsa-miR-362-3p	MIMAT0004683	PIM1	5292	NM_002648	1	0	0	0	1	1	1	1	5
hsa-miR-767-5p	MIMAT0003882	SIRPA	140885	XM_005260669	1	1	0	0	0	1	1	1	5
hsa-miR-92a-1-5p	MIMAT0004507	LCP1	3936	NM_002298	1	1	0	0	0	1	1	1	5
hsa-miR-135b-5p	MIMAT0000758	LCP1	3936	NM_002298	0	1	0	1	1	1	1	1	6
hsa-miR-105-5p	MIMAT0000102	LCP1	3936	NM_002298	1	1	0	0	1	1	1	1	6
hsa-miR-501-5p	MIMAT0002872	CLDN1	9076	NM_021101	1	1	0	0	1	1	1	1	6
hsa-miR-19a-3p	MIMAT0000073	PRC1	9055	NM_003981	1	1	1	1	0	0	1	1	6
hsa-miR-19a-3p	MIMAT0000073	PRC1	9055	NM_199413	1	1	1	1	0	0	1	1	6
hsa-miR-19a-3p	MIMAT0000073	PRC1	9055	NM_001267580	1	1	0	1	0	0	1	1	5
hsa-miR-452-5p	MIMAT0001635	KIF20A	10112	NM_005733	1	1	1	0	1	1	1	1	7
hsa-miR-452-5p	MIMAT0001635	PSME4	23198	NM_014614	1	1	1	0	1	1	1	1	7
hsa-miR-501-5p	MIMAT0002872	PCOLCE2	26577	NM_013363	1	1	1	0	1	1	1	1	7
hsa-miR-135b-5p	MIMAT0000758	DSG3	1830	NM_001944	1	1	0	0	1	0	1	1	5
hsa-miR-584-5p	MIMAT0003249	DSG3	1830	NM_001944	1	1	1	0	1	1	1	1	7
hsa-miR-452-5p	MIMAT0001635	DSG3	1830	NM_001944	0	1	1	0	1	1	1	1	6
hsa-miR-105-5p	MIMAT0000102	CDCA2	157313	NM_152562	1	0	0	1	1	0	1	1	5
hsa-miR-584-5p	MIMAT0003249	ANXA1	301	NM_000700	1	1	0	0	1	0	1	1	5
hsa-miR-224-5p	MIMAT0000281	CHEK1	1111	NM_001114122	1	1	1	0	0	0	1	1	5
hsa-miR-224-5p	MIMAT0000281	CHEK1	1111	NM_001274	1	1	1	0	0	0	1	1	5
hsa-miR-224-5p	MIMAT0000281	CHEK1	1111	NM_001244846	1	1	1	0	0	0	1	1	5
hsa-miR-505-3p	MIMAT0002876	CHEK1	1111	NM_001274	1	1	1	0	1	0	1	1	6
hsa-miR-505-3p	MIMAT0002876	CHEK1	1111	NM_001114122	1	1	1	0	0	0	1	1	5
hsa-miR-505-3p	MIMAT0002876	CHEK1	1111	NM_001244846	1	1	1	0	0	0	1	1	5
hsa-miR-105-5p	MIMAT0000102	FZD7	8324	NM_003507	1	1	0	1	1	0	1	1	6
hsa-miR-584-5p	MIMAT0003249	FZD7	8324	NM_003507	1	1	0	0	1	1	1	1	6
hsa-miR-362-3p	MIMAT0004683	PRKX	5613	NM_005044	1	1	0	0	1	1	1	1	6
hsa-miR-767-5p	MIMAT0003882	PRKX	5613	NM_005044	1	0	0	0	1	1	1	1	5
hsa-miR-135b-5p	MIMAT0000758	PRKX	5613	NM_005044	1	0	0	0	1	1	1	1	5
hsa-miR-105-5p	MIMAT0000102	PRKX	5613	NM_005044	1	1	1	0	1	1	1	1	7
hsa-miR-584-5p	MIMAT0003249	PRKX	5613	NM_005044	1	1	1	0	1	1	1	1	7
hsa-miR-19a-3p	MIMAT0000073	PRKX	5613	NM_005044	1	0	0	1	1	1	1	1	6
hsa-miR-18b-5p	MIMAT0001412	PRKX	5613	NM_005044	1	0	0	0	1	1	1	1	5
hsa-miR-18a-5p	MIMAT0000072	PRKX	5613	NM_005044	1	0	0	0	1	1	1	1	5
hsa-miR-452-5p	MIMAT0001635	PRKX	5613	NM_005044	1	1	1	0	1	1	1	1	7
hsa-miR-362-3p	MIMAT0004683	AURKA	6790	NM_198433	1	0	0	1	0	1	1	1	5
hsa-miR-105-5p	MIMAT0000102	FAM150B	285016	NM_001002919	1	0	0	0	1	1	1	1	5
hsa-miR-505-3p	MIMAT0002876	FAM150B	285016	NM_001002919	0	1	0	0	1	1	1	1	5
hsa-miR-19a-3p	MIMAT0000073	FAM83D	81610	NM_030919	1	1	1	1	1	1	1	1	8
hsa-miR-138-5p	MIMAT0000430	FAM83D	81610	NM_030919	0	1	1	0	1	0	1	1	5
hsa-miR-105-5p	MIMAT0000102	RAD51AP1	10635	NM_001130862	1	1	0	0	0	1	1	1	5
hsa-miR-105-5p	MIMAT0000102	RAD51AP1	10635	NM_006479	1	1	0	0	1	0	1	1	5
hsa-miR-18b-5p	MIMAT0001412	RAD51AP1	10635	NM_001130862	1	1	1	0	0	1	1	1	6
hsa-miR-18b-5p	MIMAT0001412	RAD51AP1	10635	NM_006479	1	1	1	0	1	0	1	1	6
hsa-miR-18a-5p	MIMAT0000072	RAD51AP1	10635	NM_001130862	1	1	1	0	0	1	1	1	6
hsa-miR-18a-5p	MIMAT0000072	RAD51AP1	10635	NM_006479	1	1	1	0	1	0	1	1	6
hsa-miR-19a-3p	MIMAT0000073	STOX2	56977	XM_005263142	1	1	0	0	0	1	1	1	5
hsa-miR-224-5p	MIMAT0000281	E2F2	1870	NM_004091	1	1	0	0	1	0	1	1	5
hsa-miR-138-5p	MIMAT0000430	E2F2	1870	NM_004091	0	1	0	0	1	1	1	1	5
hsa-miR-455-5p	MIMAT0003150	E2F2	1870	NM_004091	1	0	0	0	1	1	1	1	5
hsa-miR-18b-5p	MIMAT0001412	AQP9	366	NM_020980	1	1	0	0	1	1	1	1	6
hsa-miR-18a-5p	MIMAT0000072	AQP9	366	NM_020980	1	1	0	0	1	1	1	1	6
hsa-miR-105-5p	MIMAT0000102	CEP55	55165	NM_018131	1	0	0	1	1	1	1	1	6
hsa-miR-138-5p	MIMAT0000430	CEP55	55165	NM_018131	0	1	1	0	1	1	1	1	6
hsa-miR-362-3p	MIMAT0004683	E2F3	1871	NM_001949	1	0	0	0	1	1	1	1	5
hsa-miR-501-5p	MIMAT0002872	E2F3	1871	NM_001949	1	1	0	0	1	0	1	1	5
hsa-miR-138-5p	MIMAT0000430	E2F3	1871	NM_001949	0	1	0	0	1	1	1	1	5
hsa-miR-452-5p	MIMAT0001635	E2F3	1871	NM_001949	1	1	0	1	1	1	1	1	7
hsa-miR-452-5p	MIMAT0001635	E2F3	1871	NM_001243076	1	1	0	1	0	0	1	1	5
hsa-miR-455-5p	MIMAT0003150	E2F3	1871	NM_001949	1	1	0	0	1	0	1	1	5
hsa-miR-455-5p	MIMAT0003150	CDCA8	55143	NM_018101	1	1	0	0	1	0	1	1	5
hsa-miR-135b-5p	MIMAT0000758	GPM6B	2824	NM_001001995	0	1	1	0	1	1	1	1	6
hsa-miR-19a-3p	MIMAT0000073	APCDD1L	164284	XM_005260306	1	1	0	0	0	1	1	1	5
hsa-miR-455-5p	MIMAT0003150	TMEM123	114908	NM_052932	1	0	0	0	1	1	1	1	5
hsa-miR-362-3p	MIMAT0004683	PDXK	8566	NM_003681	1	1	0	0	1	1	1	1	6
hsa-miR-767-5p	MIMAT0003882	PDXK	8566	NM_003681	0	1	0	0	1	1	1	1	5
hsa-miR-105-5p	MIMAT0000102	PDXK	8566	NM_003681	1	1	0	0	1	1	1	1	6
hsa-miR-224-5p	MIMAT0000281	PDXK	8566	NM_003681	1	1	0	0	1	1	1	1	6
hsa-miR-505-3p	MIMAT0002876	PDXK	8566	NM_003681	1	1	0	0	1	0	1	1	5
hsa-miR-138-5p	MIMAT0000430	PDXK	8566	NM_003681	1	1	0	0	1	1	1	1	6
hsa-miR-452-5p	MIMAT0001635	PDXK	8566	NM_003681	1	1	1	0	1	1	1	1	7
hsa-miR-934	MIMAT0004977	PDXK	8566	NM_003681	1	0	0	0	1	1	1	1	5
hsa-miR-105-5p	MIMAT0000102	BUB1	699	NM_004336	1	1	0	0	0	1	1	1	5
hsa-miR-135b-5p	MIMAT0000758	MID1	4281	NM_000381	1	1	0	0	0	1	1	1	5
hsa-miR-105-5p	MIMAT0000102	MID1	4281	NM_000381	1	1	0	0	0	1	1	1	5
hsa-miR-105-5p	MIMAT0000102	MID1	4281	NM_001193281	1	1	0	1	0	0	1	1	5
hsa-miR-19a-3p	MIMAT0000073	MID1	4281	NM_000381	1	1	1	0	0	1	1	1	6
hsa-miR-19a-3p	MIMAT0000073	MID1	4281	NM_001193277	1	1	1	0	0	0	1	1	5
hsa-miR-19a-3p	MIMAT0000073	MID1	4281	NM_033290	1	1	1	0	0	0	1	1	5
hsa-miR-19a-3p	MIMAT0000073	MID1	4281	NM_033289	1	1	1	0	0	0	1	1	5
hsa-miR-19a-3p	MIMAT0000073	MID1	4281	NM_001098624	1	1	1	0	0	0	1	1	5
hsa-miR-505-3p	MIMAT0002876	MID1	4281	NM_000381	1	1	1	0	0	1	1	1	6
hsa-miR-505-3p	MIMAT0002876	MID1	4281	NM_001193277	1	1	1	0	0	0	1	1	5
hsa-miR-505-3p	MIMAT0002876	MID1	4281	NM_033290	1	1	1	0	0	0	1	1	5
hsa-miR-505-3p	MIMAT0002876	MID1	4281	NM_033289	1	1	1	0	0	0	1	1	5
hsa-miR-505-3p	MIMAT0002876	MID1	4281	NM_001098624	1	1	1	0	0	0	1	1	5
hsa-miR-19a-3p	MIMAT0000073	RBMS1	5937	NM_002897	1	1	1	1	0	0	1	1	6
hsa-miR-19a-3p	MIMAT0000073	RBMS1	5937	NM_016836	1	1	1	1	0	0	1	1	6
hsa-miR-19a-3p	MIMAT0000073	RBMS1	5937	XM_005246738	1	1	0	0	0	1	1	1	5
hsa-miR-18b-5p	MIMAT0001412	SRD5A1	6715	NM_001047	1	1	0	0	1	1	1	1	6
hsa-miR-18a-5p	MIMAT0000072	SRD5A1	6715	NM_001047	1	1	0	0	1	1	1	1	6
hsa-miR-584-5p	MIMAT0003249	CD38	952	NM_001775	1	1	0	0	1	0	1	1	5
hsa-miR-934	MIMAT0004977	RNF150	57484	XM_005263150	1	1	0	0	0	1	1	1	5
hsa-miR-934	MIMAT0004977	RNF150	57484	NM_020724	1	1	0	0	1	0	1	1	5
hsa-miR-135b-5p	MIMAT0000758	FAM60A	58516	XM_005253456	1	1	0	0	0	1	1	1	5
hsa-miR-224-5p	MIMAT0000281	FAM60A	58516	XM_005253456	1	1	0	0	0	1	1	1	5
hsa-miR-224-5p	MIMAT0000281	FAM60A	58516	NM_021238	1	1	0	0	1	0	1	1	5
hsa-miR-501-5p	MIMAT0002872	SHC4	399694	NM_203349	1	1	0	0	1	1	1	1	6
hsa-miR-501-5p	MIMAT0002872	ATL2	64225	NM_001135673	0	1	1	1	0	0	1	1	5
hsa-miR-19a-3p	MIMAT0000073	ATL2	64225	NM_022374	1	1	1	1	1	1	1	1	8
hsa-miR-18b-5p	MIMAT0001412	ATL2	64225	NM_022374	1	1	0	0	1	1	1	1	6
hsa-miR-18a-5p	MIMAT0000072	ATL2	64225	NM_022374	1	1	0	0	1	1	1	1	6
hsa-miR-105-5p	MIMAT0000102	SLC2A5	6518	NM_003039	1	1	0	0	1	0	1	1	5
hsa-miR-138-5p	MIMAT0000430	CSRP2	1466	NM_001321	0	1	1	0	1	0	1	1	5
hsa-miR-138-5p	MIMAT0000430	SKP2	6502	NM_005983	1	1	1	0	0	1	1	1	6
hsa-miR-138-5p	MIMAT0000430	SKP2	6502	NM_001243120	1	1	1	0	0	0	1	1	5
hsa-miR-934	MIMAT0004977	PRNP	5621	NM_000311	1	1	0	0	0	1	1	1	5
hsa-miR-501-5p	MIMAT0002872	CENPN	55839	NM_001100624	1	1	0	0	1	0	1	1	5
hsa-miR-105-5p	MIMAT0000102	CENPN	55839	NM_001100624	1	1	0	0	1	1	1	1	6
hsa-miR-584-5p	MIMAT0003249	CENPN	55839	NM_001100624	1	1	0	0	1	1	1	1	6
hsa-miR-138-5p	MIMAT0000430	CENPN	55839	NM_001100624	0	1	1	0	1	1	1	1	6
hsa-miR-92a-1-5p	MIMAT0004507	TNFSF13B	10673	NM_006573	1	1	1	0	0	0	1	1	5
hsa-miR-92a-1-5p	MIMAT0004507	TNFSF13B	10673	NM_001145645	1	1	1	0	0	0	1	1	5
hsa-miR-452-5p	MIMAT0001635	TNFSF13B	10673	NM_006573	1	1	1	0	0	0	1	1	5
hsa-miR-452-5p	MIMAT0001635	TNFSF13B	10673	NM_001145645	1	1	1	0	0	0	1	1	5
hsa-miR-135b-5p	MIMAT0000758	RRAGD	58528	NM_021244	1	1	0	0	0	1	1	1	5
hsa-miR-19a-3p	MIMAT0000073	RRAGD	58528	NM_021244	0	1	1	0	1	1	1	1	6
hsa-miR-138-5p	MIMAT0000430	RRAGD	58528	NM_021244	1	1	0	0	0	1	1	1	5
hsa-miR-18b-5p	MIMAT0001412	RRAGD	58528	NM_021244	1	0	0	0	1	1	1	1	5
hsa-miR-18a-5p	MIMAT0000072	RRAGD	58528	NM_021244	1	0	0	0	1	1	1	1	5
hsa-miR-452-5p	MIMAT0001635	RRAGD	58528	NM_021244	1	1	0	0	0	1	1	1	5
hsa-miR-501-5p	MIMAT0002872	TYMS	7298	NM_001071	1	0	0	0	1	1	1	1	5
hsa-miR-224-5p	MIMAT0000281	GABBR2	9568	NM_005458	0	1	0	0	1	1	1	1	5
hsa-miR-452-5p	MIMAT0001635	GABBR2	9568	NM_005458	1	1	0	0	1	0	1	1	5
hsa-miR-934	MIMAT0004977	GABBR2	9568	NM_005458	1	0	0	0	1	1	1	1	5
hsa-miR-501-5p	MIMAT0002872	TF	7018	NM_001063	1	1	0	0	0	1	1	1	5
hsa-miR-767-5p	MIMAT0003882	MSN	4478	NM_002444	1	1	0	0	1	0	1	1	5
hsa-miR-138-5p	MIMAT0000430	MSN	4478	XM_005262269	1	1	0	0	0	1	1	1	5
hsa-miR-138-5p	MIMAT0000430	MSN	4478	NM_002444	1	1	0	0	1	0	1	1	5
hsa-miR-138-5p	MIMAT0000430	HMGA1	3159	NM_145901	0	1	0	1	0	1	1	1	5
hsa-miR-135b-5p	MIMAT0000758	CDC45	8318	NM_003504	0	1	1	0	1	0	1	1	5
hsa-miR-18b-5p	MIMAT0001412	C3orf58	205428	NM_173552	0	1	0	0	1	1	1	1	5
hsa-miR-18a-5p	MIMAT0000072	C3orf58	205428	NM_173552	0	1	0	0	1	1	1	1	5
hsa-miR-767-5p	MIMAT0003882	CTSC	1075	NM_148170	0	1	0	0	1	1	1	1	5
hsa-miR-135b-5p	MIMAT0000758	CTSC	1075	NM_148170	1	1	0	0	1	1	1	1	6
hsa-miR-105-5p	MIMAT0000102	CTSC	1075	NM_148170	1	0	0	0	1	1	1	1	5
hsa-miR-452-5p	MIMAT0001635	CTSC	1075	NM_148170	0	1	1	0	1	1	1	1	6
hsa-miR-455-5p	MIMAT0003150	CTSC	1075	NM_148170	1	1	1	0	1	1	1	1	7
hsa-miR-455-5p	MIMAT0003150	CTSC	1075	NM_001114173	1	1	1	0	0	0	1	1	5
hsa-miR-92a-1-5p	MIMAT0004507	CPA4	51200	NM_016352	1	1	0	0	0	1	1	1	5
hsa-miR-362-3p	MIMAT0004683	CPA4	51200	NM_016352	1	1	0	0	1	1	1	1	6
hsa-miR-362-3p	MIMAT0004683	SLC5A6	8884	NM_021095	1	1	0	0	1	1	1	1	6
hsa-miR-135b-5p	MIMAT0000758	SLC5A6	8884	NM_021095	1	0	0	0	1	1	1	1	5
hsa-miR-584-5p	MIMAT0003249	SLC5A6	8884	NM_021095	1	0	0	0	1	1	1	1	5
hsa-miR-362-3p	MIMAT0004683	GPT2	84706	NM_133443	0	1	0	0	1	1	1	1	5
hsa-miR-105-5p	MIMAT0000102	GPT2	84706	NM_133443	1	0	0	0	1	1	1	1	5
hsa-miR-224-5p	MIMAT0000281	GPT2	84706	NM_133443	0	1	0	0	1	1	1	1	5
hsa-miR-19a-3p	MIMAT0000073	SEL1L3	23231	NM_015187	0	1	0	0	1	1	1	1	5
hsa-miR-18b-5p	MIMAT0001412	SEL1L3	23231	NM_015187	1	1	1	0	1	1	1	1	7
hsa-miR-18a-5p	MIMAT0000072	SEL1L3	23231	NM_015187	1	1	1	0	1	1	1	1	7
hsa-miR-452-5p	MIMAT0001635	LYZ	4069	NM_000239	0	1	1	0	1	1	1	1	6
hsa-miR-501-5p	MIMAT0002872	MCM10	55388	NM_182751	1	1	0	0	0	1	1	1	5
hsa-miR-767-5p	MIMAT0003882	CHST3	9469	NM_004273	1	1	0	0	1	1	1	1	6
hsa-miR-105-5p	MIMAT0000102	CHST3	9469	NM_004273	1	1	0	0	1	1	1	1	6
hsa-miR-138-5p	MIMAT0000430	CHST3	9469	NM_004273	1	1	1	0	1	1	1	1	7
hsa-miR-934	MIMAT0004977	CHST3	9469	NM_004273	0	1	0	0	1	1	1	1	5
hsa-miR-452-5p	MIMAT0001635	ZNF462	58499	XM_005252117	1	1	0	0	0	1	1	1	5
hsa-miR-92a-1-5p	MIMAT0004507	NDRG1	10397	NM_001135242	1	1	0	0	0	1	1	1	5
hsa-miR-135b-5p	MIMAT0000758	TSPYL5	85453	NM_033512	0	1	0	0	1	1	1	1	5
hsa-miR-224-5p	MIMAT0000281	TSPYL5	85453	NM_033512	1	1	0	0	1	1	1	1	6
hsa-miR-138-5p	MIMAT0000430	TSPYL5	85453	NM_033512	1	1	0	0	1	1	1	1	6
hsa-miR-452-5p	MIMAT0001635	TSPYL5	85453	NM_033512	0	1	1	0	1	1	1	1	6
hsa-miR-135b-5p	MIMAT0000758	IGF2BP3	10643	NM_006547	0	1	1	0	1	1	1	1	6
hsa-miR-105-5p	MIMAT0000102	IGF2BP3	10643	NM_006547	0	1	0	0	1	1	1	1	5
hsa-miR-18b-5p	MIMAT0001412	IGF2BP3	10643	NM_006547	1	0	0	0	1	1	1	1	5
hsa-miR-18a-5p	MIMAT0000072	IGF2BP3	10643	NM_006547	1	0	0	0	1	1	1	1	5
hsa-miR-516a-5p	MIMAT0004770	ACTG2	72	NM_001615	1	1	0	0	1	0	1	1	5
hsa-miR-505-3p	MIMAT0002876	MALL	7851	NM_005434	1	1	0	0	1	0	1	1	5
hsa-miR-138-5p	MIMAT0000430	IGF2BP2	10644	NM_006548	0	1	0	1	0	1	1	1	5
hsa-miR-18b-5p	MIMAT0001412	IGF2BP2	10644	NM_006548	0	1	1	0	0	1	1	1	5
hsa-miR-18a-5p	MIMAT0000072	IGF2BP2	10644	NM_006548	0	1	1	1	0	1	1	1	6
hsa-miR-18a-5p	MIMAT0000072	IGF2BP2	10644	NM_001007225	0	1	1	1	0	0	1	1	5
hsa-miR-452-5p	MIMAT0001635	IGF2BP2	10644	NM_006548	1	1	1	1	0	1	1	1	7
hsa-miR-452-5p	MIMAT0001635	IGF2BP2	10644	NM_001007225	1	1	1	1	0	0	1	1	6
hsa-miR-19a-3p	MIMAT0000073	TRIM2	23321	NM_015271	1	1	1	0	1	0	1	1	6
hsa-miR-19a-3p	MIMAT0000073	TRIM2	23321	NM_001130067	1	1	1	0	0	0	1	1	5
hsa-miR-224-5p	MIMAT0000281	TRIM2	23321	NM_015271	1	1	0	0	1	0	1	1	5
hsa-miR-18b-5p	MIMAT0001412	TRIM2	23321	NM_001130067	1	1	0	0	0	1	1	1	5
hsa-miR-18b-5p	MIMAT0001412	TRIM2	23321	NM_015271	1	1	0	0	1	0	1	1	5
hsa-miR-18a-5p	MIMAT0000072	TRIM2	23321	NM_001130067	1	1	0	1	0	1	1	1	6
hsa-miR-18a-5p	MIMAT0000072	TRIM2	23321	NM_015271	1	1	0	1	1	0	1	1	6
hsa-miR-934	MIMAT0004977	TRIM2	23321	NM_001130067	1	1	1	0	0	1	1	1	6
hsa-miR-934	MIMAT0004977	TRIM2	23321	NM_015271	1	1	1	0	1	0	1	1	6
hsa-miR-92a-1-5p	MIMAT0004507	STAC2	342667	NM_198993	1	1	0	0	0	1	1	1	5
hsa-miR-135b-5p	MIMAT0000758	GCNT2	2651	NM_001491	1	1	1	0	0	0	1	1	5
hsa-miR-135b-5p	MIMAT0000758	GCNT2	2651	NM_145655	1	1	1	0	0	0	1	1	5
hsa-miR-135b-5p	MIMAT0000758	GCNT2	2651	NM_145649	1	1	1	0	0	0	1	1	5
hsa-miR-105-5p	MIMAT0000102	ODC1	4953	NM_002539	1	1	1	0	1	0	1	1	6
hsa-miR-362-3p	MIMAT0004683	PLCG2	5336	NM_002661	1	0	0	0	1	1	1	1	5
hsa-miR-501-5p	MIMAT0002872	UBASH3B	84959	NM_032873	1	1	0	0	1	1	1	1	6
hsa-miR-584-5p	MIMAT0003249	UBASH3B	84959	NM_032873	1	1	0	0	1	1	1	1	6
hsa-miR-19a-3p	MIMAT0000073	UBASH3B	84959	NM_032873	1	0	0	0	1	1	1	1	5
hsa-miR-224-5p	MIMAT0000281	UBASH3B	84959	NM_032873	1	1	0	0	1	0	1	1	5
hsa-miR-18b-5p	MIMAT0001412	UBASH3B	84959	NM_032873	1	1	0	0	1	1	1	1	6
hsa-miR-18a-5p	MIMAT0000072	UBASH3B	84959	NM_032873	1	1	0	0	1	1	1	1	6
hsa-miR-452-5p	MIMAT0001635	UBASH3B	84959	NM_032873	1	1	0	0	1	1	1	1	6
hsa-miR-455-5p	MIMAT0003150	UBASH3B	84959	NM_032873	0	1	0	0	1	1	1	1	5
hsa-miR-135b-5p	MIMAT0000758	ACTR3B	57180	NM_020445	1	1	1	0	0	0	1	1	5
hsa-miR-135b-5p	MIMAT0000758	ACTR3B	57180	NM_001040135	1	1	1	0	0	0	1	1	5
hsa-miR-452-5p	MIMAT0001635	ACTR3B	57180	NM_020445	1	1	1	0	0	0	1	1	5
hsa-miR-452-5p	MIMAT0001635	ACTR3B	57180	NM_001040135	1	1	1	0	0	0	1	1	5
hsa-miR-584-5p	MIMAT0003249	CDCA5	113130	NM_080668	1	0	0	0	1	1	1	1	5
hsa-miR-19a-3p	MIMAT0000073	CDCA5	113130	NM_080668	1	0	0	0	1	1	1	1	5
hsa-miR-92a-1-5p	MIMAT0004507	SPOCK2	9806	NM_001244950	1	1	0	0	0	1	1	1	5
hsa-miR-362-3p	MIMAT0004683	SPOCK2	9806	NM_001244950	1	1	0	0	0	1	1	1	5
hsa-miR-362-3p	MIMAT0004683	SPOCK2	9806	NM_014767	1	1	0	0	1	0	1	1	5
hsa-miR-138-5p	MIMAT0000430	SPOCK2	9806	NM_001244950	1	1	0	0	0	1	1	1	5
hsa-miR-138-5p	MIMAT0000430	SPOCK2	9806	NM_014767	1	1	0	0	1	0	1	1	5
hsa-miR-135b-5p	MIMAT0000758	NFE2L3	9603	NM_004289	1	1	1	0	1	0	1	1	6
hsa-miR-105-5p	MIMAT0000102	NFE2L3	9603	NM_004289	1	1	1	0	1	0	1	1	6
hsa-miR-584-5p	MIMAT0003249	GBP5	115362	NM_052942	1	1	1	0	0	1	1	1	6
hsa-miR-584-5p	MIMAT0003249	GBP5	115362	NM_001134486	1	1	1	0	0	0	1	1	5
hsa-miR-92a-1-5p	MIMAT0004507	RUNX3	864	NM_001031680	1	1	0	0	0	1	1	1	5
hsa-miR-138-5p	MIMAT0000430	RUNX3	864	NM_001031680	1	1	0	0	0	1	1	1	5
hsa-miR-452-5p	MIMAT0001635	RUNX3	864	NM_001031680	1	1	1	0	0	0	1	1	5
hsa-miR-452-5p	MIMAT0001635	RUNX3	864	NM_004350	1	1	1	0	0	0	1	1	5
hsa-miR-92a-1-5p	MIMAT0004507	BIRC5	332	NM_001012271	1	1	0	0	0	1	1	1	5
hsa-miR-135b-5p	MIMAT0000758	BIRC5	332	NM_001012271	1	1	0	0	0	1	1	1	5
hsa-miR-362-3p	MIMAT0004683	TNFRSF21	27242	NM_014452	1	1	1	0	1	1	1	1	7
hsa-miR-224-5p	MIMAT0000281	TNFRSF21	27242	NM_014452	0	1	0	0	1	1	1	1	5
hsa-miR-138-5p	MIMAT0000430	KRT16	3868	NM_005557	1	1	0	0	1	1	1	1	6
hsa-miR-452-5p	MIMAT0001635	NCOA7	135112	NM_181782	0	1	0	1	1	0	1	1	5
hsa-miR-455-5p	MIMAT0003150	FSCN1	6624	NM_003088	1	1	0	0	1	1	1	1	6
hsa-miR-105-5p	MIMAT0000102	LMO4	8543	NM_006769	1	1	0	0	1	0	1	1	5
hsa-miR-18b-5p	MIMAT0001412	LMO4	8543	NM_006769	1	1	0	0	1	0	1	1	5
hsa-miR-18a-5p	MIMAT0000072	LMO4	8543	NM_006769	1	1	0	0	1	0	1	1	5
hsa-miR-934	MIMAT0004977	LMO4	8543	NM_006769	1	1	0	0	1	0	1	1	5
hsa-miR-501-5p	MIMAT0002872	LPIN1	23175	NM_001261428	1	1	0	1	0	1	1	1	6
hsa-miR-501-5p	MIMAT0002872	LPIN1	23175	NM_145693	1	1	0	1	1	0	1	1	6
hsa-miR-501-5p	MIMAT0002872	LPIN1	23175	NM_001261427	1	1	0	1	0	0	1	1	5
hsa-miR-105-5p	MIMAT0000102	LPIN1	23175	NM_145693	1	1	1	0	1	0	1	1	6
hsa-miR-105-5p	MIMAT0000102	LPIN1	23175	NM_001261428	1	1	0	0	0	1	1	1	5
hsa-miR-224-5p	MIMAT0000281	ASS1	445	NM_000050	1	1	1	0	0	0	1	1	5
hsa-miR-224-5p	MIMAT0000281	ASS1	445	NM_054012	1	1	1	0	0	0	1	1	5
hsa-miR-19a-3p	MIMAT0000073	RASD2	23551	NM_014310	1	0	0	0	1	1	1	1	5
hsa-miR-505-3p	MIMAT0002876	MELK	9833	NM_014791	0	1	1	0	1	0	1	1	5
hsa-miR-18b-5p	MIMAT0001412	BTG3	10950	NM_006806	0	1	1	0	1	0	1	1	5
hsa-miR-18a-5p	MIMAT0000072	BTG3	10950	NM_006806	0	1	1	1	1	0	1	1	6
hsa-miR-18a-5p	MIMAT0000072	BTG3	10950	NM_001130914	0	1	1	1	0	0	1	1	5
hsa-miR-501-5p	MIMAT0002872	SOX11	6664	NM_003108	1	1	0	1	1	1	1	1	7
hsa-miR-135b-5p	MIMAT0000758	SOX11	6664	NM_003108	1	1	0	0	1	1	1	1	6
hsa-miR-105-5p	MIMAT0000102	SOX11	6664	NM_003108	1	1	0	0	1	1	1	1	6
hsa-miR-224-5p	MIMAT0000281	SOX11	6664	NM_003108	1	1	0	1	1	1	1	1	7
hsa-miR-138-5p	MIMAT0000430	SOX11	6664	NM_003108	1	1	0	0	1	1	1	1	6
hsa-miR-452-5p	MIMAT0001635	SOX11	6664	NM_003108	1	1	0	0	1	1	1	1	6
hsa-miR-455-5p	MIMAT0003150	SOX11	6664	NM_003108	1	1	1	1	1	1	1	1	8
hsa-miR-92a-1-5p	MIMAT0004507	ANXA8	653145	NM_001271702	1	1	0	0	0	1	1	1	5
hsa-miR-584-5p	MIMAT0003249	ADAMDEC1	27299	NM_014479	1	1	0	0	1	0	1	1	5
hsa-miR-92a-1-5p	MIMAT0004507	EGFR	1956	XM_005271746	1	1	0	0	0	1	1	1	5
hsa-miR-224-5p	MIMAT0000281	EGFR	1956	XM_005271746	1	1	0	0	0	1	1	1	5
hsa-miR-452-5p	MIMAT0001635	EGFR	1956	NM_005228	0	1	1	0	1	0	1	1	5
hsa-miR-455-5p	MIMAT0003150	EGFR	1956	XM_005271746	1	1	0	0	0	1	1	1	5
hsa-miR-224-5p	MIMAT0000281	CX3CL1	6376	NM_002996	1	1	0	0	1	0	1	1	5
hsa-miR-138-5p	MIMAT0000430	CX3CL1	6376	NM_002996	1	0	0	0	1	1	1	1	5
hsa-miR-18b-5p	MIMAT0001412	CX3CL1	6376	NM_002996	1	1	0	0	1	1	1	1	6
hsa-miR-18a-5p	MIMAT0000072	CX3CL1	6376	NM_002996	1	1	0	0	1	1	1	1	6
hsa-miR-105-5p	MIMAT0000102	GBP1	2633	NM_002053	1	0	0	0	1	1	1	1	5
hsa-miR-18b-5p	MIMAT0001412	GBP1	2633	NM_002053	1	0	0	0	1	1	1	1	5
hsa-miR-934	MIMAT0004977	GBP1	2633	NM_002053	1	1	1	0	1	1	1	1	7
hsa-miR-767-5p	MIMAT0003882	PKP1	5317	NM_000299	1	1	0	0	0	1	1	1	5
hsa-miR-138-5p	MIMAT0000430	PKP1	5317	NM_000299	1	1	0	0	0	1	1	1	5
hsa-miR-138-5p	MIMAT0000430	SOX8	30812	NM_014587	1	1	0	0	1	1	1	1	6
hsa-miR-18b-5p	MIMAT0001412	SOX8	30812	NM_014587	0	1	0	0	1	1	1	1	5
hsa-miR-18a-5p	MIMAT0000072	SOX8	30812	NM_014587	0	1	0	0	1	1	1	1	5
hsa-miR-92a-1-5p	MIMAT0004507	KIF1A	547	NM_001244008	1	1	0	0	0	1	1	1	5
hsa-miR-18b-5p	MIMAT0001412	KIF1A	547	NM_001244008	1	1	0	0	0	1	1	1	5
hsa-miR-18b-5p	MIMAT0001412	KIF1A	547	NM_004321	1	1	0	0	1	0	1	1	5
hsa-miR-18a-5p	MIMAT0000072	KIF1A	547	NM_001244008	1	1	0	0	0	1	1	1	5
hsa-miR-18a-5p	MIMAT0000072	KIF1A	547	NM_004321	1	1	0	0	1	0	1	1	5
hsa-miR-452-5p	MIMAT0001635	KIF1A	547	NM_004321	1	1	0	0	1	0	1	1	5
hsa-miR-584-5p	MIMAT0003249	MMP12	4321	NM_002426	1	1	0	0	1	0	1	1	5
hsa-miR-362-3p	MIMAT0004683	RDH10	157506	NM_172037	1	1	0	0	1	1	1	1	6
hsa-miR-224-5p	MIMAT0000281	RDH10	157506	NM_172037	0	1	0	0	1	1	1	1	5
hsa-miR-18b-5p	MIMAT0001412	RGMA	56963	NM_020211	1	1	0	0	1	1	1	1	6
hsa-miR-18a-5p	MIMAT0000072	RGMA	56963	NM_020211	1	1	0	0	1	1	1	1	6
hsa-miR-138-5p	MIMAT0000430	CCNE1	898	NM_001238	0	1	0	1	0	1	1	1	5
hsa-miR-92a-1-5p	MIMAT0004507	CXCL9	4283	NM_002416	1	1	1	0	0	1	1	1	6
hsa-miR-135b-5p	MIMAT0000758	CXCL9	4283	NM_002416	1	1	0	0	1	1	1	1	6
hsa-miR-584-5p	MIMAT0003249	CXCL9	4283	NM_002416	1	1	0	0	1	1	1	1	6
hsa-miR-452-5p	MIMAT0001635	CXCL9	4283	NM_002416	1	1	1	0	1	0	1	1	6
hsa-miR-455-5p	MIMAT0003150	CXCL9	4283	NM_002416	1	1	0	0	1	1	1	1	6
hsa-miR-934	MIMAT0004977	CXCL9	4283	NM_002416	1	0	0	0	1	1	1	1	5
hsa-miR-362-3p	MIMAT0004683	NFIB	4781	NM_005596	1	0	0	1	1	0	1	1	5
hsa-miR-767-5p	MIMAT0003882	NFIB	4781	NM_005596	1	1	0	1	1	0	1	1	6
hsa-miR-767-5p	MIMAT0003882	NFIB	4781	XM_005251467	1	1	0	0	0	1	1	1	5
hsa-miR-767-5p	MIMAT0003882	NFIB	4781	NM_001190738	1	1	0	1	0	0	1	1	5
hsa-miR-767-5p	MIMAT0003882	NFIB	4781	NM_001190737	1	1	0	1	0	0	1	1	5
hsa-miR-105-5p	MIMAT0000102	NFIB	4781	XM_005251467	1	1	0	0	0	1	1	1	5
hsa-miR-105-5p	MIMAT0000102	NFIB	4781	NM_005596	1	1	0	0	1	0	1	1	5
hsa-miR-19a-3p	MIMAT0000073	NFIB	4781	NM_005596	1	1	1	1	1	0	1	1	7
hsa-miR-19a-3p	MIMAT0000073	NFIB	4781	NM_001190738	1	1	1	1	0	0	1	1	6
hsa-miR-19a-3p	MIMAT0000073	NFIB	4781	NM_001190737	1	1	1	1	0	0	1	1	6
hsa-miR-19a-3p	MIMAT0000073	NFIB	4781	XM_005251467	1	1	0	0	0	1	1	1	5
hsa-miR-224-5p	MIMAT0000281	NFIB	4781	XM_005251467	1	1	0	0	0	1	1	1	5
hsa-miR-224-5p	MIMAT0000281	NFIB	4781	NM_005596	1	1	0	0	1	0	1	1	5
hsa-miR-138-5p	MIMAT0000430	NFIB	4781	NM_005596	1	0	0	1	1	0	1	1	5
hsa-miR-452-5p	MIMAT0001635	NFIB	4781	NM_005596	1	1	1	1	1	0	1	1	7
hsa-miR-452-5p	MIMAT0001635	NFIB	4781	NM_001190738	1	1	1	1	0	0	1	1	6
hsa-miR-452-5p	MIMAT0001635	NFIB	4781	NM_001190737	1	1	1	1	0	0	1	1	6
hsa-miR-452-5p	MIMAT0001635	NFIB	4781	XM_005251467	1	1	0	0	0	1	1	1	5
hsa-miR-455-5p	MIMAT0003150	NFIB	4781	NM_005596	1	1	0	1	1	0	1	1	6
hsa-miR-455-5p	MIMAT0003150	NFIB	4781	NM_001190738	1	1	0	1	0	0	1	1	5
hsa-miR-455-5p	MIMAT0003150	NFIB	4781	NM_001190737	1	1	0	1	0	0	1	1	5
hsa-miR-105-5p	MIMAT0000102	LAMP3	27074	NM_014398	1	0	0	0	1	1	1	1	5
hsa-miR-505-3p	MIMAT0002876	LAMP3	27074	NM_014398	0	1	0	0	1	1	1	1	5
hsa-miR-18b-5p	MIMAT0001412	LAMP3	27074	NM_014398	1	0	0	0	1	1	1	1	5
hsa-miR-18a-5p	MIMAT0000072	LAMP3	27074	NM_014398	1	0	0	0	1	1	1	1	5
hsa-miR-18a-5p	MIMAT0000072	SERPINB5	5268	NM_002639	1	0	0	0	1	1	1	1	5
hsa-miR-455-5p	MIMAT0003150	SERPINB5	5268	NM_002639	1	1	0	0	1	1	1	1	6
hsa-miR-105-5p	MIMAT0000102	CDK6	1021	NM_001145306	1	1	1	0	0	1	1	1	6
hsa-miR-105-5p	MIMAT0000102	CDK6	1021	NM_001259	1	1	1	0	1	0	1	1	6
hsa-miR-224-5p	MIMAT0000281	CDK6	1021	NM_001145306	1	1	1	0	0	1	1	1	6
hsa-miR-224-5p	MIMAT0000281	CDK6	1021	NM_001259	1	1	1	0	1	0	1	1	6
hsa-miR-452-5p	MIMAT0001635	CDK6	1021	NM_001145306	1	1	0	0	0	1	1	1	5
hsa-miR-452-5p	MIMAT0001635	CDK6	1021	NM_001259	1	1	0	0	1	0	1	1	5
hsa-miR-934	MIMAT0004977	CDK6	1021	NM_001145306	1	1	0	0	0	1	1	1	5
hsa-miR-934	MIMAT0004977	CDK6	1021	NM_001259	1	1	0	0	1	0	1	1	5
hsa-miR-584-5p	MIMAT0003249	PPP1R14C	81706	NM_030949	1	0	0	0	1	1	1	1	5
hsa-miR-135b-5p	MIMAT0000758	KRT5	3852	NM_000424	0	1	0	0	1	1	1	1	5
hsa-miR-767-5p	MIMAT0003882	CBX2	84733	NM_005189	0	1	0	0	1	1	1	1	5
hsa-miR-138-5p	MIMAT0000430	CBX2	84733	NM_005189	1	1	0	0	1	1	1	1	6
hsa-miR-18b-5p	MIMAT0001412	CBX2	84733	NM_032647	1	1	0	0	1	0	1	1	5
hsa-miR-18a-5p	MIMAT0000072	CBX2	84733	NM_032647	1	1	0	0	1	0	1	1	5
hsa-miR-934	MIMAT0004977	CBX2	84733	NM_005189	0	1	1	0	1	1	1	1	6
hsa-miR-135b-5p	MIMAT0000758	CXCL10	3627	NM_001565	1	1	1	0	1	0	1	1	6
hsa-miR-501-5p	MIMAT0002872	FAM171A1	221061	NM_001010924	0	1	1	0	1	1	1	1	6
hsa-miR-767-5p	MIMAT0003882	CDH3	1001	NM_001793	1	0	0	0	1	1	1	1	5
hsa-miR-18b-5p	MIMAT0001412	SOX10	6663	NM_006941	1	1	0	0	1	1	1	1	6
hsa-miR-18a-5p	MIMAT0000072	SOX10	6663	NM_006941	1	1	0	0	1	1	1	1	6
hsa-miR-138-5p	MIMAT0000430	C1orf106	55765	NM_001142569	1	1	0	0	0	1	1	1	5
hsa-miR-138-5p	MIMAT0000430	C1orf106	55765	NM_018265	1	1	0	0	1	0	1	1	5
hsa-miR-767-5p	MIMAT0003882	SLC7A5	8140	NM_003486	1	0	0	0	1	1	1	1	5
hsa-miR-501-5p	MIMAT0002872	SLC7A5	8140	NM_003486	1	0	0	0	1	1	1	1	5
hsa-miR-584-5p	MIMAT0003249	SLC7A5	8140	NM_003486	1	0	0	0	1	1	1	1	5
hsa-miR-138-5p	MIMAT0000430	SLC7A5	8140	NM_003486	0	1	0	0	1	1	1	1	5
hsa-miR-138-5p	MIMAT0000430	LCN2	3934	NM_005564	1	1	0	0	1	0	1	1	5
hsa-miR-767-5p	MIMAT0003882	BCL11A	53335	NM_022893	0	1	1	1	1	1	1	1	7
hsa-miR-135b-5p	MIMAT0000758	BCL11A	53335	NM_022893	1	1	0	0	1	1	1	1	6
hsa-miR-138-5p	MIMAT0000430	BCL11A	53335	NM_022893	0	1	0	1	1	1	1	1	6
hsa-miR-452-5p	MIMAT0001635	BCL11A	53335	NM_022893	0	1	1	0	1	0	1	1	5
hsa-miR-501-5p	MIMAT0002872	SFRP1	6422	NM_003012	1	1	0	0	1	1	1	1	6
hsa-miR-105-5p	MIMAT0000102	SFRP1	6422	NM_003012	1	1	1	0	1	1	1	1	7
hsa-miR-452-5p	MIMAT0001635	SFRP1	6422	NM_003012	1	1	0	0	1	1	1	1	6
hsa-miR-19a-3p	MIMAT0000073	MMP7	4316	NM_002423	1	0	0	0	1	1	1	1	5
hsa-miR-138-5p	MIMAT0000430	RARRES1	5918	XM_005247686	1	1	0	0	0	1	1	1	5
hsa-miR-138-5p	MIMAT0000430	RARRES1	5918	NM_206963	1	1	0	0	1	0	1	1	5
hsa-miR-452-5p	MIMAT0001635	RARRES1	5918	NM_206963	1	1	0	0	1	0	1	1	5
hsa-miR-501-5p	MIMAT0002872	FOXC1	2296	NM_001453	1	1	0	1	1	1	1	1	7
hsa-miR-138-5p	MIMAT0000430	FOXC1	2296	NM_001453	0	1	1	1	1	1	1	1	7
hsa-miR-767-5p	MIMAT0003882	GABRP	2568	NM_014211	0	1	0	0	1	1	1	1	5

## Sheet: Correlation
MiRNA	Gene	Target	Correalation Spearman	p value
hsa-miR-105-5p	C1orf106		-0.284753	0.00408619
hsa-miR-105-5p	TRPV6		-0.226235	0.0236148
hsa-miR-105-5p	SLC25A37		-0.21397	0.0325475
hsa-miR-105-5p	OLFM4		-0.21061	0.0354421
hsa-miR-105-5p	BUB1	Yes	0.201225	0.044693
hsa-miR-105-5p	FAM60A		0.203421	0.0423656
hsa-miR-105-5p	E2F2		0.211546	0.0346148
hsa-miR-105-5p	FAM83D		0.218861	0.0286926
hsa-miR-105-5p	CPA4		0.220007	0.0278474
hsa-miR-105-5p	RAD51AP1	Yes	0.253508	0.0109301
hsa-miR-105-5p	ANLN		0.263283	0.00813062
hsa-miR-10a-5p	FERMT1		-0.383145	8.34e-05
hsa-miR-10a-5p	BCL11A		-0.382299	8.67e-05
hsa-miR-10a-5p	MCM10		-0.360475	0.00022952
hsa-miR-10a-5p	UCK2		-0.316423	0.00133996
hsa-miR-10a-5p	RAD51AP1		-0.315973	0.00136254
hsa-miR-10a-5p	MELK		-0.307668	0.00184632
hsa-miR-10a-5p	LMNB2		-0.30393	0.002111
hsa-miR-10a-5p	PSAT1		-0.293105	0.00308155
hsa-miR-10a-5p	IGF2BP2		-0.293033	0.00308917
hsa-miR-10a-5p	CDCA7		-0.287692	0.00370346
hsa-miR-10a-5p	UGT8		-0.278655	0.00499514
hsa-miR-10a-5p	ART3		-0.274796	0.00565931
hsa-miR-10a-5p	BIRC5		-0.271983	0.00619192
hsa-miR-10a-5p	ELF5		-0.27131	0.00632571
hsa-miR-10a-5p	LAMP3		-0.271202	0.00634742
hsa-miR-10a-5p	SOX11		-0.268214	0.00697491
hsa-miR-10a-5p	TCF7L1		-0.266875	0.00727325
hsa-miR-10a-5p	FAM171A1		-0.266845	0.00728006
hsa-miR-10a-5p	PCOLCE2		-0.254424	0.010636
hsa-miR-10a-5p	CCNE1		-0.249293	0.0123768
hsa-miR-10a-5p	STOX2		-0.246707	0.013345
hsa-miR-10a-5p	CDCA8		-0.245939	0.0136449
hsa-miR-10a-5p	FAM60A		-0.243353	0.0146983
hsa-miR-10a-5p	CDC45		-0.241793	0.0153674
hsa-miR-10a-5p	NCAPG		-0.234568	0.0188209
hsa-miR-10a-5p	SLC5A6		-0.230415	0.0210934
hsa-miR-10a-5p	hsa-miR-362-3p		-0.22999	0.021339
hsa-miR-10a-5p	GTPBP4		-0.228891	0.0219847
hsa-miR-10a-5p	SLC2A6		-0.227247	0.0229821
hsa-miR-10a-5p	GCNT2		-0.226257	0.0236012
hsa-miR-10a-5p	CKS1B		-0.226245	0.0236088
hsa-miR-10a-5p	SLC16A1		-0.222644	0.0259823
hsa-miR-10a-5p	RNF150		-0.221252	0.026953
hsa-miR-10a-5p	SKP2		-0.219758	0.028029
hsa-miR-10a-5p	LDHB		-0.21884	0.028708
hsa-miR-10a-5p	UCHL1		-0.21785	0.0294559
hsa-miR-10a-5p	LMO4		-0.217784	0.0295064
hsa-miR-10a-5p	TSPAN33	Yes	-0.217682	0.0295845
hsa-miR-10a-5p	RHBDF2		-0.214567	0.0320544
hsa-miR-10a-5p	GABRP	Yes	-0.207895	0.0379363
hsa-miR-10a-5p	hsa-miR-19a-3p		-0.206758	0.0390229
hsa-miR-10a-5p	NFE2L3		-0.201402	0.0445015
hsa-miR-10a-5p	E2F3	Yes	-0.200454	0.0455348
hsa-miR-10a-5p	ANXA1		0.201726	0.0441528
hsa-miR-10a-5p	SCPEP1		0.201918	0.0439473
hsa-miR-10a-5p	NDRG1		0.221594	0.0267117
hsa-miR-10a-5p	hsa-miR-342-3p		0.227359	0.0229131
hsa-miR-10a-5p	hsa-miR-224-5p		0.235193	0.0184975
hsa-miR-10a-5p	EGFR		0.247847	0.0129103
hsa-miR-10a-5p	CREB3L2		0.255972	0.0101547
hsa-miR-10a-5p	hsa-miR-584-5p		0.26416	0.00791362
hsa-miR-10a-5p	hsa-miR-342-5p		0.265679	0.00754941
hsa-miR-10a-5p	hsa-miR-375		0.305356	0.00200621
hsa-miR-10a-5p	hsa-miR-139-5p		0.339799	0.000542615
hsa-miR-10a-5p	RBMS1		0.361903	0.000215804
hsa-miR-10a-5p	hsa-miR-625-5p		0.404582	2.98e-05
hsa-miR-10a-5p	hsa-miR-149-5p		0.447856	2.98e-06
hsa-miR-10a-5p	hsa-miR-29b-2-5p		0.490019	2.28e-07
hsa-miR-10a-5p	hsa-miR-487b-3p		0.573873	4.33e-10
hsa-miR-10a-5p	hsa-miR-432-5p		0.65375	1.66e-13
hsa-miR-10a-5p	hsa-miR-382-5p		0.747455	0
hsa-miR-135b-5p	RASD2		-0.2161	0.0308178
hsa-miR-135b-5p	PLA2G7		-0.202863	0.0429472
hsa-miR-135b-5p	hsa-miR-362-3p		0.204097	0.0416702
hsa-miR-135b-5p	hsa-miR-452-5p		0.24067	0.0158651
hsa-miR-135b-5p	RNF145		0.260871	0.00875519
hsa-miR-138-5p	hsa-miR-501-5p		-0.326112	0.000929192
hsa-miR-138-5p	hsa-miR-362-3p		-0.317139	0.00130476
hsa-miR-138-5p	NFS1		-0.295782	0.00281008
hsa-miR-138-5p	PLIN2		-0.265683	0.00754865
hsa-miR-138-5p	CPA4		-0.23802	0.0170953
hsa-miR-138-5p	S100A9		-0.207441	0.0383671
hsa-miR-138-5p	SPOCK2		0.202808	0.0430045
hsa-miR-138-5p	TF		0.203264	0.0425282
hsa-miR-138-5p	SHC4		0.205893	0.039868
hsa-miR-138-5p	TSPAN33		0.206061	0.0397028
hsa-miR-138-5p	hsa-miR-584-5p		0.208199	0.0376498
hsa-miR-138-5p	IL7R		0.208965	0.036936
hsa-miR-138-5p	MMP12		0.212589	0.0337118
hsa-miR-138-5p	MMP9		0.214713	0.0319347
hsa-miR-138-5p	hsa-miR-516a-5p		0.217564	0.0296745
hsa-miR-138-5p	LYZ		0.21781	0.0294864
hsa-miR-138-5p	DSG3		0.223294	0.0255393
hsa-miR-138-5p	GBP5		0.224038	0.0250402
hsa-miR-138-5p	LMO4		0.226763	0.0232831
hsa-miR-138-5p	SLC16A1		0.227327	0.0229327
hsa-miR-138-5p	LAMP3		0.227855	0.0226089
hsa-miR-138-5p	SERPINB5		0.228587	0.0221663
hsa-miR-138-5p	PLCG2		0.229211	0.021795
hsa-miR-138-5p	hsa-miR-342-3p		0.234409	0.0189036
hsa-miR-138-5p	GABRP		0.245953	0.0136395
hsa-miR-138-5p	CXCL10		0.252625	0.0112202
hsa-miR-138-5p	EPSTI1		0.253549	0.0109167
hsa-miR-138-5p	ART3		0.254053	0.0107542
hsa-miR-138-5p	PLEK		0.256082	0.0101214
hsa-miR-138-5p	STAT1		0.25811	0.00952155
hsa-miR-138-5p	hsa-miR-934		0.261719	0.00853107
hsa-miR-138-5p	GBP1		0.263126	0.00816999
hsa-miR-138-5p	ANXA8		0.264194	0.00790509
hsa-miR-138-5p	CD79B		0.271791	0.00622979
hsa-miR-138-5p	hsa-miR-455-5p		0.279363	0.00488109
hsa-miR-138-5p	SEL1L3		0.280672	0.00467632
hsa-miR-138-5p	CXCL9		0.287801	0.00368992
hsa-miR-138-5p	hsa-miR-342-5p		0.288969	0.00354735
hsa-miR-138-5p	CD79A		0.289865	0.00344142
hsa-miR-138-5p	KRT5		0.291101	0.00329988
hsa-miR-138-5p	PKP1		0.318536	0.00123843
hsa-miR-138-5p	MMP7		0.331761	0.000746424
hsa-miR-138-5p	ADAMDEC1		0.334941	0.000658618
hsa-miR-138-5p	RUNX3		0.341518	0.000506278
hsa-miR-138-5p	TNFSF13B		0.350051	0.000356775
hsa-miR-139-5p	SLC5A6		-0.390487	5.91e-05
hsa-miR-139-5p	MCM10		-0.31552	0.00138562
hsa-miR-139-5p	RAD51AP1		-0.29126	0.0032821
hsa-miR-139-5p	CDH3		-0.290162	0.00340697
hsa-miR-139-5p	CENPA		-0.276924	0.00528395
hsa-miR-139-5p	GTPBP4		-0.264143	0.00791772
hsa-miR-139-5p	SKP2		-0.250707	0.0118739
hsa-miR-139-5p	TTLL4		-0.245175	0.0139491
hsa-miR-139-5p	RARRES1		-0.244473	0.0142338
hsa-miR-139-5p	hsa-miR-505-3p		-0.243352	0.0146987
hsa-miR-139-5p	FERMT1		-0.242582	0.0150254
hsa-miR-139-5p	AURKA		-0.240428	0.0159739
hsa-miR-139-5p	LPIN1		-0.232303	0.0200325
hsa-miR-139-5p	HMGA1		-0.231703	0.0203646
hsa-miR-139-5p	OLFM4	Yes	-0.230623	0.0209742
hsa-miR-139-5p	BIRC5		-0.229136	0.0218395
hsa-miR-139-5p	CDCA8		-0.225055	0.024372
hsa-miR-139-5p	LMNB2		-0.224682	0.0246149
hsa-miR-139-5p	APCDD1L		-0.22005	0.0278159
hsa-miR-139-5p	RHBDF2		-0.2181	0.0292655
hsa-miR-139-5p	PSME4	Yes	-0.21642	0.0305653
hsa-miR-139-5p	CKS1B		-0.207155	0.0386409
hsa-miR-139-5p	PSAT1	Yes	-0.204388	0.041373
hsa-miR-139-5p	CTSC	Yes	-0.204382	0.0413791
hsa-miR-139-5p	hsa-miR-149-5p		0.216309	0.0306521
hsa-miR-139-5p	hsa-miR-489-3p		0.227469	0.0228449
hsa-miR-139-5p	hsa-miR-584-5p		0.27281	0.00603088
hsa-miR-139-5p	hsa-miR-342-5p		0.274591	0.00569677
hsa-miR-139-5p	hsa-miR-10a-5p		0.339799	0.000542615
hsa-miR-139-5p	hsa-miR-342-3p		0.365528	0.000184314
hsa-miR-139-5p	hsa-miR-29b-2-5p		0.379211	9.99e-05
hsa-miR-139-5p	hsa-miR-382-5p		0.393406	5.14e-05
hsa-miR-139-5p	hsa-miR-432-5p		0.455494	1.92e-06
hsa-miR-139-5p	hsa-miR-487b-3p		0.523041	2.37e-08
hsa-miR-149-5p	RARRES1		-0.343919	0.000459265
hsa-miR-149-5p	hsa-miR-362-3p		-0.30096	0.00234514
hsa-miR-149-5p	hsa-miR-19a-3p		-0.249512	0.012298
hsa-miR-149-5p	MMP7		-0.245405	0.0138569
hsa-miR-149-5p	GCNT2		-0.231531	0.0204606
hsa-miR-149-5p	ELF5		-0.229695	0.0215105
hsa-miR-149-5p	RRAGD		-0.228375	0.0222937
hsa-miR-149-5p	GABRP	Yes	-0.226377	0.0235254
hsa-miR-149-5p	ALPL		-0.222656	0.0259741
hsa-miR-149-5p	STEAP3		-0.202992	0.0428121
hsa-miR-149-5p	hsa-miR-139-5p		0.216309	0.0306521
hsa-miR-149-5p	hsa-miR-584-5p		0.259083	0.00924499
hsa-miR-149-5p	hsa-miR-625-5p		0.303226	0.00216454
hsa-miR-149-5p	hsa-miR-29b-2-5p		0.307289	0.00187174
hsa-miR-149-5p	hsa-miR-487b-3p		0.344451	0.000449401
hsa-miR-149-5p	hsa-miR-432-5p		0.399372	3.85e-05
hsa-miR-149-5p	hsa-miR-382-5p		0.441095	4.36e-06
hsa-miR-149-5p	hsa-miR-10a-5p		0.447856	2.98e-06
hsa-miR-18a-5p	hsa-miR-487b-3p		-0.24604	0.013605
hsa-miR-18a-5p	TF		-0.230891	0.0208214
hsa-miR-18a-5p	hsa-miR-489-3p		-0.217074	0.0300535
hsa-miR-18a-5p	CDH3		0.200575	0.045401
hsa-miR-18a-5p	TM4SF1		0.203486	0.0422984
hsa-miR-18a-5p	RASD2		0.2072	0.0385971
hsa-miR-18a-5p	CDK6		0.20738	0.0384248
hsa-miR-18a-5p	SOX10		0.212691	0.0336248
hsa-miR-18a-5p	TCF7L1		0.213165	0.0332221
hsa-miR-18a-5p	CNKSR3		0.213591	0.0328636
hsa-miR-18a-5p	GABRP		0.216862	0.0302187
hsa-miR-18a-5p	LMO4		0.21778	0.0295095
hsa-miR-18a-5p	STAT1		0.223888	0.0251401
hsa-miR-18a-5p	RDH10		0.225245	0.0242487
hsa-miR-18a-5p	SERPINB5		0.226859	0.023223
hsa-miR-18a-5p	IMPA2		0.228089	0.0224665
hsa-miR-18a-5p	LAMP3		0.231119	0.0206922
hsa-miR-18a-5p	SLC5A6		0.231455	0.0205031
hsa-miR-18a-5p	TSPYL5		0.233502	0.0193832
hsa-miR-18a-5p	PSME4		0.236538	0.0178184
hsa-miR-18a-5p	TSPAN33		0.241099	0.0156733
hsa-miR-18a-5p	UBE2E3		0.242731	0.0149619
hsa-miR-18a-5p	PLOD1		0.245107	0.0139763
hsa-miR-18a-5p	PLA2G7		0.247519	0.013034
hsa-miR-18a-5p	hsa-miR-934		0.247924	0.0128816
hsa-miR-18a-5p	PDXK		0.248558	0.0126458
hsa-miR-18a-5p	CXCL10		0.25106	0.0117513
hsa-miR-18a-5p	ACTR3B		0.272357	0.00611872
hsa-miR-18a-5p	RUNX3		0.28284	0.00435403
hsa-miR-18a-5p	CSRP2		0.283134	0.00431188
hsa-miR-18a-5p	LAD1		0.284922	0.00406328
hsa-miR-18a-5p	NOTCH1		0.285756	0.00395177
hsa-miR-18a-5p	UCHL1		0.288319	0.00362612
hsa-miR-18a-5p	GPT2		0.293743	0.00301473
hsa-miR-18a-5p	IGF2BP2		0.299216	0.00249336
hsa-miR-18a-5p	MMP7		0.300194	0.00240924
hsa-miR-18a-5p	STOX2		0.300272	0.00240265
hsa-miR-18a-5p	SOD2		0.304347	0.00207988
hsa-miR-18a-5p	FPR3		0.313054	0.00151763
hsa-miR-18a-5p	PLIN2		0.315478	0.00138779
hsa-miR-18a-5p	NFE2L3		0.320531	0.00114903
hsa-miR-18a-5p	ANLN		0.329058	0.000829342
hsa-miR-18a-5p	AURKA		0.330366	0.000788221
hsa-miR-18a-5p	CDCA2		0.331524	0.00075338
hsa-miR-18a-5p	CKS1B		0.336523	0.000618577
hsa-miR-18a-5p	GCNT2		0.341629	0.000504005
hsa-miR-18a-5p	NUP62		0.342493	0.000486667
hsa-miR-18a-5p	CCNE1		0.344276	0.000452624
hsa-miR-18a-5p	FOXC1		0.34517	0.000436382
hsa-miR-18a-5p	CENPN		0.346472	0.000413685
hsa-miR-18a-5p	CENPA		0.353841	0.000304437
hsa-miR-18a-5p	FAM64A		0.359429	0.000240071
hsa-miR-18a-5p	DSC2		0.362446	0.000210788
hsa-miR-18a-5p	FAM83D		0.366317	0.000178056
hsa-miR-18a-5p	hsa-miR-92a-1-5p		0.3672	0.000171276
hsa-miR-18a-5p	FZD7		0.367331	0.000170294
hsa-miR-18a-5p	PRKX		0.367829	0.000166598
hsa-miR-18a-5p	PSAT1		0.371159	0.00014373
hsa-miR-18a-5p	CHEK1		0.374886	0.000121611
hsa-miR-18a-5p	ATL2		0.376422	0.000113449
hsa-miR-18a-5p	TMEM123		0.379992	9.64e-05
hsa-miR-18a-5p	E2F2		0.380064	9.61e-05
hsa-miR-18a-5p	BIRC5		0.381332	9.06e-05
hsa-miR-18a-5p	FSCN1		0.384079	7.98e-05
hsa-miR-18a-5p	RHBDF2		0.387715	6.73e-05
hsa-miR-18a-5p	IRAK1		0.389653	6.15e-05
hsa-miR-18a-5p	FERMT1		0.389846	6.09e-05
hsa-miR-18a-5p	KIF20A		0.390518	5.9e-05
hsa-miR-18a-5p	BUB1		0.391142	5.73e-05
hsa-miR-18a-5p	SLC16A1		0.399873	3.76e-05
hsa-miR-18a-5p	hsa-miR-505-3p		0.399938	3.75e-05
hsa-miR-18a-5p	CEP55		0.40738	2.59e-05
hsa-miR-18a-5p	UCK2		0.411088	2.15e-05
hsa-miR-18a-5p	CTSC		0.411598	2.1e-05
hsa-miR-18a-5p	hsa-miR-455-5p		0.414303	1.83e-05
hsa-miR-18a-5p	TYMS		0.422796	1.18e-05
hsa-miR-18a-5p	TTLL4		0.423168	1.15e-05
hsa-miR-18a-5p	FAM171A1		0.424446	1.08e-05
hsa-miR-18a-5p	CDCA8		0.433657	6.57e-06
hsa-miR-18a-5p	STMN1		0.444098	3.69e-06
hsa-miR-18a-5p	NCAPG		0.446691	3.18e-06
hsa-miR-18a-5p	MCM10		0.453628	2.14e-06
hsa-miR-18a-5p	MELK		0.462809	1.25e-06
hsa-miR-18a-5p	PRC1		0.466439	1e-06
hsa-miR-18a-5p	HMGA1		0.468305	8.95e-07
hsa-miR-18a-5p	BCL11A		0.473958	6.33e-07
hsa-miR-18a-5p	SLC7A5		0.47589	5.61e-07
hsa-miR-18a-5p	CDCA7		0.478867	4.66e-07
hsa-miR-18a-5p	RAD51AP1		0.483685	3.44e-07
hsa-miR-18a-5p	STIL		0.485666	3.03e-07
hsa-miR-18a-5p	UGT8		0.489446	2.37e-07
hsa-miR-18a-5p	ODC1		0.493797	1.78e-07
hsa-miR-18a-5p	FAM60A		0.498795	1.28e-07
hsa-miR-18a-5p	GTPBP4		0.504016	9e-08
hsa-miR-18a-5p	DEK		0.506254	7.72e-08
hsa-miR-18a-5p	hsa-miR-19a-3p		0.512515	5.01e-08
hsa-miR-18a-5p	CDC45		0.532118	1.22e-08
hsa-miR-18a-5p	LMNB2		0.532298	1.2e-08
hsa-miR-18a-5p	YBX1		0.538718	7.4e-09
hsa-miR-18a-5p	E2F3		0.546969	3.91e-09
hsa-miR-18a-5p	LDHB		0.560315	1.35e-09
hsa-miR-18a-5p	SKP2		0.567612	7.36e-10
hsa-miR-18a-5p	hsa-miR-18b-5p		0.767279	0
hsa-miR-18b-5p	CYP26B1		-0.209321	0.0366084
hsa-miR-18b-5p	GABBR2		-0.205396	0.0403593
hsa-miR-18b-5p	GABRP		0.200938	0.0450046
hsa-miR-18b-5p	RARRES1		0.201952	0.0439108
hsa-miR-18b-5p	BTG3		0.204898	0.0408575
hsa-miR-18b-5p	SRGN		0.205108	0.0406468
hsa-miR-18b-5p	CNKSR3		0.207257	0.0385431
hsa-miR-18b-5p	RNF145		0.211157	0.0349564
hsa-miR-18b-5p	TM4SF1		0.212105	0.0341283
hsa-miR-18b-5p	PRNP		0.213185	0.033205
hsa-miR-18b-5p	NFIB		0.214241	0.0323227
hsa-miR-18b-5p	LMO4		0.215267	0.0314845
hsa-miR-18b-5p	GBP5		0.216702	0.0303438
hsa-miR-18b-5p	PLCG2		0.223512	0.0253922
hsa-miR-18b-5p	SLC16A1		0.223878	0.0251468
hsa-miR-18b-5p	SEL1L3		0.224767	0.0245599
hsa-miR-18b-5p	LYZ		0.225325	0.024197
hsa-miR-18b-5p	PLA2G7		0.230275	0.021174
hsa-miR-18b-5p	GBP1		0.230701	0.0209297
hsa-miR-18b-5p	ELF5		0.231019	0.0207489
hsa-miR-18b-5p	PLOD1		0.233071	0.0196142
hsa-miR-18b-5p	PLEK		0.23909	0.0165888
hsa-miR-18b-5p	FZD7		0.241958	0.015295
hsa-miR-18b-5p	CDH3		0.246639	0.0133714
hsa-miR-18b-5p	AIF1L		0.25555	0.0102841
hsa-miR-18b-5p	NOTCH1		0.258184	0.00950017
hsa-miR-18b-5p	hsa-miR-92a-1-5p		0.260474	0.00886202
hsa-miR-18b-5p	TNFRSF21		0.265061	0.00769579
hsa-miR-18b-5p	STOX2		0.265601	0.00756783
hsa-miR-18b-5p	ZNF462		0.266603	0.00733535
hsa-miR-18b-5p	TSPAN33		0.266657	0.007323
hsa-miR-18b-5p	UBE2E3		0.267011	0.00724251
hsa-miR-18b-5p	IRAK1		0.269837	0.00662747
hsa-miR-18b-5p	UCHL1		0.270684	0.00645257
hsa-miR-18b-5p	IMPA2		0.274632	0.00568929
hsa-miR-18b-5p	FAM171A1		0.276462	0.00536353
hsa-miR-18b-5p	CDCA2		0.276612	0.00533757
hsa-miR-18b-5p	RHBDF2		0.276654	0.00533033
hsa-miR-18b-5p	PSME4		0.281641	0.00452978
hsa-miR-18b-5p	FSCN1		0.283597	0.00424625
hsa-miR-18b-5p	CXCL10		0.283699	0.00423191
hsa-miR-18b-5p	CCNE1		0.286183	0.00389576
hsa-miR-18b-5p	RDH10		0.290456	0.00337312
hsa-miR-18b-5p	FAM83D		0.291542	0.00325071
hsa-miR-18b-5p	DSC2		0.294302	0.00295733
hsa-miR-18b-5p	GPT2		0.294326	0.00295489
hsa-miR-18b-5p	STAT1		0.29699	0.00269471
hsa-miR-18b-5p	GCNT2		0.299427	0.00247503
hsa-miR-18b-5p	LAMP3		0.301923	0.0022668
hsa-miR-18b-5p	PLIN2		0.310216	0.00168356
hsa-miR-18b-5p	FPR3		0.311722	0.00159355
hsa-miR-18b-5p	PSAT1		0.314092	0.00146072
hsa-miR-18b-5p	E2F2		0.317801	0.00127294
hsa-miR-18b-5p	FAM64A		0.318378	0.00124578
hsa-miR-18b-5p	PRKX		0.322847	0.00105261
hsa-miR-18b-5p	SOD2		0.322895	0.00105069
hsa-miR-18b-5p	PDXK		0.332256	0.000732088
hsa-miR-18b-5p	TTLL4		0.332616	0.00072182
hsa-miR-18b-5p	AURKA		0.33342	0.000699363
hsa-miR-18b-5p	CSRP2		0.338083	0.000581269
hsa-miR-18b-5p	ACTR3B		0.338845	0.000563804
hsa-miR-18b-5p	NUP62		0.347528	0.000396083
hsa-miR-18b-5p	BIRC5		0.349575	0.000363901
hsa-miR-18b-5p	BCL11A		0.349856	0.000359677
hsa-miR-18b-5p	KIF20A		0.352472	0.000322459
hsa-miR-18b-5p	CENPN		0.366328	0.000177967
hsa-miR-18b-5p	FAM60A		0.373157	0.000131448
hsa-miR-18b-5p	TMEM123		0.373481	0.00012955
hsa-miR-18b-5p	FOXC1		0.376889	0.000111069
hsa-miR-18b-5p	CHEK1		0.379007	0.00010085
hsa-miR-18b-5p	CEP55		0.379709	9.77e-05
hsa-miR-18b-5p	CENPA		0.380351	9.48e-05
hsa-miR-18b-5p	NFE2L3		0.383604	8.16e-05
hsa-miR-18b-5p	CKS1B		0.383712	8.12e-05
hsa-miR-18b-5p	UGT8		0.384186	7.94e-05
hsa-miR-18b-5p	ANLN		0.38982	6.1e-05
hsa-miR-18b-5p	CTSC		0.389826	6.1e-05
hsa-miR-18b-5p	MCM10		0.393943	5.01e-05
hsa-miR-18b-5p	ATL2		0.3998	3.77e-05
hsa-miR-18b-5p	GTPBP4		0.403484	3.15e-05
hsa-miR-18b-5p	BUB1		0.405536	2.84e-05
hsa-miR-18b-5p	HMGA1		0.414357	1.82e-05
hsa-miR-18b-5p	hsa-miR-505-3p		0.416175	1.66e-05
hsa-miR-18b-5p	RAD51AP1		0.423526	1.13e-05
hsa-miR-18b-5p	CDCA8		0.428807	8.54e-06
hsa-miR-18b-5p	UCK2		0.433991	6.45e-06
hsa-miR-18b-5p	SLC7A5		0.445237	3.46e-06
hsa-miR-18b-5p	CDCA7		0.447499	3.04e-06
hsa-miR-18b-5p	LDHB		0.454982	1.98e-06
hsa-miR-18b-5p	MELK		0.474952	5.95e-07
hsa-miR-18b-5p	LMNB2		0.479302	4.53e-07
hsa-miR-18b-5p	SKP2		0.482687	3.66e-07
hsa-miR-18b-5p	ODC1		0.488021	2.6e-07
hsa-miR-18b-5p	NCAPG		0.489827	2.31e-07
hsa-miR-18b-5p	PRC1		0.494718	1.68e-07
hsa-miR-18b-5p	STIL		0.495984	1.54e-07
hsa-miR-18b-5p	E2F3		0.514886	4.24e-08
hsa-miR-18b-5p	YBX1		0.521673	2.61e-08
hsa-miR-18b-5p	TYMS		0.524625	2.11e-08
hsa-miR-18b-5p	CDC45		0.527331	1.73e-08
hsa-miR-18b-5p	hsa-miR-455-5p		0.533612	1.09e-08
hsa-miR-18b-5p	STMN1		0.541739	5.87e-09
hsa-miR-18b-5p	DEK		0.560035	1.38e-09
hsa-miR-18b-5p	hsa-miR-19a-3p		0.619945	6.08e-12
hsa-miR-18b-5p	hsa-miR-18a-5p		0.767279	0
hsa-miR-19a-3p	hsa-miR-487b-3p		-0.285776	0.00394911
hsa-miR-19a-3p	AQP9	Yes	-0.281269	0.00458546
hsa-miR-19a-3p	hsa-miR-432-5p		-0.279237	0.00490118
hsa-miR-19a-3p	hsa-miR-382-5p		-0.258649	0.0093675
hsa-miR-19a-3p	hsa-miR-149-5p		-0.249512	0.012298
hsa-miR-19a-3p	hsa-miR-10a-5p		-0.206758	0.0390229
hsa-miR-19a-3p	GTPBP4		0.204459	0.041301
hsa-miR-19a-3p	GPM6B		0.20917	0.0367471
hsa-miR-19a-3p	KRT5		0.210148	0.0358563
hsa-miR-19a-3p	FAM171A1		0.211648	0.0345254
hsa-miR-19a-3p	hsa-miR-92a-1-5p		0.216922	0.0301712
hsa-miR-19a-3p	NCAPG		0.219815	0.0279871
hsa-miR-19a-3p	CHST3		0.220259	0.027664
hsa-miR-19a-3p	PSAT1		0.22437	0.0248206
hsa-miR-19a-3p	PSME4		0.2247	0.0246035
hsa-miR-19a-3p	hsa-miR-505-3p		0.224721	0.0245894
hsa-miR-19a-3p	ATL2		0.22476	0.0245642
hsa-miR-19a-3p	PLIN2		0.228204	0.0223966
hsa-miR-19a-3p	UBE2E3		0.232567	0.019888
hsa-miR-19a-3p	PRC1		0.236401	0.0178864
hsa-miR-19a-3p	GCNT2		0.237044	0.0175688
hsa-miR-19a-3p	STEAP3		0.238766	0.0167409
hsa-miR-19a-3p	SKP2		0.240554	0.0159171
hsa-miR-19a-3p	NOTCH1		0.246729	0.0133366
hsa-miR-19a-3p	NUP62		0.250593	0.0119138
hsa-miR-19a-3p	ACTR3B		0.253222	0.0110235
hsa-miR-19a-3p	ODC1		0.254122	0.0107323
hsa-miR-19a-3p	PDXK		0.254242	0.010694
hsa-miR-19a-3p	SLC16A1		0.254704	0.0105476
hsa-miR-19a-3p	CSRP2		0.260741	0.00879007
hsa-miR-19a-3p	FZD7		0.260885	0.00875149
hsa-miR-19a-3p	NXN		0.262241	0.00839548
hsa-miR-19a-3p	FAM64A		0.26229	0.00838292
hsa-miR-19a-3p	NFE2L3		0.262745	0.00826645
hsa-miR-19a-3p	E2F3		0.266591	0.007338
hsa-miR-19a-3p	BCL11A		0.270396	0.00651154
hsa-miR-19a-3p	SLC7A5		0.271986	0.00619128
hsa-miR-19a-3p	DSC2		0.276721	0.00531885
hsa-miR-19a-3p	TM4SF1		0.277207	0.00523579
hsa-miR-19a-3p	RAD51AP1		0.282692	0.00437543
hsa-miR-19a-3p	TTLL4		0.284624	0.00410384
hsa-miR-19a-3p	FOXC1		0.285392	0.00400013
hsa-miR-19a-3p	SOX10		0.285956	0.00392547
hsa-miR-19a-3p	FSCN1		0.290889	0.00332383
hsa-miR-19a-3p	MELK		0.292767	0.00311742
hsa-miR-19a-3p	SOX8		0.294885	0.00289849
hsa-miR-19a-3p	YBX1		0.300664	0.00236975
hsa-miR-19a-3p	TSPAN33		0.301066	0.00233643
hsa-miR-19a-3p	TYMS		0.30424	0.00208777
hsa-miR-19a-3p	DEK		0.304252	0.00208688
hsa-miR-19a-3p	UGT8		0.311213	0.00162345
hsa-miR-19a-3p	LDHB		0.314754	0.00142548
hsa-miR-19a-3p	LMNB2		0.318402	0.00124463
hsa-miR-19a-3p	CDCA7		0.321181	0.00112119
hsa-miR-19a-3p	hsa-miR-362-3p		0.321935	0.00108967
hsa-miR-19a-3p	GPX7		0.323023	0.0010456
hsa-miR-19a-3p	CHEK1		0.328676	0.000841716
hsa-miR-19a-3p	CDC45		0.340989	0.000517211
hsa-miR-19a-3p	FAM60A		0.34666	0.000410497
hsa-miR-19a-3p	STMN1		0.355007	0.000289816
hsa-miR-19a-3p	UCK2		0.377732	0.000106891
hsa-miR-19a-3p	hsa-miR-455-5p		0.495387	1.61e-07
hsa-miR-19a-3p	hsa-miR-18a-5p		0.512515	5.01e-08
hsa-miR-19a-3p	hsa-miR-18b-5p		0.619945	6.08e-12
hsa-miR-224-5p	SOX10		-0.256869	0.00988464
hsa-miR-224-5p	CHST3		-0.231739	0.0203449
hsa-miR-224-5p	SFRP1		-0.2307	0.0209301
hsa-miR-224-5p	SERPINE2		-0.226206	0.0236333
hsa-miR-224-5p	TRIM2	Yes	-0.211348	0.0347879
hsa-miR-224-5p	KRT7		0.201123	0.0448029
hsa-miR-224-5p	ODC1		0.202209	0.0436366
hsa-miR-224-5p	CCNE1		0.212801	0.0335314
hsa-miR-224-5p	hsa-miR-584-5p		0.21667	0.0303686
hsa-miR-224-5p	STAC2		0.218171	0.0292114
hsa-miR-224-5p	NFE2L3		0.226566	0.0234063
hsa-miR-224-5p	CLDN1		0.229692	0.0215122
hsa-miR-224-5p	hsa-miR-10a-5p		0.235193	0.0184975
hsa-miR-224-5p	CPA4		0.237121	0.0175308
hsa-miR-224-5p	CBX2		0.24074	0.0158337
hsa-miR-224-5p	hsa-miR-934		0.247528	0.0130306
hsa-miR-224-5p	NDRG1		0.258261	0.009478
hsa-miR-224-5p	hsa-miR-505-3p		0.264993	0.00771196
hsa-miR-224-5p	SCPEP1		0.275471	0.00553779
hsa-miR-224-5p	TRPV6		0.293473	0.00304283
hsa-miR-224-5p	S100A9		0.308799	0.00177242
hsa-miR-224-5p	SRD5A1		0.330539	0.000782922
hsa-miR-224-5p	GPT2		0.389273	6.26e-05
hsa-miR-224-5p	hsa-miR-452-5p		0.67553	1.27e-14
hsa-miR-29b-2-5p	PCOLCE2		-0.407393	2.59e-05
hsa-miR-29b-2-5p	FERMT1		-0.326924	0.000900651
hsa-miR-29b-2-5p	MCM10		-0.301481	0.0023025
hsa-miR-29b-2-5p	RAD51AP1		-0.29836	0.00256911
hsa-miR-29b-2-5p	hsa-miR-362-3p		-0.297755	0.00262393
hsa-miR-29b-2-5p	CHEK1		-0.296446	0.00274612
hsa-miR-29b-2-5p	CDCA7		-0.290799	0.00333393
hsa-miR-29b-2-5p	DSC2		-0.289245	0.0035144
hsa-miR-29b-2-5p	NXN		-0.289035	0.00353945
hsa-miR-29b-2-5p	PSAT1		-0.284937	0.00406131
hsa-miR-29b-2-5p	ART3		-0.284295	0.00414901
hsa-miR-29b-2-5p	GABBR2		-0.278246	0.00506207
hsa-miR-29b-2-5p	UBASH3B		-0.27419	0.00577063
hsa-miR-29b-2-5p	SFRP1	Yes	-0.273763	0.00584993
hsa-miR-29b-2-5p	CDH3		-0.268693	0.00687073
hsa-miR-29b-2-5p	TCF7L1		-0.26235	0.00836736
hsa-miR-29b-2-5p	GPM6B		-0.259026	0.00926102
hsa-miR-29b-2-5p	BCL11A	Yes	-0.25845	0.00942413
hsa-miR-29b-2-5p	MID1		-0.257022	0.00983941
hsa-miR-29b-2-5p	GCNT2		-0.249995	0.0121251
hsa-miR-29b-2-5p	UGT8		-0.248171	0.0127893
hsa-miR-29b-2-5p	SOX10		-0.24778	0.0129354
hsa-miR-29b-2-5p	CNKSR3		-0.247036	0.0132181
hsa-miR-29b-2-5p	RNF150		-0.243562	0.0146105
hsa-miR-29b-2-5p	BAIAP2L2		-0.24238	0.0151125
hsa-miR-29b-2-5p	ACTG2		-0.240676	0.0158624
hsa-miR-29b-2-5p	KRT16		-0.24061	0.0158921
hsa-miR-29b-2-5p	RASD2		-0.23968	0.0163155
hsa-miR-29b-2-5p	SKP2		-0.237855	0.0171743
hsa-miR-29b-2-5p	FAM83D		-0.237315	0.0174359
hsa-miR-29b-2-5p	KIF1A	Yes	-0.237207	0.0174886
hsa-miR-29b-2-5p	FOXQ1		-0.230493	0.021049
hsa-miR-29b-2-5p	CHST3	Yes	-0.228128	0.0224427
hsa-miR-29b-2-5p	FAM150B		-0.226394	0.0235145
hsa-miR-29b-2-5p	DSG3		-0.224006	0.0250619
hsa-miR-29b-2-5p	CSRP2		-0.222458	0.0261107
hsa-miR-29b-2-5p	CDC45		-0.221035	0.0271069
hsa-miR-29b-2-5p	APCDD1L		-0.219289	0.0283739
hsa-miR-29b-2-5p	PRNP	Yes	-0.217999	0.0293421
hsa-miR-29b-2-5p	BIRC5		-0.21659	0.0304316
hsa-miR-29b-2-5p	LMNB2		-0.215005	0.0316973
hsa-miR-29b-2-5p	KLK7	Yes	-0.208434	0.0374294
hsa-miR-29b-2-5p	PKP1		-0.20829	0.0375641
hsa-miR-29b-2-5p	RGMA		-0.20751	0.0383012
hsa-miR-29b-2-5p	HRCT1		-0.20469	0.0410679
hsa-miR-29b-2-5p	ACTR3B		-0.203105	0.0426937
hsa-miR-29b-2-5p	hsa-miR-501-5p		-0.200387	0.0456082
hsa-miR-29b-2-5p	CYP1B1		0.213535	0.032911
hsa-miR-29b-2-5p	LYZ		0.245272	0.01391
hsa-miR-29b-2-5p	hsa-miR-487b-3p		0.253448	0.0109496
hsa-miR-29b-2-5p	IL7R		0.292624	0.00313275
hsa-miR-29b-2-5p	hsa-miR-432-5p		0.295773	0.00281088
hsa-miR-29b-2-5p	hsa-miR-149-5p		0.307289	0.00187174
hsa-miR-29b-2-5p	hsa-miR-382-5p		0.311457	0.00160909
hsa-miR-29b-2-5p	hsa-miR-375		0.332254	0.000732147
hsa-miR-29b-2-5p	hsa-miR-139-5p		0.379211	9.99e-05
hsa-miR-29b-2-5p	hsa-miR-342-5p		0.455525	1.92e-06
hsa-miR-29b-2-5p	hsa-miR-10a-5p		0.490019	2.28e-07
hsa-miR-29b-2-5p	hsa-miR-625-5p		0.532797	1.16e-08
hsa-miR-29b-2-5p	hsa-miR-342-3p		0.546959	3.92e-09
hsa-miR-342-3p	SLC16A1	Yes	-0.396449	0.0339786
hsa-miR-342-3p	PLOD1		-0.343155	0.000473773
hsa-miR-342-3p	FAM83D		-0.33036	0.000788415
hsa-miR-342-3p	KRT16		-0.311977	0.00157874
hsa-miR-342-3p	MCM10		-0.306408	0.00193199
hsa-miR-342-3p	NXN		-0.302591	0.00221381
hsa-miR-342-3p	CDH3		-0.298582	0.00254928
hsa-miR-342-3p	FERMT1		-0.292167	0.0031821
hsa-miR-342-3p	STEAP3		-0.277847	0.00512811
hsa-miR-342-3p	SRD5A1	Yes	-0.269235	0.00675448
hsa-miR-342-3p	BIRC5		-0.265077	0.00769192
hsa-miR-342-3p	CNKSR3		-0.263528	0.00806948
hsa-miR-342-3p	KIF20A		-0.259315	0.00918009
hsa-miR-342-3p	ELF5		-0.258025	0.00954609
hsa-miR-342-3p	SKP2		-0.254148	0.010724
hsa-miR-342-3p	ZNF462	Yes	-0.251399	0.0116344
hsa-miR-342-3p	PCOLCE2		-0.250367	0.0119933
hsa-miR-342-3p	CEP55		-0.248957	0.0124993
hsa-miR-342-3p	RCAN1		-0.240489	0.0159467
hsa-miR-342-3p	CLDN1		-0.23897	0.0166449
hsa-miR-342-3p	NDRG1		-0.238934	0.0166618
hsa-miR-342-3p	LMNB2		-0.238562	0.016837
hsa-miR-342-3p	UCHL1	Yes	-0.23843	0.0168996
hsa-miR-342-3p	CDCA8		-0.233779	0.0192355
hsa-miR-342-3p	KLK7		-0.232321	0.020023
hsa-miR-342-3p	PSAT1		-0.230508	0.0210401
hsa-miR-342-3p	SERPINB5		-0.227633	0.0227441
hsa-miR-342-3p	FAM64A		-0.227625	0.0227492
hsa-miR-342-3p	TRIM2		-0.226073	0.0237176
hsa-miR-342-3p	MID1		-0.224267	0.0248887
hsa-miR-342-3p	C1orf106		-0.217521	0.0297078
hsa-miR-342-3p	FAM171A1		-0.217029	0.0300883
hsa-miR-342-3p	GTPBP4		-0.215739	0.0311057
hsa-miR-342-3p	FSCN1		-0.214688	0.0319552
hsa-miR-342-3p	CENPA		-0.207079	0.0387138
hsa-miR-342-3p	PRNP		-0.204594	0.0411643
hsa-miR-342-3p	CKS1B		-0.20325	0.0425433
hsa-miR-342-3p	SFRP1		-0.202626	0.0431965
hsa-miR-342-3p	RAD51AP1		-0.202001	0.043858
hsa-miR-342-3p	SOX10		-0.200069	0.0459597
hsa-miR-342-3p	FPR3		0.203046	0.0427559
hsa-miR-342-3p	CXCL10		0.220288	0.0276434
hsa-miR-342-3p	GBP1		0.22135	0.0268838
hsa-miR-342-3p	TNFSF13B		0.223769	0.0252202
hsa-miR-342-3p	ADAMDEC1		0.226289	0.0235807
hsa-miR-342-3p	hsa-miR-10a-5p		0.227359	0.0229131
hsa-miR-342-3p	hsa-miR-138-5p		0.234409	0.0189036
hsa-miR-342-3p	GBP5		0.246124	0.0135722
hsa-miR-342-3p	STAT1		0.25488	0.0104923
hsa-miR-342-3p	hsa-miR-489-3p		0.262337	0.00837076
hsa-miR-342-3p	CD79B		0.275507	0.00553145
hsa-miR-342-3p	SRGN		0.280668	0.00467695
hsa-miR-342-3p	CD38		0.284881	0.00406886
hsa-miR-342-3p	EPSTI1		0.302867	0.00219225
hsa-miR-342-3p	LCP1		0.312866	0.00152816
hsa-miR-342-3p	LYZ		0.323362	0.00103221
hsa-miR-342-3p	SEL1L3		0.338125	0.000580279
hsa-miR-342-3p	CXCL9		0.341798	0.000500572
hsa-miR-342-3p	hsa-miR-139-5p		0.365528	0.000184314
hsa-miR-342-3p	CD247		0.367274	0.000170717
hsa-miR-342-3p	CD79A		0.383898	8.05e-05
hsa-miR-342-3p	PLEK		0.394017	4.99e-05
hsa-miR-342-3p	SPOCK2		0.394857	4.79e-05
hsa-miR-342-3p	IL7R		0.428483	8.69e-06
hsa-miR-342-3p	hsa-miR-625-5p		0.438025	5.17e-06
hsa-miR-342-3p	hsa-miR-29b-2-5p		0.546959	3.92e-09
hsa-miR-342-3p	hsa-miR-342-5p		0.806491	0
hsa-miR-342-5p	SRD5A1		-0.346534	0.000412634
hsa-miR-342-5p	PLOD1		-0.317917	0.00126744
hsa-miR-342-5p	STEAP3		-0.317316	0.00129615
hsa-miR-342-5p	RASD2	Yes	-0.301463	0.00230396
hsa-miR-342-5p	FAM171A1		-0.288189	0.00364198
hsa-miR-342-5p	MCM10		-0.279164	0.00491288
hsa-miR-342-5p	KRT16		-0.27785	0.00512767
hsa-miR-342-5p	GTPBP4		-0.265309	0.00763688
hsa-miR-342-5p	CLDN23		-0.264474	0.00783691
hsa-miR-342-5p	ALDH1A3		-0.259932	0.00900949
hsa-miR-342-5p	CDH3		-0.251081	0.011744
hsa-miR-342-5p	RCAN1		-0.250631	0.0119006
hsa-miR-342-5p	CBX2	Yes	-0.244348	0.0142848
hsa-miR-342-5p	TNFRSF21		-0.241612	0.0154466
hsa-miR-342-5p	FAM83D		-0.231609	0.0204173
hsa-miR-342-5p	PRNP		-0.231441	0.0205114
hsa-miR-342-5p	SOX11	Yes	-0.22847	0.0222363
hsa-miR-342-5p	ELF5		-0.228398	0.0222796
hsa-miR-342-5p	CLDN1		-0.225548	0.0240531
hsa-miR-342-5p	PSAT1		-0.216481	0.030517
hsa-miR-342-5p	GPM6B		-0.214627	0.0320058
hsa-miR-342-5p	LMNB2	Yes	-0.213691	0.0327803
hsa-miR-342-5p	HMGA1		-0.212238	0.0340132
hsa-miR-342-5p	SERPINB5		-0.211836	0.0343613
hsa-miR-342-5p	BIRC5		-0.209956	0.0360299
hsa-miR-342-5p	TCF7L1		-0.208242	0.0376092
hsa-miR-342-5p	CEP55		-0.208098	0.0377445
hsa-miR-342-5p	KRT7		-0.206472	0.0393009
hsa-miR-342-5p	TSPYL5		-0.206442	0.0393301
hsa-miR-342-5p	UCHL1		-0.202949	0.0428567
hsa-miR-342-5p	NXN		-0.202751	0.0430643
hsa-miR-342-5p	KRT81	Yes	-0.200597	0.0453773
hsa-miR-342-5p	CXCL10		0.201395	0.0445086
hsa-miR-342-5p	LAMP3		0.202451	0.0433804
hsa-miR-342-5p	PLCG2		0.213883	0.0326202
hsa-miR-342-5p	hsa-miR-382-5p		0.220149	0.0277437
hsa-miR-342-5p	ADAMDEC1		0.227942	0.0225556
hsa-miR-342-5p	LCP1		0.246454	0.013443
hsa-miR-342-5p	GBP5		0.250109	0.0120846
hsa-miR-342-5p	GBP1		0.259464	0.00913866
hsa-miR-342-5p	hsa-miR-10a-5p		0.265679	0.00754941
hsa-miR-342-5p	STAT1		0.266971	0.00725165
hsa-miR-342-5p	EPSTI1		0.270217	0.00654847
hsa-miR-342-5p	hsa-miR-139-5p		0.274591	0.00569677
hsa-miR-342-5p	RUNX3		0.27491	0.00563876
hsa-miR-342-5p	SRGN		0.27797	0.00510771
hsa-miR-342-5p	CD38		0.279716	0.00482507
hsa-miR-342-5p	hsa-miR-138-5p		0.288969	0.00354735
hsa-miR-342-5p	SEL1L3		0.298732	0.00253593
hsa-miR-342-5p	LYZ		0.302873	0.00219181
hsa-miR-342-5p	CD79A		0.358877	0.000245813
hsa-miR-342-5p	CXCL9		0.363312	0.000203017
hsa-miR-342-5p	PLEK		0.369739	0.000153103
hsa-miR-342-5p	SPOCK2		0.387069	6.94e-05
hsa-miR-342-5p	IL7R		0.387123	6.92e-05
hsa-miR-342-5p	CD247		0.415218	1.74e-05
hsa-miR-342-5p	hsa-miR-29b-2-5p		0.455525	1.92e-06
hsa-miR-342-5p	hsa-miR-625-5p		0.463837	1.17e-06
hsa-miR-342-5p	hsa-miR-342-3p		0.806491	0
hsa-miR-362-3p	hsa-miR-432-5p		-0.422403	1.2e-05
hsa-miR-362-3p	hsa-miR-382-5p		-0.330769	0.000775931
hsa-miR-362-3p	hsa-miR-138-5p		-0.317139	0.00130476
hsa-miR-362-3p	hsa-miR-149-5p		-0.30096	0.00234514
hsa-miR-362-3p	hsa-miR-29b-2-5p		-0.297755	0.00262393
hsa-miR-362-3p	hsa-miR-584-5p		-0.265464	0.00760016
hsa-miR-362-3p	hsa-miR-487b-3p		-0.262086	0.00843545
hsa-miR-362-3p	hsa-miR-10a-5p		-0.22999	0.021339
hsa-miR-362-3p	hsa-miR-135b-5p		0.204097	0.0416702
hsa-miR-362-3p	CHEK1		0.204903	0.0408527
hsa-miR-362-3p	NOTCH1		0.206511	0.0392624
hsa-miR-362-3p	NFE2L3		0.212956	0.0333992
hsa-miR-362-3p	RASD2		0.213358	0.0330593
hsa-miR-362-3p	PSME4		0.215044	0.0316653
hsa-miR-362-3p	MID1		0.217948	0.0293806
hsa-miR-362-3p	TCF7L1		0.219569	0.0281679
hsa-miR-362-3p	BCL11A		0.221969	0.0264495
hsa-miR-362-3p	PLIN2		0.238135	0.0170403
hsa-miR-362-3p	ALPL		0.241075	0.0156839
hsa-miR-362-3p	CDH3		0.248018	0.0128465
hsa-miR-362-3p	UCK2		0.249506	0.0123001
hsa-miR-362-3p	DSC2		0.26944	0.00671111
hsa-miR-362-3p	STEAP3		0.272572	0.00607685
hsa-miR-362-3p	hsa-miR-501-5p		0.319524	0.00119336
hsa-miR-362-3p	hsa-miR-19a-3p		0.321935	0.00108967
hsa-miR-362-3p	GCNT2		0.343253	0.000471875
hsa-miR-362-3p	hsa-miR-452-5p		0.455026	1.97e-06
hsa-miR-375	CDH3		-0.317853	0.00127044
hsa-miR-375	SLC2A6		-0.301759	0.00227994
hsa-miR-375	UBASH3B		-0.297637	0.00263476
hsa-miR-375	IGF2BP3		-0.29415	0.00297281
hsa-miR-375	SLC2A5		-0.281087	0.00461306
hsa-miR-375	CDCA2		-0.278387	0.00503898
hsa-miR-375	ADAMDEC1		-0.275974	0.00544871
hsa-miR-375	MCM10		-0.27547	0.00553797
hsa-miR-375	E2F2		-0.271624	0.00626303
hsa-miR-375	FAM83D		-0.267045	0.00723482
hsa-miR-375	PLA2G7		-0.259022	0.00926205
hsa-miR-375	hsa-miR-501-5p		-0.254751	0.0105327
hsa-miR-375	LDHB		-0.252559	0.0112422
hsa-miR-375	GBP5		-0.252067	0.0114071
hsa-miR-375	FPR3		-0.249199	0.0124111
hsa-miR-375	AQP9		-0.247813	0.0129233
hsa-miR-375	MELK		-0.247399	0.0130798
hsa-miR-375	RAD51AP1		-0.245202	0.013938
hsa-miR-375	TNFSF13B		-0.24396	0.0144447
hsa-miR-375	BCL11A		-0.243624	0.0145845
hsa-miR-375	NCAPG	Yes	-0.243456	0.0146549
hsa-miR-375	CD38		-0.243174	0.0147736
hsa-miR-375	CDCA8		-0.238428	0.0169008
hsa-miR-375	PSAT1		-0.237263	0.0174612
hsa-miR-375	IGF2BP2		-0.232877	0.0197194
hsa-miR-375	FERMT1		-0.22642	0.0234981
hsa-miR-375	PCOLCE2		-0.226396	0.0235132
hsa-miR-375	KIF20A		-0.22627	0.0235928
hsa-miR-375	CDCA7		-0.226264	0.0235966
hsa-miR-375	EPSTI1		-0.224692	0.0246087
hsa-miR-375	GTPBP4		-0.223954	0.0250966
hsa-miR-375	CEP55		-0.22297	0.0257598
hsa-miR-375	DSC2		-0.222154	0.026321
hsa-miR-375	RHBDF2		-0.218409	0.0290314
hsa-miR-375	PLEK		-0.216129	0.0307951
hsa-miR-375	CXCL10		-0.215133	0.0315935
hsa-miR-375	SLC5A6		-0.214485	0.0321223
hsa-miR-375	SRGN		-0.213873	0.0326286
hsa-miR-375	GBP1		-0.213422	0.0330051
hsa-miR-375	MSN		-0.211688	0.0344904
hsa-miR-375	RNF150		-0.20897	0.0369314
hsa-miR-375	NFIB		-0.20858	0.0372933
hsa-miR-375	CENPN		-0.20843	0.0374332
hsa-miR-375	NCOA7		-0.208328	0.0375287
hsa-miR-375	hsa-miR-92a-1-5p		-0.208024	0.0378138
hsa-miR-375	MMP7		-0.206276	0.0394922
hsa-miR-375	LCP1		-0.203119	0.0426793
hsa-miR-375	ART3		-0.202933	0.0428736
hsa-miR-375	SKP2		-0.202669	0.0431507
hsa-miR-375	hsa-miR-449b-5p		0.206917	0.0388693
hsa-miR-375	hsa-miR-449a		0.227421	0.0228747
hsa-miR-375	hsa-miR-625-5p		0.240751	0.0158286
hsa-miR-375	KRT7		0.253297	0.0109987
hsa-miR-375	CREB3L2		0.260774	0.00878104
hsa-miR-375	TRPV6		0.295855	0.00280298
hsa-miR-375	hsa-miR-10a-5p		0.305356	0.00200621
hsa-miR-375	hsa-miR-29b-2-5p		0.332254	0.000732147
hsa-miR-382-5p	UCK2		-0.389292	6.25e-05
hsa-miR-382-5p	MCM10		-0.348032	0.000387925
hsa-miR-382-5p	SLC5A6		-0.339475	0.00054973
hsa-miR-382-5p	LAMP3	Yes	-0.334122	0.000680279
hsa-miR-382-5p	hsa-miR-362-3p		-0.330769	0.000775931
hsa-miR-382-5p	GCNT2		-0.328362	0.000852009
hsa-miR-382-5p	PSAT1		-0.327114	0.000894081
hsa-miR-382-5p	HMGA1		-0.319871	0.00117793
hsa-miR-382-5p	BIRC5		-0.31809	0.00125928
hsa-miR-382-5p	CDCA8	Yes	-0.316601	0.00133116
hsa-miR-382-5p	TSPAN33		-0.314104	0.00146007
hsa-miR-382-5p	ELF5		-0.309778	0.00171058
hsa-miR-382-5p	RHBDF2		-0.309388	0.00173498
hsa-miR-382-5p	GTPBP4		-0.304347	0.00207984
hsa-miR-382-5p	LMNB2		-0.302505	0.00222058
hsa-miR-382-5p	BCL11A		-0.293888	0.00299977
hsa-miR-382-5p	MELK		-0.289202	0.0035196
hsa-miR-382-5p	FAM171A1		-0.287599	0.00371501
hsa-miR-382-5p	UGT8		-0.285259	0.0040179
hsa-miR-382-5p	TCF7L1		-0.279258	0.00489778
hsa-miR-382-5p	IRAK1		-0.27879	0.00497313
hsa-miR-382-5p	CKS1B		-0.275934	0.00545577
hsa-miR-382-5p	NFE2L3		-0.274284	0.00575319
hsa-miR-382-5p	FERMT1		-0.27273	0.00604638
hsa-miR-382-5p	SKP2		-0.261334	0.00863198
hsa-miR-382-5p	hsa-miR-19a-3p		-0.258649	0.0093675
hsa-miR-382-5p	CCNE1		-0.257602	0.00966871
hsa-miR-382-5p	RAD51AP1		-0.254686	0.0105533
hsa-miR-382-5p	ATL2		-0.252448	0.0112795
hsa-miR-382-5p	CDCA7		-0.251505	0.011598
hsa-miR-382-5p	CDH3		-0.249813	0.0121898
hsa-miR-382-5p	RARRES1		-0.248679	0.012601
hsa-miR-382-5p	GABRP		-0.245475	0.013829
hsa-miR-382-5p	STOX2		-0.245253	0.0139178
hsa-miR-382-5p	SLC2A6		-0.238154	0.0170311
hsa-miR-382-5p	CTSC	Yes	-0.234176	0.0190261
hsa-miR-382-5p	CXCL10		-0.233353	0.0194625
hsa-miR-382-5p	hsa-miR-505-3p		-0.230333	0.0211408
hsa-miR-382-5p	RNF150		-0.228769	0.0220574
hsa-miR-382-5p	IGF2BP2		-0.226837	0.0232368
hsa-miR-382-5p	OLFM4		-0.226417	0.0235002
hsa-miR-382-5p	E2F3		-0.222744	0.0259137
hsa-miR-382-5p	CENPA		-0.22269	0.0259507
hsa-miR-382-5p	STEAP3	Yes	-0.221682	0.0266499
hsa-miR-382-5p	SLC16A1		-0.214895	0.0317863
hsa-miR-382-5p	CEP55		-0.211985	0.0342322
hsa-miR-382-5p	AURKA		-0.211415	0.0347294
hsa-miR-382-5p	STIL	yes	-0.210467	0.0355697
hsa-miR-382-5p	CDCA2		-0.209255	0.0366689
hsa-miR-382-5p	YBX1	Yes	-0.208433	0.0374305
hsa-miR-382-5p	C3orf58	Yes	-0.207065	0.0387274
hsa-miR-382-5p	NFIB	Yes	-0.204406	0.0413547
hsa-miR-382-5p	UCHL1		-0.202396	0.0434388
hsa-miR-382-5p	PSME4		-0.201646	0.0442385
hsa-miR-382-5p	NCAPG		-0.200878	0.04507
hsa-miR-382-5p	hsa-miR-489-3p		0.207022	0.0387688
hsa-miR-382-5p	hsa-miR-342-5p		0.220149	0.0277437
hsa-miR-382-5p	RBMS1		0.273408	0.00591687
hsa-miR-382-5p	hsa-miR-584-5p		0.299573	0.00246233
hsa-miR-382-5p	hsa-miR-29b-2-5p		0.311457	0.00160909
hsa-miR-382-5p	hsa-miR-625-5p		0.347302	0.000399782
hsa-miR-382-5p	hsa-miR-139-5p		0.393406	5.14e-05
hsa-miR-382-5p	hsa-miR-149-5p		0.441095	4.36e-06
hsa-miR-382-5p	hsa-miR-10a-5p		0.747455	0
hsa-miR-382-5p	hsa-miR-487b-3p		0.771618	0
hsa-miR-382-5p	hsa-miR-432-5p		0.852351	0
hsa-miR-432-5p	UCK2	Yes	-0.440452	4.52e-06
hsa-miR-432-5p	hsa-miR-362-3p		-0.422403	1.2e-05
hsa-miR-432-5p	CDCA8		-0.419425	1.4e-05
hsa-miR-432-5p	LMNB2		-0.413179	1.93e-05
hsa-miR-432-5p	MCM10		-0.398807	3.96e-05
hsa-miR-432-5p	GCNT2		-0.397697	4.18e-05
hsa-miR-432-5p	GTPBP4		-0.39283	5.28e-05
hsa-miR-432-5p	MELK		-0.388624	6.45e-05
hsa-miR-432-5p	TCF7L1		-0.386104	7.26e-05
hsa-miR-432-5p	SLC5A6	Yes	-0.37442	0.00012419
hsa-miR-432-5p	BIRC5		-0.367881	0.000166218
hsa-miR-432-5p	CDCA7		-0.360871	0.000225638
hsa-miR-432-5p	RHBDF2		-0.360499	0.000229283
hsa-miR-432-5p	LAMP3		-0.359496	0.000239375
hsa-miR-432-5p	GABRP	Yes	-0.349607	0.000363416
hsa-miR-432-5p	PSAT1		-0.348779	0.000376116
hsa-miR-432-5p	TSPAN33		-0.347207	0.000401358
hsa-miR-432-5p	RAD51AP1		-0.345275	0.000434512
hsa-miR-432-5p	HMGA1		-0.34291	0.000478498
hsa-miR-432-5p	ATL2		-0.342322	0.000490056
hsa-miR-432-5p	IRAK1		-0.330531	0.000783168
hsa-miR-432-5p	CKS1B		-0.328071	0.000861656
hsa-miR-432-5p	TTLL4		-0.325688	0.000944434
hsa-miR-432-5p	CDCA2		-0.318704	0.00123068
hsa-miR-432-5p	ELF5		-0.315289	0.00139753
hsa-miR-432-5p	SKP2		-0.313945	0.00146867
hsa-miR-432-5p	BCL11A		-0.312361	0.00155671
hsa-miR-432-5p	CEP55		-0.310297	0.00167862
hsa-miR-432-5p	E2F3	Yes	-0.30918	0.00174807
hsa-miR-432-5p	STIL		-0.306336	0.00193698
hsa-miR-432-5p	LAD1		-0.303588	0.00213685
hsa-miR-432-5p	CDH3	Yes	-0.299393	0.00247792
hsa-miR-432-5p	PSME4		-0.296423	0.00274832
hsa-miR-432-5p	AURKA		-0.296189	0.00277071
hsa-miR-432-5p	CXCL10		-0.294905	0.00289653
hsa-miR-432-5p	CDC45		-0.294629	0.00292424
hsa-miR-432-5p	FAM171A1	Yes	-0.292174	0.00318125
hsa-miR-432-5p	SLC2A6		-0.285694	0.00396004
hsa-miR-432-5p	CCNE1		-0.285022	0.00404984
hsa-miR-432-5p	BUB1		-0.28498	0.00405551
hsa-miR-432-5p	NFE2L3		-0.28462	0.00410442
hsa-miR-432-5p	YBX1		-0.280779	0.00465992
hsa-miR-432-5p	SLC16A1		-0.280515	0.00470046
hsa-miR-432-5p	NCAPG	Yes	-0.280485	0.00470509
hsa-miR-432-5p	hsa-miR-19a-3p		-0.279237	0.00490118
hsa-miR-432-5p	PPP1R14C		-0.277617	0.00516664
hsa-miR-432-5p	UGT8		-0.268154	0.00698805
hsa-miR-432-5p	CHEK1		-0.266539	0.00734991
hsa-miR-432-5p	STAT1		-0.261697	0.00853673
hsa-miR-432-5p	PRKX	Yes	-0.257076	0.00982319
hsa-miR-432-5p	STEAP3		-0.256998	0.0098463
hsa-miR-432-5p	RNF150	Yes	-0.254652	0.0105639
hsa-miR-432-5p	FSCN1		-0.252432	0.0112847
hsa-miR-432-5p	CENPA	Yes	-0.250914	0.011802
hsa-miR-432-5p	UBASH3B		-0.250776	0.0118501
hsa-miR-432-5p	STOX2		-0.248615	0.0126245
hsa-miR-432-5p	MMP7		-0.246479	0.0134334
hsa-miR-432-5p	CTSC	Yes	-0.246371	0.0134755
hsa-miR-432-5p	SLC7A5		-0.245765	0.0137136
hsa-miR-432-5p	GBP5		-0.244949	0.0140402
hsa-miR-432-5p	DEK		-0.243941	0.0144528
hsa-miR-432-5p	EPSTI1		-0.239326	0.0164788
hsa-miR-432-5p	FERMT1		-0.238048	0.0170817
hsa-miR-432-5p	DSC2		-0.237358	0.0174151
hsa-miR-432-5p	RASD2		-0.235774	0.0182016
hsa-miR-432-5p	LPIN1		-0.232845	0.0197364
hsa-miR-432-5p	RDH10		-0.229587	0.0215737
hsa-miR-432-5p	FAM83D		-0.228621	0.0221459
hsa-miR-432-5p	PLCG2		-0.225915	0.0238184
hsa-miR-432-5p	CENPN		-0.22289	0.0258139
hsa-miR-432-5p	GBP1		-0.221792	0.0265729
hsa-miR-432-5p	FAM60A		-0.219464	0.028245
hsa-miR-432-5p	RARRES1		-0.219404	0.0282892
hsa-miR-432-5p	LDHB		-0.219314	0.0283557
hsa-miR-432-5p	KIF20A		-0.213661	0.0328049
hsa-miR-432-5p	ACTR3B		-0.212551	0.0337445
hsa-miR-432-5p	SOD2		-0.211825	0.0343712
hsa-miR-432-5p	TNFSF13B		-0.210919	0.0351671
hsa-miR-432-5p	TNFRSF21		-0.209449	0.0364912
hsa-miR-432-5p	EGFR		0.249845	0.0121783
hsa-miR-432-5p	hsa-miR-29b-2-5p		0.295773	0.00281088
hsa-miR-432-5p	hsa-miR-625-5p		0.313748	0.00147936
hsa-miR-432-5p	hsa-miR-584-5p		0.399183	3.89e-05
hsa-miR-432-5p	hsa-miR-149-5p		0.399372	3.85e-05
hsa-miR-432-5p	hsa-miR-139-5p		0.455494	1.92e-06
hsa-miR-432-5p	hsa-miR-10a-5p		0.65375	1.66e-13
hsa-miR-432-5p	hsa-miR-487b-3p		0.811594	0
hsa-miR-432-5p	hsa-miR-382-5p		0.852351	0
hsa-miR-449a	KIF1A	Yes	-0.368691	0.000160377
hsa-miR-449a	PPP1R14C		-0.295134	0.00287373
hsa-miR-449a	STOX2		-0.280618	0.00468463
hsa-miR-449a	MMP7		-0.27772	0.00514942
hsa-miR-449a	RCAN1	Yes	-0.276753	0.00531323
hsa-miR-449a	hsa-miR-501-5p		-0.274274	0.00575494
hsa-miR-449a	IGF2BP2		-0.273915	0.00582159
hsa-miR-449a	FERMT1		-0.250374	0.0119907
hsa-miR-449a	LDHB		-0.249546	0.0122856
hsa-miR-449a	FAM64A		-0.248017	0.0128468
hsa-miR-449a	TTLL4		-0.244248	0.0143261
hsa-miR-449a	RNF150		-0.24381	0.0145073
hsa-miR-449a	FGFBP1		-0.243269	0.0147334
hsa-miR-449a	CCNE1		-0.242579	0.0150267
hsa-miR-449a	GABRP		-0.241799	0.0153644
hsa-miR-449a	hsa-miR-92a-1-5p		-0.240407	0.0159835
hsa-miR-449a	ART3		-0.236249	0.0179628
hsa-miR-449a	ELF5		-0.236243	0.0179658
hsa-miR-449a	SLC16A1		-0.235084	0.0185534
hsa-miR-449a	IGF2BP3	Yes	-0.200418	0.0455738
hsa-miR-449a	hsa-miR-375		0.227421	0.0228747
hsa-miR-449a	hsa-miR-449b-5p		0.333539	0.000696094
hsa-miR-449b-5p	SKP2		-0.395048	4.75e-05
hsa-miR-449b-5p	GTPBP4		-0.380659	9.35e-05
hsa-miR-449b-5p	CENPN		-0.3431	0.000474819
hsa-miR-449b-5p	MCM10		-0.341978	0.000496937
hsa-miR-449b-5p	CDCA8		-0.332623	0.000721622
hsa-miR-449b-5p	PSAT1		-0.326215	0.000925553
hsa-miR-449b-5p	RHBDF2		-0.316391	0.00134155
hsa-miR-449b-5p	UBASH3B	Yes	-0.316109	0.00135567
hsa-miR-449b-5p	STIL		-0.307438	0.00186168
hsa-miR-449b-5p	YBX1		-0.303232	0.00216405
hsa-miR-449b-5p	CDH3		-0.298497	0.00255684
hsa-miR-449b-5p	E2F3	Yes	-0.297477	0.00264944
hsa-miR-449b-5p	CCNE1		-0.279811	0.00481007
hsa-miR-449b-5p	SLC5A6		-0.277717	0.00514984
hsa-miR-449b-5p	AURKA		-0.270258	0.00653995
hsa-miR-449b-5p	MELK		-0.261755	0.00852146
hsa-miR-449b-5p	PLIN2		-0.257693	0.00964225
hsa-miR-449b-5p	FAM83D		-0.256829	0.00989669
hsa-miR-449b-5p	BUB1		-0.255905	0.0101753
hsa-miR-449b-5p	ANLN		-0.254807	0.0105153
hsa-miR-449b-5p	RAD51AP1		-0.251482	0.0116059
hsa-miR-449b-5p	CKS1B		-0.246886	0.0132761
hsa-miR-449b-5p	PLA2G7		-0.245451	0.0138383
hsa-miR-449b-5p	CENPA		-0.244335	0.0142901
hsa-miR-449b-5p	LAMP3		-0.238107	0.0170537
hsa-miR-449b-5p	MSN		-0.23423	0.0189973
hsa-miR-449b-5p	S100A9		-0.233084	0.0196073
hsa-miR-449b-5p	DEK		-0.232286	0.020042
hsa-miR-449b-5p	GCNT2	Yes	-0.231866	0.020274
hsa-miR-449b-5p	SLC16A1		-0.229118	0.0218501
hsa-miR-449b-5p	TTLL4		-0.228608	0.0221539
hsa-miR-449b-5p	NCAPG		-0.221335	0.0268945
hsa-miR-449b-5p	NXN		-0.216924	0.0301698
hsa-miR-449b-5p	BIRC5		-0.216427	0.0305595
hsa-miR-449b-5p	RARRES1		-0.216006	0.0308925
hsa-miR-449b-5p	MMP7		-0.215652	0.031175
hsa-miR-449b-5p	CTSC		-0.214074	0.0324612
hsa-miR-449b-5p	CEP55		-0.212862	0.0334792
hsa-miR-449b-5p	SOD2		-0.212748	0.0335763
hsa-miR-449b-5p	TMEM123		-0.21072	0.0353441
hsa-miR-449b-5p	PPP1R14C		-0.208811	0.0370781
hsa-miR-449b-5p	CXCL10	Yes	-0.207977	0.0378581
hsa-miR-449b-5p	IRAK1		-0.205049	0.0407063
hsa-miR-449b-5p	CHEK1		-0.204539	0.0412202
hsa-miR-449b-5p	PLCG2		-0.203687	0.0420908
hsa-miR-449b-5p	HMGA1		-0.201971	0.0438909
hsa-miR-449b-5p	CDCA2		-0.200999	0.0449386
hsa-miR-449b-5p	hsa-miR-375		0.206917	0.0388693
hsa-miR-449b-5p	hsa-miR-489-3p		0.224395	0.0248043
hsa-miR-449b-5p	hsa-miR-625-5p		0.224555	0.0246989
hsa-miR-449b-5p	hsa-miR-487b-3p		0.251845	0.0114822
hsa-miR-449b-5p	hsa-miR-449a		0.333539	0.000696094
hsa-miR-452-5p	FAM150B		-0.296313	0.00275881
hsa-miR-452-5p	SFRP1	Yes	-0.206447	0.0393248
hsa-miR-452-5p	PRNP		0.202091	0.043763
hsa-miR-452-5p	KRT7		0.202625	0.0431974
hsa-miR-452-5p	GPT2		0.203849	0.0419241
hsa-miR-452-5p	CD97		0.208559	0.0373124
hsa-miR-452-5p	CTSC		0.220477	0.0275069
hsa-miR-452-5p	GCNT2		0.22985	0.0214204
hsa-miR-452-5p	hsa-miR-135b-5p		0.24067	0.0158651
hsa-miR-452-5p	FPR3		0.241311	0.0155791
hsa-miR-452-5p	PSME4		0.242997	0.0148485
hsa-miR-452-5p	S100A9		0.244035	0.0144137
hsa-miR-452-5p	ANXA1		0.246652	0.0133664
hsa-miR-452-5p	hsa-miR-105-5p		0.251093	0.0117399
hsa-miR-452-5p	hsa-miR-501-5p		0.26062	0.0088225
hsa-miR-452-5p	hsa-miR-767-5p		0.289396	0.0034965
hsa-miR-452-5p	hsa-miR-934		0.297348	0.0026614
hsa-miR-452-5p	NFE2L3		0.325921	0.000936063
hsa-miR-452-5p	hsa-miR-362-3p		0.455026	1.97e-06
hsa-miR-452-5p	hsa-miR-224-5p		0.67553	1.27e-14
hsa-miR-455-5p	CD163L1		-0.222392	0.0261558
hsa-miR-455-5p	S100A9		-0.216194	0.0307438
hsa-miR-455-5p	AQP9		-0.205482	0.0402739
hsa-miR-455-5p	ART3		0.202608	0.0432151
hsa-miR-455-5p	STAT1		0.203322	0.0424682
hsa-miR-455-5p	HMGA1		0.204192	0.0415727
hsa-miR-455-5p	AIF1L		0.207078	0.0387141
hsa-miR-455-5p	hsa-miR-92a-1-5p		0.210213	0.0357974
hsa-miR-455-5p	STIL		0.211171	0.0349442
hsa-miR-455-5p	SERPINB5		0.212293	0.0339661
hsa-miR-455-5p	MELK		0.214435	0.0321628
hsa-miR-455-5p	HRCT1		0.215371	0.0314006
hsa-miR-455-5p	RNF150		0.223928	0.0251134
hsa-miR-455-5p	CEP55		0.223982	0.0250775
hsa-miR-455-5p	IRAK1		0.229335	0.0217218
hsa-miR-455-5p	FABP7		0.232263	0.0200544
hsa-miR-455-5p	RASD2		0.235102	0.0185445
hsa-miR-455-5p	MSN		0.2386	0.016819
hsa-miR-455-5p	TNFRSF21		0.242567	0.0150322
hsa-miR-455-5p	STEAP3		0.244871	0.0140717
hsa-miR-455-5p	GPX7		0.246299	0.0135036
hsa-miR-455-5p	MCM10		0.247373	0.0130895
hsa-miR-455-5p	PLOD1		0.247883	0.0128968
hsa-miR-455-5p	UCHL1		0.248825	0.0125473
hsa-miR-455-5p	LAD1		0.248849	0.0125385
hsa-miR-455-5p	SLC7A5		0.250116	0.0120822
hsa-miR-455-5p	TRIM2		0.251496	0.0116013
hsa-miR-455-5p	PRNP		0.253266	0.011009
hsa-miR-455-5p	SIRPA		0.25809	0.00952712
hsa-miR-455-5p	DEK		0.259321	0.00917851
hsa-miR-455-5p	CDCA7		0.260329	0.00890124
hsa-miR-455-5p	RAD51AP1		0.264115	0.00792448
hsa-miR-455-5p	FAM64A		0.266192	0.00742989
hsa-miR-455-5p	hsa-miR-505-3p		0.267664	0.00709615
hsa-miR-455-5p	SKP2		0.268694	0.00687055
hsa-miR-455-5p	hsa-miR-934		0.269641	0.00666861
hsa-miR-455-5p	PSAT1		0.272006	0.00618736
hsa-miR-455-5p	NUP62		0.274586	0.00569762
hsa-miR-455-5p	UBE2E3		0.27485	0.0056495
hsa-miR-455-5p	hsa-miR-138-5p		0.279363	0.00488109
hsa-miR-455-5p	TM4SF1		0.279579	0.00484676
hsa-miR-455-5p	GTPBP4		0.279771	0.00481642
hsa-miR-455-5p	CHEK1		0.280215	0.00474692
hsa-miR-455-5p	PRC1		0.281733	0.00451599
hsa-miR-455-5p	PELI1		0.281997	0.00447687
hsa-miR-455-5p	NFIB		0.282681	0.00437691
hsa-miR-455-5p	LMNB2		0.288622	0.00358919
hsa-miR-455-5p	MMP7		0.290842	0.00332908
hsa-miR-455-5p	STMN1		0.293447	0.0030456
hsa-miR-455-5p	E2F3		0.294473	0.00294
hsa-miR-455-5p	RHBDF2		0.298547	0.00255239
hsa-miR-455-5p	PDXK		0.301914	0.00226755
hsa-miR-455-5p	SOX8		0.30231	0.00223599
hsa-miR-455-5p	SERPINE2		0.303432	0.00214873
hsa-miR-455-5p	CSRP2		0.305994	0.0019609
hsa-miR-455-5p	YBX1		0.310837	0.00164591
hsa-miR-455-5p	CDK6		0.311107	0.00162978
hsa-miR-455-5p	DSC2		0.312109	0.00157115
hsa-miR-455-5p	MMP9		0.313963	0.00146769
hsa-miR-455-5p	SLC16A1		0.316207	0.00135076
hsa-miR-455-5p	UGT8		0.317828	0.00127167
hsa-miR-455-5p	TMEM123		0.32603	0.000932119
hsa-miR-455-5p	GPM6B		0.330021	0.000798881
hsa-miR-455-5p	TSPAN33		0.334527	0.000669487
hsa-miR-455-5p	NCK2		0.335374	0.000647447
hsa-miR-455-5p	SHC4		0.343006	0.000476635
hsa-miR-455-5p	UCK2		0.346211	0.000418148
hsa-miR-455-5p	SOX10		0.349673	0.000362421
hsa-miR-455-5p	TCF7L1		0.349721	0.000361699
hsa-miR-455-5p	GCNT2		0.350495	0.000350236
hsa-miR-455-5p	CDC45		0.355968	0.000278261
hsa-miR-455-5p	CHST3		0.358674	0.000247957
hsa-miR-455-5p	NOTCH1		0.363073	0.000205135
hsa-miR-455-5p	LMO4		0.363145	0.000204494
hsa-miR-455-5p	FSCN1		0.366637	0.000175566
hsa-miR-455-5p	TYMS		0.367411	0.00016969
hsa-miR-455-5p	BCL11A		0.370184	0.000150107
hsa-miR-455-5p	PRKX		0.370856	0.000145686
hsa-miR-455-5p	FAM60A		0.37556	0.000117961
hsa-miR-455-5p	LDHB		0.379131	0.000100282
hsa-miR-455-5p	RGMA		0.384621	7.78e-05
hsa-miR-455-5p	NFE2L3		0.405726	2.82e-05
hsa-miR-455-5p	CREB3L2		0.411793	2.08e-05
hsa-miR-455-5p	hsa-miR-18a-5p		0.414303	1.83e-05
hsa-miR-455-5p	FZD7		0.420854	1.3e-05
hsa-miR-455-5p	GABRP		0.421346	1.27e-05
hsa-miR-455-5p	ODC1		0.431949	7.21e-06
hsa-miR-455-5p	FOXC1		0.43975	4.7e-06
hsa-miR-455-5p	FAM171A1		0.448997	2.79e-06
hsa-miR-455-5p	ACTR3B		0.452939	2.23e-06
hsa-miR-455-5p	ATL2		0.465661	1.05e-06
hsa-miR-455-5p	hsa-miR-19a-3p		0.495387	1.61e-07
hsa-miR-455-5p	TTLL4		0.499175	1.25e-07
hsa-miR-455-5p	ZNF462		0.502763	9.8e-08
hsa-miR-455-5p	hsa-miR-18b-5p		0.533612	1.09e-08
hsa-miR-487b-3p	MCM10		-0.411592	2.1e-05
hsa-miR-487b-3p	RHBDF2		-0.395066	4.75e-05
hsa-miR-487b-3p	SLC5A6		-0.382819	8.46e-05
hsa-miR-487b-3p	MELK		-0.367169	0.000171509
hsa-miR-487b-3p	BIRC5		-0.364962	0.000188934
hsa-miR-487b-3p	FERMT1		-0.352509	0.000321958
hsa-miR-487b-3p	CDCA7		-0.345165	0.000436475
hsa-miR-487b-3p	IRAK1		-0.334525	0.00066954
hsa-miR-487b-3p	PSAT1		-0.333535	0.000696203
hsa-miR-487b-3p	LMNB2		-0.329359	0.000819707
hsa-miR-487b-3p	GTPBP4		-0.325554	0.000949298
hsa-miR-487b-3p	CDCA8		-0.324408	0.000991851
hsa-miR-487b-3p	TSPAN33		-0.323886	0.0010118
hsa-miR-487b-3p	AURKA		-0.319416	0.00119824
hsa-miR-487b-3p	HMGA1		-0.316211	0.00135055
hsa-miR-487b-3p	NCAPG		-0.313259	0.00150622
hsa-miR-487b-3p	GCNT2		-0.312707	0.00153707
hsa-miR-487b-3p	RAD51AP1		-0.306634	0.00191634
hsa-miR-487b-3p	LAMP3		-0.306238	0.00194379
hsa-miR-487b-3p	SLC16A1		-0.30562	0.00198735
hsa-miR-487b-3p	UCK2		-0.304618	0.00205984
hsa-miR-487b-3p	SKP2		-0.290877	0.0033252
hsa-miR-487b-3p	LAD1		-0.290445	0.0033744
hsa-miR-487b-3p	CEP55		-0.289214	0.00351807
hsa-miR-487b-3p	hsa-miR-19a-3p		-0.285776	0.00394911
hsa-miR-487b-3p	CKS1B		-0.276259	0.00539886
hsa-miR-487b-3p	TCF7L1		-0.276229	0.00540409
hsa-miR-487b-3p	UGT8		-0.275575	0.00551932
hsa-miR-487b-3p	CENPA		-0.26976	0.00664363
hsa-miR-487b-3p	FAM171A1		-0.268482	0.00691639
hsa-miR-487b-3p	ELF5		-0.265788	0.007524
hsa-miR-487b-3p	CENPN		-0.264894	0.0077358
hsa-miR-487b-3p	GABRP		-0.264288	0.00788234
hsa-miR-487b-3p	PPP1R14C		-0.26427	0.00788673
hsa-miR-487b-3p	CDCA2		-0.262871	0.00823435
hsa-miR-487b-3p	UBASH3B		-0.262127	0.00842479
hsa-miR-487b-3p	hsa-miR-362-3p		-0.262086	0.00843545
hsa-miR-487b-3p	SLC2A6		-0.256697	0.00993607
hsa-miR-487b-3p	RARRES1		-0.256307	0.0100532
hsa-miR-487b-3p	FAM83D		-0.255869	0.0101863
hsa-miR-487b-3p	CCNE1		-0.254717	0.0105436
hsa-miR-487b-3p	CDC45		-0.254573	0.010589
hsa-miR-487b-3p	STOX2		-0.247318	0.0131106
hsa-miR-487b-3p	hsa-miR-18a-5p		-0.24604	0.013605
hsa-miR-487b-3p	ATL2		-0.244287	0.0143098
hsa-miR-487b-3p	IGF2BP2		-0.242097	0.0152347
hsa-miR-487b-3p	FSCN1		-0.239307	0.0164879
hsa-miR-487b-3p	STIL		-0.238461	0.016885
hsa-miR-487b-3p	CA9		-0.237207	0.017489
hsa-miR-487b-3p	CDH3		-0.237105	0.0175389
hsa-miR-487b-3p	CHEK1		-0.235844	0.0181659
hsa-miR-487b-3p	hsa-miR-505-3p		-0.234732	0.0187354
hsa-miR-487b-3p	BCL11A		-0.231584	0.0204311
hsa-miR-487b-3p	SLC7A5		-0.228044	0.0224941
hsa-miR-487b-3p	PLCG2		-0.227678	0.0227172
hsa-miR-487b-3p	OLFM4		-0.220333	0.0276109
hsa-miR-487b-3p	CXCL10		-0.218917	0.0286508
hsa-miR-487b-3p	PRKX		-0.214824	0.0318444
hsa-miR-487b-3p	E2F3		-0.21294	0.0334129
hsa-miR-487b-3p	DSC2		-0.211884	0.0343202
hsa-miR-487b-3p	KIF20A		-0.211848	0.0343515
hsa-miR-487b-3p	IGF2BP3		-0.209771	0.036197
hsa-miR-487b-3p	CTSC		-0.206981	0.0388076
hsa-miR-487b-3p	FAM60A		-0.205241	0.0405142
hsa-miR-487b-3p	hsa-miR-934		-0.204922	0.0408339
hsa-miR-487b-3p	EPSTI1		-0.203759	0.0420167
hsa-miR-487b-3p	YBX1		-0.203669	0.0421094
hsa-miR-487b-3p	NFE2L3		-0.202583	0.0432417
hsa-miR-487b-3p	EGFR		0.208793	0.0370948
hsa-miR-487b-3p	MMP9		0.23561	0.0182845
hsa-miR-487b-3p	hsa-miR-449b-5p		0.251845	0.0114822
hsa-miR-487b-3p	hsa-miR-29b-2-5p		0.253448	0.0109496
hsa-miR-487b-3p	RBMS1		0.293559	0.00303389
hsa-miR-487b-3p	hsa-miR-625-5p		0.309624	0.00172018
hsa-miR-487b-3p	hsa-miR-149-5p		0.344451	0.000449401
hsa-miR-487b-3p	hsa-miR-584-5p		0.346458	0.000413924
hsa-miR-487b-3p	hsa-miR-139-5p		0.523041	2.37e-08
hsa-miR-487b-3p	hsa-miR-10a-5p		0.573873	4.33e-10
hsa-miR-487b-3p	hsa-miR-382-5p		0.771618	0
hsa-miR-487b-3p	hsa-miR-432-5p		0.811594	0
hsa-miR-489-3p	FERMT1	Yes	-0.339384	0.000551741
hsa-miR-489-3p	RAD51AP1		-0.290058	0.00341897
hsa-miR-489-3p	CENPA		-0.285857	0.00393843
hsa-miR-489-3p	CEP55		-0.285719	0.00395664
hsa-miR-489-3p	SKP2		-0.263169	0.00815935
hsa-miR-489-3p	CDH3		-0.250147	0.012071
hsa-miR-489-3p	SLC16A1		-0.241518	0.0154878
hsa-miR-489-3p	MCM10		-0.241464	0.0155116
hsa-miR-489-3p	STIL		-0.24	0.0161686
hsa-miR-489-3p	hsa-miR-505-3p		-0.239866	0.0162299
hsa-miR-489-3p	LAD1		-0.227632	0.0227449
hsa-miR-489-3p	hsa-miR-18a-5p		-0.217074	0.0300535
hsa-miR-489-3p	FAM64A		-0.215325	0.0314378
hsa-miR-489-3p	IGF2BP2		-0.210326	0.035696
hsa-miR-489-3p	LMNB2		-0.208334	0.037523
hsa-miR-489-3p	BIRC5		-0.203795	0.0419796
hsa-miR-489-3p	FAM83D		-0.201223	0.0446949
hsa-miR-489-3p	UCK2		-0.200215	0.0457983
hsa-miR-489-3p	hsa-miR-382-5p		0.207022	0.0387688
hsa-miR-489-3p	CD79B		0.214467	0.0321371
hsa-miR-489-3p	hsa-miR-449b-5p		0.224395	0.0248043
hsa-miR-489-3p	hsa-miR-139-5p		0.227469	0.0228449
hsa-miR-489-3p	LYZ		0.236429	0.0178725
hsa-miR-489-3p	hsa-miR-342-3p		0.262337	0.00837076
hsa-miR-489-3p	CD79A		0.270003	0.00659281
hsa-miR-501-5p	hsa-miR-138-5p		-0.326112	0.000929192
hsa-miR-501-5p	FAM150B		-0.280218	0.00474639
hsa-miR-501-5p	hsa-miR-449a		-0.274274	0.00575494
hsa-miR-501-5p	hsa-miR-375		-0.254751	0.0105327
hsa-miR-501-5p	C3orf58		-0.23235	0.0200067
hsa-miR-501-5p	hsa-miR-29b-2-5p		-0.200387	0.0456082
hsa-miR-501-5p	UCK2		0.200426	0.0455652
hsa-miR-501-5p	PRC1		0.202832	0.0429792
hsa-miR-501-5p	GPM6B		0.203913	0.0418587
hsa-miR-501-5p	ZNF462		0.204225	0.0415396
hsa-miR-501-5p	STIL		0.205263	0.0404925
hsa-miR-501-5p	DSC2		0.209565	0.0363848
hsa-miR-501-5p	LDHB		0.212392	0.0338813
hsa-miR-501-5p	GTPBP4		0.21331	0.0331
hsa-miR-501-5p	CKS1B		0.217126	0.0300128
hsa-miR-501-5p	BUB1		0.220619	0.0274048
hsa-miR-501-5p	MELK		0.221489	0.0267858
hsa-miR-501-5p	CNKSR3		0.225605	0.0240162
hsa-miR-501-5p	PRNP		0.238129	0.017043
hsa-miR-501-5p	hsa-miR-767-5p		0.244692	0.0141442
hsa-miR-501-5p	CDH3		0.247352	0.0130975
hsa-miR-501-5p	KIF20A		0.24887	0.0125309
hsa-miR-501-5p	ANXA1		0.249224	0.0124018
hsa-miR-501-5p	PLOD1		0.254691	0.0105516
hsa-miR-501-5p	MSN		0.256491	0.00999763
hsa-miR-501-5p	TNFRSF21		0.256917	0.00987032
hsa-miR-501-5p	hsa-miR-452-5p		0.26062	0.0088225
hsa-miR-501-5p	NFE2L3		0.284797	0.00408025
hsa-miR-501-5p	SKP2		0.285505	0.00398506
hsa-miR-501-5p	NFIB		0.285715	0.0039572
hsa-miR-501-5p	SIRPA		0.286603	0.00384134
hsa-miR-501-5p	ANLN		0.294896	0.00289738
hsa-miR-501-5p	CCNE1		0.297477	0.0026495
hsa-miR-501-5p	IGF2BP2		0.298797	0.00253021
hsa-miR-501-5p	hsa-miR-362-3p		0.319524	0.00119336
hsa-miR-501-5p	PLIN2		0.340856	0.000519995
hsa-miR-505-3p	SLC4A11		-0.245453	0.0138377
hsa-miR-505-3p	hsa-miR-139-5p		-0.243352	0.0146987
hsa-miR-505-3p	hsa-miR-489-3p		-0.239866	0.0162299
hsa-miR-505-3p	hsa-miR-487b-3p		-0.234732	0.0187354
hsa-miR-505-3p	hsa-miR-382-5p		-0.230333	0.0211408
hsa-miR-505-3p	ALDH1A3	Yes	-0.225572	0.0240376
hsa-miR-505-3p	LAMP3		0.202607	0.0432163
hsa-miR-505-3p	PRKX		0.202691	0.0431279
hsa-miR-505-3p	STAT1		0.207533	0.0382788
hsa-miR-505-3p	TTLL4		0.208062	0.0377787
hsa-miR-505-3p	E2F2		0.208164	0.0376828
hsa-miR-505-3p	TYMS		0.210522	0.0355206
hsa-miR-505-3p	hsa-miR-516a-5p		0.210841	0.0352366
hsa-miR-505-3p	hsa-miR-934		0.21359	0.0328643
hsa-miR-505-3p	SOD2		0.216493	0.0305077
hsa-miR-505-3p	PLA2G7		0.217675	0.0295897
hsa-miR-505-3p	TSPYL5		0.221912	0.0264895
hsa-miR-505-3p	IGF2BP2		0.222206	0.026285
hsa-miR-505-3p	hsa-miR-19a-3p		0.224721	0.0245894
hsa-miR-505-3p	GCNT2		0.226706	0.0233184
hsa-miR-505-3p	PLIN2		0.22778	0.0226543
hsa-miR-505-3p	CDCA7		0.227942	0.0225555
hsa-miR-505-3p	CBX2		0.230487	0.0210524
hsa-miR-505-3p	FAM171A1		0.230925	0.0208024
hsa-miR-505-3p	PSME4		0.232719	0.0198051
hsa-miR-505-3p	TMEM123		0.233949	0.0191453
hsa-miR-505-3p	FAM64A		0.241541	0.0154777
hsa-miR-505-3p	CDCA2		0.243737	0.0145376
hsa-miR-505-3p	KIF20A		0.244907	0.0140572
hsa-miR-505-3p	SLC16A1		0.246881	0.0132778
hsa-miR-505-3p	HMGA1		0.247037	0.0132179
hsa-miR-505-3p	RHBDF2		0.247295	0.0131192
hsa-miR-505-3p	ANLN		0.249677	0.0122384
hsa-miR-505-3p	IRAK1		0.251562	0.0115787
hsa-miR-505-3p	FZD7		0.253416	0.01096
hsa-miR-505-3p	CXCL10		0.255504	0.0102981
hsa-miR-505-3p	LMNB2		0.257515	0.00969428
hsa-miR-505-3p	NFE2L3		0.263233	0.00814309
hsa-miR-505-3p	hsa-miR-224-5p		0.264993	0.00771196
hsa-miR-505-3p	CNKSR3		0.266138	0.00744249
hsa-miR-505-3p	YBX1		0.267218	0.00719584
hsa-miR-505-3p	DEK		0.267266	0.00718505
hsa-miR-505-3p	hsa-miR-455-5p		0.267664	0.00709615
hsa-miR-505-3p	NFIB		0.272277	0.00613431
hsa-miR-505-3p	LDHB		0.276807	0.00530398
hsa-miR-505-3p	CCNE1		0.278308	0.00505195
hsa-miR-505-3p	PRC1		0.27982	0.00480875
hsa-miR-505-3p	CTSC		0.280624	0.00468373
hsa-miR-505-3p	SLC7A5		0.285064	0.00404406
hsa-miR-505-3p	CEP55		0.285797	0.00394645
hsa-miR-505-3p	AURKA		0.294144	0.00297349
hsa-miR-505-3p	PSAT1		0.29577	0.00281121
hsa-miR-505-3p	CDH3		0.29811	0.00259163
hsa-miR-505-3p	FAM60A		0.298998	0.00251243
hsa-miR-505-3p	BUB1		0.303469	0.00214589
hsa-miR-505-3p	SLC5A6		0.312716	0.00153655
hsa-miR-505-3p	STIL		0.317973	0.00126477
hsa-miR-505-3p	PRAME		0.318507	0.00123976
hsa-miR-505-3p	BIRC5		0.319729	0.00118421
hsa-miR-505-3p	FAM83D		0.321688	0.00109991
hsa-miR-505-3p	UGT8		0.32374	0.00101746
hsa-miR-505-3p	NCAPG		0.32605	0.00093141
hsa-miR-505-3p	ODC1		0.327887	0.00086781
hsa-miR-505-3p	CHEK1		0.328679	0.00084162
hsa-miR-505-3p	CDC45		0.328847	0.000836158
hsa-miR-505-3p	CDCA8		0.328943	0.000833051
hsa-miR-505-3p	CSRP2		0.334109	0.000680627
hsa-miR-505-3p	UCK2		0.334668	0.000665792
hsa-miR-505-3p	ACTR3B		0.335178	0.000652492
hsa-miR-505-3p	SKP2		0.33888	0.00056301
hsa-miR-505-3p	E2F3		0.341761	0.000501338
hsa-miR-505-3p	MELK		0.342349	0.000489535
hsa-miR-505-3p	CENPN		0.34934	0.000367477
hsa-miR-505-3p	RAD51AP1		0.360741	0.000226899
hsa-miR-505-3p	UCHL1		0.380406	9.46e-05
hsa-miR-505-3p	GPT2		0.398061	4.11e-05
hsa-miR-505-3p	hsa-miR-18a-5p		0.399938	3.75e-05
hsa-miR-505-3p	MCM10		0.402609	3.29e-05
hsa-miR-505-3p	CKS1B		0.404157	3.04e-05
hsa-miR-505-3p	hsa-miR-18b-5p		0.416175	1.66e-05
hsa-miR-505-3p	GTPBP4		0.420324	1.34e-05
hsa-miR-505-3p	CENPA		0.456203	1.84e-06
hsa-miR-505-3p	STMN1		0.469519	8.31e-07
hsa-miR-516a-5p	STOX2		0.200949	0.0449928
hsa-miR-516a-5p	FAM64A		0.201789	0.0440847
hsa-miR-516a-5p	hsa-miR-505-3p		0.210841	0.0352366
hsa-miR-516a-5p	STMN1		0.210886	0.0351965
hsa-miR-516a-5p	VASN		0.213256	0.0331453
hsa-miR-516a-5p	TSPAN33		0.213712	0.0327624
hsa-miR-516a-5p	hsa-miR-138-5p		0.217564	0.0296745
hsa-miR-516a-5p	ART3		0.218098	0.0292665
hsa-miR-516a-5p	SEL1L3		0.228768	0.0220583
hsa-miR-516a-5p	UBASH3B		0.230706	0.0209271
hsa-miR-516a-5p	CENPN		0.232722	0.0198035
hsa-miR-516a-5p	MMP7		0.237414	0.0173876
hsa-miR-516a-5p	RDH10		0.261435	0.00860548
hsa-miR-516a-5p	C1orf106		0.277289	0.00522194
hsa-miR-516a-5p	hsa-miR-934		0.30184	0.00227347
hsa-miR-584-5p	SLC2A6		-0.317333	0.00129537
hsa-miR-584-5p	hsa-miR-362-3p		-0.265464	0.00760016
hsa-miR-584-5p	RNF150		-0.253792	0.0108383
hsa-miR-584-5p	CD38	Yes	-0.247677	0.0129744
hsa-miR-584-5p	PCOLCE2		-0.235196	0.0184962
hsa-miR-584-5p	VASN		-0.233293	0.0194947
hsa-miR-584-5p	SPOCK2		-0.225433	0.0241273
hsa-miR-584-5p	GABBR2		-0.215796	0.0310603
hsa-miR-584-5p	C1orf106		-0.205732	0.040026
hsa-miR-584-5p	EDN1	Yes	-0.200788	0.0451683
hsa-miR-584-5p	STMN1		0.20206	0.0437956
hsa-miR-584-5p	hsa-miR-138-5p		0.208199	0.0376498
hsa-miR-584-5p	hsa-miR-105-5p		0.211092	0.0350141
hsa-miR-584-5p	hsa-miR-224-5p		0.21667	0.0303686
hsa-miR-584-5p	CREB3L2		0.22455	0.0247016
hsa-miR-584-5p	hsa-miR-625-5p		0.226336	0.023551
hsa-miR-584-5p	TMEM123		0.226603	0.0233833
hsa-miR-584-5p	SERPINE2		0.229723	0.0214942
hsa-miR-584-5p	hsa-miR-149-5p		0.259083	0.00924499
hsa-miR-584-5p	TM4SF1		0.262175	0.00841259
hsa-miR-584-5p	hsa-miR-10a-5p		0.26416	0.00791362
hsa-miR-584-5p	hsa-miR-139-5p		0.27281	0.00603088
hsa-miR-584-5p	hsa-miR-382-5p		0.299573	0.00246233
hsa-miR-584-5p	hsa-miR-487b-3p		0.346458	0.000413924
hsa-miR-584-5p	hsa-miR-432-5p		0.399183	3.89e-05
hsa-miR-625-5p	GPM6B		-0.293244	0.00306689
hsa-miR-625-5p	KLK7		-0.276243	0.0054016
hsa-miR-625-5p	FAM171A1		-0.252474	0.0112707
hsa-miR-625-5p	STEAP3		-0.247547	0.0130235
hsa-miR-625-5p	ALDH1A3		-0.247337	0.0131032
hsa-miR-625-5p	KRT16		-0.236548	0.0178137
hsa-miR-625-5p	ACTG2		-0.215695	0.031141
hsa-miR-625-5p	HMGA1	Yes	-0.212448	0.0338327
hsa-miR-625-5p	MCM10		-0.211812	0.0343825
hsa-miR-625-5p	EDN1	Yes	-0.204281	0.0414821
hsa-miR-625-5p	LAD1		-0.202673	0.0431468
hsa-miR-625-5p	PCOLCE2		-0.202301	0.0435398
hsa-miR-625-5p	SPOCK2		0.201587	0.0443023
hsa-miR-625-5p	SRGN		0.203183	0.0426129
hsa-miR-625-5p	PLEK		0.216283	0.0306733
hsa-miR-625-5p	hsa-miR-449b-5p		0.224555	0.0246989
hsa-miR-625-5p	hsa-miR-584-5p		0.226336	0.023551
hsa-miR-625-5p	hsa-miR-375		0.240751	0.0158286
hsa-miR-625-5p	CXCL9		0.253164	0.0110424
hsa-miR-625-5p	IL7R		0.264752	0.00776993
hsa-miR-625-5p	CD247		0.276099	0.00542678
hsa-miR-625-5p	hsa-miR-149-5p		0.303226	0.00216454
hsa-miR-625-5p	hsa-miR-487b-3p		0.309624	0.00172018
hsa-miR-625-5p	hsa-miR-432-5p		0.313748	0.00147936
hsa-miR-625-5p	LYZ		0.316839	0.0013194
hsa-miR-625-5p	hsa-miR-382-5p		0.347302	0.000399782
hsa-miR-625-5p	hsa-miR-10a-5p		0.404582	2.98e-05
hsa-miR-625-5p	hsa-miR-342-3p		0.438025	5.17e-06
hsa-miR-625-5p	hsa-miR-342-5p		0.463837	1.17e-06
hsa-miR-625-5p	hsa-miR-29b-2-5p		0.532797	1.16e-08
hsa-miR-767-5p	OLFM4		-0.291541	0.0032508
hsa-miR-767-5p	CYP26B1	Yes	-0.22986	0.0214142
hsa-miR-767-5p	TF		-0.201777	0.0440975
hsa-miR-767-5p	FAM83D		0.203122	0.0426768
hsa-miR-767-5p	TSPYL5		0.205504	0.0402525
hsa-miR-767-5p	CTSC		0.206674	0.0391045
hsa-miR-767-5p	MSN		0.206824	0.0389593
hsa-miR-767-5p	NXN		0.208444	0.0374199
hsa-miR-767-5p	CHEK1		0.209926	0.0360566
hsa-miR-767-5p	SKP2		0.210334	0.0356887
hsa-miR-767-5p	FAM60A		0.211174	0.0349411
hsa-miR-767-5p	PLIN2		0.212399	0.0338754
hsa-miR-767-5p	PRC1		0.218387	0.029048
hsa-miR-767-5p	PSAT1		0.219401	0.0282912
hsa-miR-767-5p	CENPN		0.224232	0.0249119
hsa-miR-767-5p	PLOD1		0.225666	0.0239774
hsa-miR-767-5p	NFE2L3		0.231973	0.0202149
hsa-miR-767-5p	CEP55		0.232435	0.0199604
hsa-miR-767-5p	RAD51AP1		0.234361	0.0189288
hsa-miR-767-5p	hsa-miR-501-5p		0.244692	0.0141442
hsa-miR-767-5p	STMN1		0.250251	0.0120344
hsa-miR-767-5p	KIF20A		0.255585	0.0102732
hsa-miR-767-5p	LDHB		0.255765	0.010218
hsa-miR-767-5p	RBMS1		0.26221	0.0084035
hsa-miR-767-5p	BUB1		0.26425	0.00789151
hsa-miR-767-5p	ANXA1		0.266572	0.0073424
hsa-miR-767-5p	MELK		0.268444	0.00692456
hsa-miR-767-5p	CCNE1		0.270707	0.00644783
hsa-miR-767-5p	E2F3		0.271019	0.00638441
hsa-miR-767-5p	DEK		0.272813	0.00603036
hsa-miR-767-5p	STIL		0.276737	0.005316
hsa-miR-767-5p	hsa-miR-452-5p		0.289396	0.0034965
hsa-miR-767-5p	TMEM123		0.292903	0.00310291
hsa-miR-767-5p	PRNP		0.300512	0.00238248
hsa-miR-767-5p	YBX1		0.315495	0.0013869
hsa-miR-767-5p	ANLN		0.322396	0.00107078
hsa-miR-767-5p	hsa-miR-105-5p		0.428	8.92e-06
hsa-miR-92a-1-5p	CD163L1		-0.314771	0.00142456
hsa-miR-92a-1-5p	hsa-miR-449a		-0.240407	0.0159835
hsa-miR-92a-1-5p	TRPV6		-0.224683	0.0246144
hsa-miR-92a-1-5p	hsa-miR-375		-0.208024	0.0378138
hsa-miR-92a-1-5p	FERMT1		0.203777	0.0419981
hsa-miR-92a-1-5p	BUB1		0.203879	0.0418933
hsa-miR-92a-1-5p	CSRP2		0.207737	0.0380851
hsa-miR-92a-1-5p	TYMS		0.209111	0.0368008
hsa-miR-92a-1-5p	PRC1		0.209765	0.0362024
hsa-miR-92a-1-5p	hsa-miR-455-5p		0.210213	0.0357974
hsa-miR-92a-1-5p	DSC2		0.211038	0.0350619
hsa-miR-92a-1-5p	CTSC		0.2115	0.0346552
hsa-miR-92a-1-5p	hsa-miR-19a-3p		0.216922	0.0301712
hsa-miR-92a-1-5p	GABRP		0.218274	0.0291331
hsa-miR-92a-1-5p	UGT8		0.220771	0.0272958
hsa-miR-92a-1-5p	E2F3		0.222073	0.0263771
hsa-miR-92a-1-5p	CKS1B		0.222097	0.0263604
hsa-miR-92a-1-5p	GTPBP4		0.234128	0.0190509
hsa-miR-92a-1-5p	SLC7A5		0.234128	0.0190509
hsa-miR-92a-1-5p	MELK		0.234272	0.0189753
hsa-miR-92a-1-5p	KRT5		0.235994	0.0180903
hsa-miR-92a-1-5p	PLA2G7		0.237633	0.0172817
hsa-miR-92a-1-5p	NFE2L3		0.239421	0.016435
hsa-miR-92a-1-5p	PIM1		0.243483	0.0146435
hsa-miR-92a-1-5p	RUNX3		0.24571	0.0137356
hsa-miR-92a-1-5p	FAM171A1		0.246352	0.0134831
hsa-miR-92a-1-5p	FPR3		0.252094	0.011398
hsa-miR-92a-1-5p	SKP2		0.257585	0.00967374
hsa-miR-92a-1-5p	TSPYL5		0.260009	0.00898833
hsa-miR-92a-1-5p	hsa-miR-18b-5p		0.260474	0.00886202
hsa-miR-92a-1-5p	DEK		0.265764	0.00752962
hsa-miR-92a-1-5p	IGF2BP2		0.267792	0.00706773
hsa-miR-92a-1-5p	LMO4		0.271668	0.00625413
hsa-miR-92a-1-5p	YBX1		0.272274	0.00613473
hsa-miR-92a-1-5p	STMN1		0.274009	0.00580417
hsa-miR-92a-1-5p	UCK2		0.274885	0.00564326
hsa-miR-92a-1-5p	RAD51AP1		0.276079	0.00543033
hsa-miR-92a-1-5p	NFIB		0.307948	0.00182774
hsa-miR-92a-1-5p	LDHB		0.309107	0.00175276
hsa-miR-92a-1-5p	FAM60A		0.334964	0.000658044
hsa-miR-92a-1-5p	BCL11A		0.346251	0.000417463
hsa-miR-92a-1-5p	hsa-miR-18a-5p		0.3672	0.000171276
hsa-miR-92a-1-5p	SLC16A1		0.371856	0.000139332
hsa-miR-92a-1-5p	ODC1		0.406276	2.74e-05
hsa-miR-934	hsa-miR-487b-3p		-0.204922	0.0408339
hsa-miR-934	FABP7		0.201022	0.0449131
hsa-miR-934	ANXA8		0.203704	0.0420729
hsa-miR-934	GABBR2		0.208613	0.0372626
hsa-miR-934	PPP1R14C		0.209537	0.0364107
hsa-miR-934	DSC2		0.210851	0.0352273
hsa-miR-934	hsa-miR-505-3p		0.21359	0.0328643
hsa-miR-934	SOD2		0.216168	0.0307644
hsa-miR-934	TTLL4		0.221202	0.0269885
hsa-miR-934	GPT2		0.22296	0.0257661
hsa-miR-934	RNF150		0.223536	0.0253761
hsa-miR-934	KLK7		0.229987	0.0213406
hsa-miR-934	ATL2		0.230137	0.0212537
hsa-miR-934	RDH10		0.230827	0.0208579
hsa-miR-934	SCPEP1		0.233821	0.019213
hsa-miR-934	RGMA		0.23471	0.0187471
hsa-miR-934	IRAK1		0.238832	0.0167097
hsa-miR-934	HMGA1		0.240008	0.0161648
hsa-miR-934	ELF5		0.241412	0.0155344
hsa-miR-934	PIM1		0.24194	0.0153029
hsa-miR-934	RCAN1		0.243441	0.0146614
hsa-miR-934	TCF7L1		0.245535	0.0138051
hsa-miR-934	FZD7		0.246939	0.0132556
hsa-miR-934	hsa-miR-224-5p		0.247528	0.0130306
hsa-miR-934	hsa-miR-18a-5p		0.247924	0.0128816
hsa-miR-934	TNFSF13B		0.248241	0.0127631
hsa-miR-934	FAM171A1		0.249561	0.0122802
hsa-miR-934	HRCT1		0.251985	0.0114347
hsa-miR-934	RASD2		0.252976	0.0111043
hsa-miR-934	TSPYL5		0.255118	0.0104179
hsa-miR-934	PRNP		0.256756	0.00991838
hsa-miR-934	TMEM123		0.259636	0.00909088
hsa-miR-934	hsa-miR-138-5p		0.261719	0.00853107
hsa-miR-934	KRT7		0.264419	0.00785041
hsa-miR-934	FAM60A		0.267101	0.00722217
hsa-miR-934	hsa-miR-455-5p		0.269641	0.00666861
hsa-miR-934	MID1		0.27279	0.00603482
hsa-miR-934	KRT81		0.274854	0.00564886
hsa-miR-934	CDH3		0.280177	0.00475291
hsa-miR-934	MSN		0.286195	0.00389419
hsa-miR-934	C1orf106		0.289484	0.00348617
hsa-miR-934	hsa-miR-452-5p		0.297348	0.0026614
hsa-miR-934	CLDN1		0.300255	0.00240412
hsa-miR-934	hsa-miR-516a-5p		0.30184	0.00227347
hsa-miR-934	RHBDF2		0.303789	0.0021216
hsa-miR-934	TSPAN33		0.305709	0.00198102
hsa-miR-934	PRKX		0.315508	0.00138623
hsa-miR-934	PLOD1		0.316613	0.00133057
hsa-miR-934	TRPV6		0.317183	0.00130263
hsa-miR-934	PLCG2		0.327204	0.000890984
hsa-miR-934	GPM6B		0.342697	0.000482658
hsa-miR-934	MMP7		0.346346	0.000415837
hsa-miR-934	ART3		0.351008	0.000342826
hsa-miR-934	UBASH3B		0.353457	0.000309403
hsa-miR-934	GABRP		0.369934	0.000151779
hsa-miR-934	GCNT2		0.379157	0.00010016
hsa-miR-934	CREB3L2		0.424996	1.05e-05

## Sheet: Enrichment pathway analysis
Enrichment pathway of correlated genes
(Kegg, Reactome, GO biological process)
Term	Overlap	P-value	Adjusted P-value	Z-score	Combined Score	Genes
MicroRNAs in cancer_Homo sapiens_hsa05206	14/297	1.20266e-05	0.00218884	-1.90867	21.6221	SHC4;NOTCH1;MMP9;SERPINB5;EGFR;CDK6;CCNE1;STMN1;PLCG2;FSCN1;PIM1;E2F2;CYP1B1;E2F3
Glioma_Homo sapiens_hsa05214	6/65	0.000114302	0.00693433	-2.06145	18.7111	SHC4;CDK6;PLCG2;E2F2;E2F3;EGFR
Cell cycle_Homo sapiens_hsa04110	8/124	0.000110159	0.00693433	-1.70792	15.5653	CDK6;CDC45;CCNE1;CHEK1;E2F2;E2F3;SKP2;BUB1
Hepatitis B_Homo sapiens_hsa05161	8/146	0.000338154	0.015386	-1.8599	14.8643	CDK6;STAT1;CCNE1;CREB3L2;E2F2;BIRC5;E2F3;MMP9
Non-small cell lung cancer_Homo sapiens_hsa05223	5/56	0.000503288	0.0160833	-1.94377	14.7617	CDK6;PLCG2;E2F2;E2F3;EGFR
Pathways in cancer_Homo sapiens_hsa05200	13/397	0.000883533	0.0201004	-1.92293	13.5212	TCF7L1;STAT1;FZD7;MMP9;EGFR;CKS1B;CDK6;CCNE1;PLCG2;BIRC5;E2F2;E2F3;SKP2
Prostate cancer_Homo sapiens_hsa05215	6/89	0.00063651	0.0165492	-1.80455	13.2806	TCF7L1;CCNE1;CREB3L2;E2F2;E2F3;EGFR
Small cell lung cancer_Homo sapiens_hsa05222	6/86	0.000530218	0.0160833	-1.72825	13.0348	CDK6;CCNE1;E2F2;E2F3;SKP2;CKS1B
Pancreatic cancer_Homo sapiens_hsa05212	5/66	0.00107082	0.0216543	-1.71523	11.731	CDK6;STAT1;E2F2;E2F3;EGFR
p53 signaling pathway_Homo sapiens_hsa04115	5/69	0.00130883	0.0221342	-1.46024	9.694	STEAP3;CDK6;CCNE1;CHEK1;SERPINB5
Bladder cancer_Homo sapiens_hsa05219	4/41	0.00133778	0.0221342	-1.40527	9.2983	E2F2;E2F3;MMP9;EGFR
Vitamin B6 metabolism_Homo sapiens_hsa00750	2/6	0.00199899	0.030318	0.929026	-5.774	PDXK;PSAT1
Cell Cycle, Mitotic_Homo sapiens_R-HSA-69278	20/462	6.06519e-07	0.000345109	-2.47707	35.4606	NCAPG;CDCA8;MCM10;TYMS;CENPA;AURKA;CKS1B;CDK6;CDC45;CCNE1;PSME4;NUP62;BIRC5;E2F2;CENPN;E2F3;KIF20A;SKP2;LPIN1;BUB1
Cell Cycle_Homo sapiens_R-HSA-1640170	21/566	3.68069e-06	0.00104716	-2.45209	30.6815	NCAPG;CDCA8;MCM10;TYMS;CENPA;AURKA;CKS1B;CDK6;CDC45;CCNE1;PSME4;NUP62;CHEK1;BIRC5;E2F2;CENPN;E2F3;KIF20A;SKP2;LPIN1;BUB1
Mitotic G1-G1/S phases_Homo sapiens_R-HSA-453279	9/136	3.36313e-05	0.00637873	-2.11418	21.7762	CDK6;CDC45;CCNE1;E2F2;E2F3;MCM10;TYMS;SKP2;CKS1B
Cyclin D associated events in G1_Homo sapiens_R-HSA-69231	05/38	7.85146e-05	0.00893496	-2.14606	20.2851	CDK6;E2F2;E2F3;SKP2;CKS1B
G1 Phase_Homo sapiens_R-HSA-69236	05/38	7.85146e-05	0.00893496	-2.13015	20.1346	CDK6;E2F2;E2F3;SKP2;CKS1B
positive regulation of nucleic acid-templated transcription (GO:1903508)	18/503	3.0008e-05	0.00740768	-1.99684	20.7952	FOXC1;NOTCH1;STAT1;FZD7;HMGA1;SOX11;RUNX3;SOX10;EGFR;CKS1B;SFRP1;IRAK1;CCNE1;CREB3L2;NUP62;NFE2L3;CD38;SOX8
positive regulation of transcription, DNA-templated (GO:0045893)	31/1121	8.33721e-06	0.00720335	-1.71443	20.0499	FOXC1;NOTCH1;YBX1;EGFR;CKS1B;IRAK1;CHEK1;CREB3L2;NUP62;NCK2;CD38;E2F2;E2F3;SOX8;ZNF462;EDN1;STAT1;FZD7;HMGA1;SOX11;RUNX3;SOX10;RGMA;MMP12;CXCL10;SFRP1;CCNE1;NFIB;NFE2L3;NCOA7;LPIN1
negative regulation of cell proliferation (GO:0008285)	15/364	2.85473e-05	0.00740768	-1.86053	19.4685	BTG3;FGFBP1;NOTCH1;HMGA1;SOX11;SOD2;RUNX3;GTPBP4;SFRP1;CDK6;FABP7;NUP62;NCK2;CYP1B1;E2F3
metabolic process (GO:0042574)	3/12	0.000325802	0.0402133	-2.37057	19.0338	ALDH1A3;RDH10;CYP1B1
positive regulation of gene expression (GO:0010628)	24/772	1.46883e-05	0.00727739	-1.6684	18.5668	FOXC1;NOTCH1;STAT1;FZD7;HMGA1;MSN;SOX11;DEK;RUNX3;SOX10;ACTG2;EGFR;CKS1B;SFRP1;CDH3;IRAK1;CCNE1;LAMP3;CREB3L2;NUP62;NFE2L3;CD38;PKP1;SOX8
negative regulation of cell adhesion (GO:0007162)	6/66	0.000124511	0.0195595	-1.81973	16.3614	ADAMDEC1;NOTCH1;FZD7;GCNT2;CYP1B1;GTPBP4
protein homooligomerization (GO:0051260)	11/191	1.68458e-05	0.00727739	-1.48828	16.3583	CD79B;ALDH1A3;CD79A;GBP5;PRNP;ATL2;CD247;OLFM4;SOD2;CLDN1;GBP1
regulation of cell proliferation (GO:0042127)	26/741	6.93754e-07	0.00119881	-1.13193	16.0521	BTG3;CXCL9;NOTCH1;CDCA7;EGFR;TNFSF13B;NUP62;GCNT2;NCK2;CYP1B1;PRAME;EDN1;FGFBP1;HMGA1;SOX11;SOD2;GTPBP4;CXCL10;SFRP1;CDK6;PRC1;FABP7;BIRC5;IL7R;TNFRSF21;TSPYL5
glial cell differentiation (GO:0010001)	4/26	0.000226672	0.0301299	-1.85763	15.5892	NFIB;SOX11;SOX8;SOX10
positive regulation of cell proliferation (GO:0008284)	16/425	4.59964e-05	0.00993522	-1.5548	15.5277	EDN1;NOTCH1;STAT1;SOX11;EGFR;TNFSF13B;SFRP1;CDK6;PRC1;GCNT2;PIM1;BIRC5;PRAME;SOX8;IL7R;TSPYL5
epithelial cell migration (GO:0010631)	5/37	6.88384e-05	0.0118953	-1.59529	15.2889	ANLN;FERMT1;KRT16;CYP1B1;PRKX
regulation of hormone secretion (GO:0046883)	3/13	0.000419875	0.0483696	-1.92872	14.9968	EDN1;ANXA1;SOX11
regulation of cell migration (GO:0030334)	14/317	2.48425e-05	0.00740768	-1.2695	13.4605	EDN1;ANXA1;NOTCH1;SERPINE2;LMO4;PRKX;SOD2;MMP9;EGFR;GTPBP4;SFRP1;KRT16;GCNT2;CYP1B1
cytokine-mediated signaling pathway (GO:0019221)	20/634	6.38752e-05	0.0118953	-1.33824	12.9255	CXCL9;FOXC1;ANXA1;STAT1;MSN;SOD2;MID1;MMP9;TNFSF13B;CXCL10;IRAK1;PSME4;FSCN1;PELI1;PIM1;BIRC5;LCP1;IL7R;GBP1;TNFRSF21
negative regulation of cellular process (GO:0048523)	17/535	0.000209505	0.0301299	-1.37649	11.6599	BTG3;ADAMDEC1;FGFBP1;NOTCH1;HMGA1;SOX11;SOD2;RUNX3;GTPBP4;SFRP1;CDK6;FABP7;NUP62;NCK2;CYP1B1;PRAME;TNFRSF21
positive regulation of cellular process (GO:0048522)	16/520	0.000457147	0.0493719	-1.34304	10.3287	EDN1;NOTCH1;MSN;SOX11;EGFR;TNFSF13B;SFRP1;CDH3;PRC1;CHEK1;GCNT2;BIRC5;PRAME;IL7R;S100A9;TSPYL5
