# Supplementary material for: Loss of function of miR-342-3p results in MCT1 over-expression and contributes to oncogenic metabolic reprogramming in triple negative breast cancer
Source: Sci Rep. 2018 Aug 16;8:12252. doi: 10.1038/s41598-018-29708-9 (PMC6095912; doi:10.1038/s41598-018-29708-9)
Supplement: Supplementary file 4 — Supplementary table 3 [file 41598_2018_29708_MOESM4_ESM.xlsx]

## Sheet: SupTable3
Supplementary table 3: Differentially expressed genes in MDAMB468 cells exogenously expressing miR-342-3p
Candidate target genes of miR-342-3p for functional evalutaion (logFC ≤ 1, algorithms ≥3, Reported as up-modulated in TN tumors)
Symbol	Name	logFC	AveExpr	t	P.Value	Sum algorithms	miRWalk	miRanda	miRDB	Pictar2	PITA	RNA22	Targetscan	Up-modulated in TN tumors (TCGA)
GDA	guanine deaminase	-1.27237	6.64239	-3.97673	0.00308611	5	1	1	1	0	1	0	1	Yes
IGFBP5	insulin-like growth factor binding protein 5	-1.19627	6.12343	-2.54591	0.0309014	5	1	1	0	0	1	1	1	No
SLC16A1	solute carrier family 16 (monocarboxylate transporter), member 1	-1.28894	6.50502	-4.11318	0.00250681	4	1	1	0	0	0	1	1	Yes
KAL1	Kallmann syndrome 1 sequence	-2.01684	8.04774	-2.42625	0.0376712	3	1	0	0	0	1	0	1	YES
IRAK3	interleukin-1 receptor-associated kinase 3	-1.91612	6.01074	-2.91321	0.0168433	3	0	1	0	0	1	0	1	Yes
FAM26E	family with sequence similarity 26, member E	-1.31379	5.2275	-2.4864	0.0341015	3	1	0	0	0	1	0	1	Yes
Gene expression profling upon miR-342-3p exogenous transfection in MDAMB468 cells (miR-342-3p transfecion vs control)
Symbol	Name	logFC	AveExpr	t	P.Value	Sum_algorithms	miRWalk	miRanda	miRDB	Pictar2	PITA	RNA22	Targetscan
DRAM1	DNA-damage regulated autophagy modulator 1	-0.899052	7.79522	-2.45774	0.0357586	6	1	1	1	0	1	1	1
RNF125	ring finger protein 125, E3 ubiquitin protein ligase	-0.979342	6.20689	-2.31797	0.0450544	4	0	1	0	0	1	1	1
RRAGD	Ras-related GTP binding D	-0.812694	8.94037	-2.62386	0.0271598	4	1	1	0	0	0	1	1
P4HA2	prolyl 4-hydroxylase, alpha polypeptide II	-0.805493	8.70457	-2.4965	0.0335362	4	1	1	0	0	0	1	1
PXDN	peroxidasin homolog (Drosophila)	-0.736615	10.2585	-2.25622	0.0498847	4	1	1	0	0	1	0	1
L3MBTL4	l(3)mbt-like 4 (Drosophila)	-0.723481	6.46623	-2.49057	0.0338672	4	1	1	0	0	0	1	1
ZNF781	zinc finger protein 781	-0.96125	4.7477	-2.51253	0.0326579	3	1	0	0	0	1	0	1
FADS2	fatty acid desaturase 2	-0.924832	9.14829	-2.31966	0.0449288	3	1	0	0	0	1	1	0
ZNF699	zinc finger protein 699	-0.908523	6.32643	-2.40246	0.0391835	3	1	0	0	0	1	0	1
ACSL4	acyl-CoA synthetase long-chain family member 4	-0.830544	9.09058	-3.38256	0.00784796	3	0	1	0	0	0	1	1
ELOVL6	ELOVL fatty acid elongase 6	-0.777495	8.46125	-2.51697	0.0324183	3	1	0	0	0	1	1	0
KATNAL1	katanin p60 subunit A-like 1	-0.753371	8.16104	-3.41473	0.00745317	3	0	1	0	0	0	1	1
PRKAR2B	protein kinase, cAMP-dependent, regulatory, type II, beta	-0.734529	8.50542	-3.14445	0.011535	3	1	0	0	0	1	1	0
NR2F2	nuclear receptor subfamily 2, group F, member 2	-0.710847	8.4205	-3.89282	0.0035114	3	1	0	0	1	0	0	1
KMO	kynurenine 3-monooxygenase (kynurenine 3-hydroxylase)	-2.16883	5.69782	-2.7115	0.0234936	2	0	0	0	0	1	1	0
NRK	Nik related kinase	-1.34195	6.48129	-4.08895	0.00260061	2	1	0	0	0	1	0	0
CD274	CD274 molecule	-1.27427	7.33078	-2.59529	0.0284751	2	0	0	0	0	1	1	0
DNAH14	dynein, axonemal, heavy chain 14	-1.03247	6.39866	-2.72697	0.0229002	2	1	0	0	0	0	0	1
PDE4B	phosphodiesterase 4B, cAMP-specific	-0.958839	6.97156	-2.59843	0.0283274	2	1	0	0	0	0	1	0
HDAC9	histone deacetylase 9	-0.897687	7.81602	-2.52061	0.0322236	2	1	0	0	0	0	0	1
GABARAPL1	GABA(A) receptor-associated protein like 1	-0.894529	8.61364	-2.74361	0.022279	2	0	1	0	0	0	0	1
RCAN2	regulator of calcineurin 2	-0.883554	7.37749	-2.40478	0.0390334	2	0	0	0	0	1	1	0
ARL4C	ADP-ribosylation factor-like 4C	-0.867907	8.39451	-3.53994	0.00610361	2	1	0	0	0	1	0	0
ELOVL2	ELOVL fatty acid elongase 2	-0.818707	6.04958	-2.96615	0.0154399	2	1	0	0	0	1	0	0
SLC1A4	solute carrier family 1 (glutamate/neutral amino acid transporter), member 4	-0.776861	7.902	-2.39825	0.039457	2	1	0	0	0	0	1	0
PYROXD1	pyridine nucleotide-disulphide oxidoreductase domain 1	-0.739757	8.46392	-2.31259	0.0454566	2	1	0	0	0	0	0	1
MXRA7	matrix-remodelling associated 7	-0.738016	9.92244	-2.27303	0.0485213	2	1	0	0	0	1	0	0
FAM161A	family with sequence similarity 161, member A	-0.717074	6.21213	-2.92706	0.0164641	2	0	1	0	0	0	0	1
GLIPR1	GLI pathogenesis-related 1	-2.59112	9.66893	-3.23397	0.00997371	1	0	0	0	0	1	0	0
SPRR2A	small proline-rich protein 2A	-2.41719	5.78492	-2.51016	0.0327859	1	1	0	0	0	0	0	0
FAM129A	family with sequence similarity 129, member A	-1.31522	8.67577	-2.6701	0.0251585	1	0	0	0	0	0	1	0
ELOVL4	ELOVL fatty acid elongase 4	-1.2808	5.65756	-5.5927	0.00031206	1	1	0	0	0	0	0	0
MGAM	maltase-glucoamylase (alpha-glucosidase)	-1.27844	5.49973	-4.51792	0.00137397	1	1	0	0	0	0	0	0
LAMB3	laminin, beta 3	-1.19338	9.46132	-2.73128	0.0227377	1	0	0	0	0	0	1	0
NEXN	nexilin (F actin binding protein)	-1.12846	8.22534	-2.59958	0.0282737	1	1	0	0	0	0	0	0
BNIP3	BCL2/adenovirus E1B 19kDa interacting protein 3	-1.12505	10.6876	-2.3654	0.0416598	1	1	0	0	0	0	0	0
SERPINB8	serpin peptidase inhibitor, clade B (ovalbumin), member 8	-1.09049	8.16824	-2.39594	0.0396086	1	1	0	0	0	0	0	0
ELOVL7	ELOVL fatty acid elongase 7	-0.882664	8.47574	-2.77195	0.0212597	1	1	0	0	0	0	0	0
SAA4	serum amyloid A4, constitutive	-0.854852	6.01568	-2.30091	0.0463413	1	0	0	0	0	1	0	0
AHNAK2	AHNAK nucleoprotein 2	-0.806574	8.71525	-2.66111	0.0255356	1	0	0	0	0	1	0	0
P4HA1	prolyl 4-hydroxylase, alpha polypeptide I	-0.75907	9.26487	-2.31441	0.0453201	1	1	0	0	0	0	0	0
ULBP2	UL16 binding protein 2	-0.737626	7.34052	-3.05256	0.0134014	1	0	0	0	0	1	0	0
ENOX1	ecto-NOX disulfide-thiol exchanger 1	-0.725739	6.63064	-2.56978	0.0297038	1	0	0	0	0	1	0	0
APLF	aprataxin and PNKP like factor	-0.72016	7.53529	-2.66072	0.0255522	1	0	0	0	0	1	0	0
MMP7	matrix metallopeptidase 7 (matrilysin, uterine)	-2.1689	6.96645	-3.57171	0.00580363	0	0	0	NA	NA	NA	NA	NA
VIM	vimentin	-2.06009	10.2371	-2.81593	0.019771	0	0	0	NA	NA	NA	NA	NA
SNORA14A	small nucleolar RNA, H/ACA box 14A	-1.90754	9.39102	-5.44027	0.000381227	0	0	0	NA	NA	NA	NA	NA
TNC	tenascin C	-1.84483	8.25617	-2.43133	0.037356	0	0	0	NA	NA	NA	NA	NA
HEPHL1	hephaestin-like 1	-1.69846	5.06412	-2.26872	0.0488675	0	0	0	NA	NA	NA	NA	NA
TNFAIP6	tumor necrosis factor, alpha-induced protein 6	-1.56749	4.97971	-2.61219	0.0276897	0	0	0	NA	NA	NA	NA	NA
KRT6B	keratin 6B	-1.43195	8.02195	-3.67561	0.00492585	0	0	0	NA	NA	NA	NA	NA
SLITRK6	SLIT and NTRK-like family, member 6	-1.35621	4.88148	-3.17406	0.0109923	0	0	0	NA	NA	NA	NA	NA
BICC1	bicaudal C homolog 1 (Drosophila)	-1.16126	7.64507	-2.387	0.0401982	0	0	0	NA	NA	NA	NA	NA
SULT1E1	sulfotransferase family 1E, estrogen-preferring, member 1	-1.1468	4.15638	-3.51248	0.00637604	0	0	0	NA	NA	NA	NA	NA
SERPINB7	serpin peptidase inhibitor, clade B (ovalbumin), member 7	-1.14435	7.72939	-2.65935	0.0256101	0	0	0	NA	NA	NA	NA	NA
TMPRSS11E	transmembrane protease, serine 11E	-1.13932	6.42532	-4.67275	0.00109846	0	0	0	NA	NA	NA	NA	NA
TMPRSS11E	transmembrane protease, serine 11E	-1.10488	6.41754	-4.54851	0.0013142	0	0	0	NA	NA	NA	NA	NA
C4orf19	chromosome 4 open reading frame 19	-1.08225	6.13207	-2.58023	0.0291944	0	0	0	NA	NA	NA	NA	NA
DPP4	dipeptidyl-peptidase 4	-1.04423	7.14358	-2.27902	0.048045	0	0	0	NA	NA	NA	NA	NA
IL13RA2	interleukin 13 receptor, alpha 2	-1.03632	3.50492	-2.40219	0.0392007	0	0	0	NA	NA	NA	NA	NA
HCP5	HLA complex P5 (non-protein coding)	-1.00989	7.4635	-2.31365	0.045377	0	0	0	NA	NA	NA	NA	NA
HSPA4L	heat shock 70kDa protein 4-like	-0.99482	8.97397	-4.48918	0.00143281	0	0	0	NA	NA	NA	NA	NA
FADS1	fatty acid desaturase 1	-0.941814	9.2908	-2.46403	0.035388	0	0	0	NA	NA	NA	NA	NA
ZNF204P	zinc finger protein 204, pseudogene	-0.937334	7.25828	-2.58718	0.0288603	0	0	0	NA	NA	NA	NA	NA
SPIC	Spi-C transcription factor (Spi-1/PU.1 related)	-0.921433	3.6946	-3.32288	0.00863879	0	0	0	NA	NA	NA	NA	NA
HERC5	HECT and RLD domain containing E3 ubiquitin protein ligase 5	-0.909409	7.10873	-2.46255	0.0354751	0	0	0	NA	NA	NA	NA	NA
SERPINB3	serpin peptidase inhibitor, clade B (ovalbumin), member 3	-0.900459	8.17423	-2.82059	0.0196198	0	0	0	NA	NA	NA	NA	NA
FAM99A	family with sequence similarity 99, member A (non-protein coding)	-0.841052	5.80087	-2.78948	0.0206532	0	0	0	NA	NA	NA	NA	NA
C2orf15	chromosome 2 open reading frame 15	-0.826607	6.06241	-3.2588	0.00958073	0	0	0	NA	NA	NA	NA	NA
SCARNA9	small Cajal body-specific RNA 9	-0.823326	7.65899	-2.8777	0.0178572	0	0	0	NA	NA	NA	NA	NA
VNN1	vanin 1	-0.814542	6.6197	-2.30856	0.0457596	0	0	0	NA	NA	NA	NA	NA
SLC36A4	solute carrier family 36 (proton/amino acid symporter), member 4	-0.804851	8.69857	-3.4805	0.00670936	0	0	0	NA	NA	NA	NA	NA
DOCK11	dedicator of cytokinesis 11	-0.793904	7.81235	-3.51355	0.00636519	0	0	0	NA	NA	NA	NA	NA
FAM230B	family with sequence similarity 230, member B	-0.789873	5.91365	-2.27366	0.0484712	0	0	0	NA	NA	NA	NA	NA
LOXL2	lysyl oxidase-like 2	-0.78179	10.3595	-3.15372	0.0113622	0	0	0	NA	NA	NA	NA	NA
CLGN	calmegin	-0.779642	6.57414	-2.34157	0.0433322	0	0	0	NA	NA	NA	NA	NA
EPB41L2	erythrocyte membrane protein band 4.1-like 2	-0.767922	9.32622	-3.47824	0.00673351	0	0	0	NA	NA	NA	NA	NA
KRT6A	keratin 6A	-0.745763	7.74312	-2.83088	0.0192896	0	0	0	NA	NA	NA	NA	NA
F8	coagulation factor VIII, procoagulant component	-0.740785	6.58154	-3.5892	0.00564511	0	0	0	NA	NA	NA	NA	NA
ZNF610	zinc finger protein 610	-0.737142	7.20513	-2.61847	0.027403	0	0	0	NA	NA	NA	NA	NA
PCDHB14	protocadherin beta 14	-0.734446	7.05357	-3.20262	0.0104939	0	0	0	NA	NA	NA	NA	NA
HIST1H2BK	histone cluster 1, H2bk	-0.727463	11.7604	-3.3224	0.00864544	0	0	0	NA	NA	NA	NA	NA
FDPSP2	farnesyl diphosphate synthase pseudogene 2	-0.726563	8.12401	-5.42893	0.000387	0	0	0	NA	NA	NA	NA	NA
DDIT4	DNA-damage-inducible transcript 4	-0.715735	8.32749	-3.73636	0.00447818	0	0	0	NA	NA	NA	NA	NA
ZNF770	zinc finger protein 770	-0.712245	7.77647	-3.43351	0.00723247	0	0	0	NA	NA	NA	NA	NA
LOC388692	uncharacterized LOC388692	-0.707979	5.85768	-3.45251	0.00701594	0	0	0	NA	NA	NA	NA	NA
FDPSP2	farnesyl diphosphate synthase pseudogene 2	-0.706073	7.91267	-5.56137	0.000325083	0	0	0	NA	NA	NA	NA	NA
LZTFL1	leucine zipper transcription factor-like 1	-0.702375	6.97753	-2.87984	0.0177943	0	0	0	NA	NA	NA	NA	NA
FAM200A	family with sequence similarity 200, member A	-0.701288	6.51122	-2.39142	0.0399053	0	0	0	NA	NA	NA	NA	NA
ARRDC4	arrestin domain containing 4	-0.700618	6.29659	-5.84634	0.000225235	NA	NA	NA	NA	NA	NA	NA	NA
FLJ31958	uncharacterized LOC143153	0.702981	6.53799	4.70957	0.00104207	NA	NA	NA	NA	NA	NA	NA	NA
EML6	echinoderm microtubule associated protein like 6	0.70926	5.87917	3.29931	0.00897347	NA	NA	NA	NA	NA	NA	NA	NA
FLJ25715	uncharacterized protein FLJ25715	0.711106	5.37631	2.40557	0.0389827	NA	NA	NA	NA	NA	NA	NA	NA
TAS2R16	taste receptor, type 2, member 16	0.714097	3.76166	2.27611	0.0482755	NA	NA	NA	NA	NA	NA	NA	NA
ETV1	ets variant 1	0.720666	8.03032	2.95245	0.0157912	NA	NA	NA	NA	NA	NA	NA	NA
FLJ25758	MAP/microtubule affinity-regulating kinase 1 pseudogene	0.722048	6.05386	3.16425	0.0111691	NA	NA	NA	NA	NA	NA	NA	NA
HAS2	hyaluronan synthase 2	0.722324	6.99228	5.05203	0.000644276	NA	NA	NA	NA	NA	NA	NA	NA
GUSBP3	glucuronidase, beta pseudogene 3	0.72306	10.1169	2.27478	0.0483814	NA	NA	NA	NA	NA	NA	NA	NA
EFCAB4B	EF-hand calcium binding domain 4B	0.731024	6.22466	2.68606	0.0245032	NA	NA	NA	NA	NA	NA	NA	NA
SPC24	SPC24, NDC80 kinetochore complex component	0.731448	8.88811	2.46546	0.0353048	NA	NA	NA	NA	NA	NA	NA	NA
CEACAM6	carcinoembryonic antigen-related cell adhesion molecule 6 (non-specific cross reacting antigen)	0.734727	6.9545	2.51991	0.0322611	NA	NA	NA	NA	NA	NA	NA	NA
SIDT1	SID1 transmembrane family, member 1	0.739996	5.97217	3.61804	0.00539354	NA	NA	NA	NA	NA	NA	NA	NA
HIST1H2BH	histone cluster 1, H2bh	0.747429	10.739	2.42916	0.0374907	NA	NA	NA	NA	NA	NA	NA	NA
HIST1H2AK	histone cluster 1, H2ak	0.752765	9.54873	3.58137	0.00571548	NA	NA	NA	NA	NA	NA	NA	NA
HIST2H4B	histone cluster 2, H4b	0.759018	10.4883	3.0508	0.0134399	NA	NA	NA	NA	NA	NA	NA	NA
HIST2H4A	histone cluster 2, H4a	0.759018	10.4883	3.0508	0.0134399	NA	NA	NA	NA	NA	NA	NA	NA
SNORD103A	small nucleolar RNA, C/D box 103A	0.766197	5.47128	3.58528	0.00568023	NA	NA	NA	NA	NA	NA	NA	NA
SNORD103A	small nucleolar RNA, C/D box 103A	0.766197	5.47128	3.58528	0.00568023	NA	NA	NA	NA	NA	NA	NA	NA
HIST1H2BF	histone cluster 1, H2bf	0.768638	7.39767	2.42705	0.0376217	NA	NA	NA	NA	NA	NA	NA	NA
C9orf131	chromosome 9 open reading frame 131	0.76992	7.65574	2.68519	0.0245384	NA	NA	NA	NA	NA	NA	NA	NA
GAGE12C	G antigen 12C	0.771317	4.46489	3.11847	0.0120338	NA	NA	NA	NA	NA	NA	NA	NA
HIST1H3F	histone cluster 1, H3f	0.785118	8.0563	2.57911	0.0292484	NA	NA	NA	NA	NA	NA	NA	NA
HIST1H3D	histone cluster 1, H3d	0.815084	8.47184	2.47629	0.0346772	NA	NA	NA	NA	NA	NA	NA	NA
HIST1H2AJ	histone cluster 1, H2aj	0.832047	5.80266	4.23697	0.00208055	NA	NA	NA	NA	NA	NA	NA	NA
ARVP6125	uncharacterized LOC442092	0.832204	5.28648	4.39982	0.00163353	NA	NA	NA	NA	NA	NA	NA	NA
MALL	mal, T-cell differentiation protein-like	0.834455	9.68233	2.37425	0.0410546	NA	NA	NA	NA	NA	NA	NA	NA
HIST1H4B	histone cluster 1, H4b	0.848279	10.208	2.75777	0.0217638	NA	NA	NA	NA	NA	NA	NA	NA
HIST1H2AB	histone cluster 1, H2ab	0.865031	9.08159	2.26143	0.0494578	NA	NA	NA	NA	NA	NA	NA	NA
HIST1H2BM	histone cluster 1, H2bm	0.873968	11.5479	2.28766	0.0473647	NA	NA	NA	NA	NA	NA	NA	NA
HIST2H2AB	histone cluster 2, H2ab	0.880471	11.3636	2.51296	0.0326347	NA	NA	NA	NA	NA	NA	NA	NA
HIST1H3B	histone cluster 1, H3b	0.88342	11.5614	2.26548	0.0491295	NA	NA	NA	NA	NA	NA	NA	NA
AREG	amphiregulin	0.887784	10.1556	2.73001	0.0227854	NA	NA	NA	NA	NA	NA	NA	NA
HIST2H2AC	histone cluster 2, H2ac	0.935038	11.2574	2.29931	0.0464635	NA	NA	NA	NA	NA	NA	NA	NA
OR5P3	olfactory receptor, family 5, subfamily P, member 3	0.959525	5.44515	4.64842	0.00113752	NA	NA	NA	NA	NA	NA	NA	NA
ACPP	acid phosphatase, prostate	0.997291	6.34424	2.4819	0.0343565	NA	NA	NA	NA	NA	NA	NA	NA
ATP13A5	ATPase type 13A5	1.00789	6.0541	3.14832	0.0114624	NA	NA	NA	NA	NA	NA	NA	NA
CYP4Z2P	cytochrome P450, family 4, subfamily Z, polypeptide 2, pseudogene	1.04222	5.91167	4.31226	0.00185955	NA	NA	NA	NA	NA	NA	NA	NA
HIST1H2BB	histone cluster 1, H2bb	1.04522	9.49745	2.50394	0.0331253	NA	NA	NA	NA	NA	NA	NA	NA
HOXA-AS2	HOXA cluster antisense RNA 2	1.11912	5.9628	2.84495	0.018847	NA	NA	NA	NA	NA	NA	NA	NA
FMO6P	flavin containing monooxygenase 6 pseudogene	1.33378	5.96694	3.03499	0.0137922	NA	NA	NA	NA	NA	NA	NA	NA
SLC25A21	solute carrier family 25 (mitochondrial oxoadipate carrier), member 21	1.41825	6.11705	3.29375	0.0090545	NA	NA	NA	NA	NA	NA	NA	NA
AKR1B10	aldo-keto reductase family 1, member B10 (aldose reductase)	1.58071	6.85552	2.25719	0.0498051	NA	NA	NA	NA	NA	NA	NA	NA
FGG	fibrinogen gamma chain	1.8342	5.07844	3.16304	0.0111911	NA	NA	NA	NA	NA	NA	NA	NA
FGB	fibrinogen beta chain	1.9338	6.89947	2.8534	0.0185864	NA	NA	NA	NA	NA	NA	NA	NA

## Sheet: Pathway Enrichment analysis
Down-modulated enriched pathways
Pathways (Kegg, Reactome)
Term	Overlap	Adjusted P-value	Combined Score	Genes
Fatty acid metabolism_Homo sapiens_hsa01212	05/48	8.94391e-05	23.9382	FADS2;ELOVL2;ELOVL6;ACSL4;FADS1
Biosynthesis of unsaturated fatty acids_Homo sapiens_hsa01040	04/23	8.94391e-05	19.8307	FADS2;ELOVL2;ELOVL6;FADS1
Fatty acid elongation_Homo sapiens_hsa00062	04 /25	8.94391e-05	17.1361	ELOVL4;ELOVL2;ELOVL6;ELOVL7
Arginine and proline metabolism_Homo sapiens_hsa00330	02/50	0.289145	6.64044	P4HA1;P4HA2
Synthesis of very long-chain fatty acyl-CoAs_Homo sapiens_R-HSA-75876	05 /21	1.00304e-05	39.4954	ELOVL4;ELOVL2;ELOVL6;ACSL4;ELOVL7
Fatty Acyl-CoA Biosynthesis_Homo sapiens_R-HSA-75105	05/42	0.000193941	29.7365	ELOVL4;ELOVL2;ELOVL6;ACSL4;ELOVL7
Linoleic acid (LA) metabolism_Homo sapiens_R-HSA-2046105	08 /18	0.000468655	19.8906	FADS2;ELOVL2;FADS1
Triglyceride Biosynthesis_Homo sapiens_R-HSA-75109	05/66	0.000932089	21.8983	ELOVL4;ELOVL2;ACSL4;ELOVL6;ELOVL7
alpha-linolenic (omega3) and linoleic (omega6) acid metabolism_Homo sapiens_R-HSA-2046104	03/13	0.00117649	20.4294	FADS2;ELOVL2;FADS1
alpha-linolenic acid (ALA) metabolism_Homo sapiens_R-HSA-2046106	03 /13	0.00117649	20.1595	FADS2;ELOVL2;FADS1
Collagen formation_Homo sapiens_R-HSA-1474290	05 /85	0.00182224	19.5347	MMP7;LAMB3;P4HA1;P4HA2;LOXL2
Fatty acid, triacylglycerol, and ketone body metabolism_Homo sapiens_R-HSA-535734	7/217	0.00234791	20.6728	GLIPR1;ELOVL4;ELOVL2;ACSL4;ELOVL6;ELOVL7;FADS1
Metabolism_Homo sapiens_R-HSA-1430728	14 /08	0.0355231	5.58084	MGAM;SLC16A1;ELOVL4;GDA;ELOVL2;ELOVL6;ACSL4;ELOVL7;KMO;FADS2;GLIPR1;SULT1E1;PRKAR2B;FADS1
Caspase-mediated cleavage of cytoskeletal proteins_Homo sapiens_R-HSA-264870	12 /18	0.0455206	3.35526	VIM
Collagen biosynthesis and modifying enzymes_Homo sapiens_R-HSA-1650814	02 /63	0.0365022	6.1935	P4HA1;P4HA2
Non-integrin membrane-ECM interactions_Homo sapiens_R-HSA-3000171	02 /42	0.0430219	7.77841	LAMB3;TNC
Extracellular matrix organization_Homo sapiens_R-HSA-1474244	6/283	0.0505618	12.5002	MMP7;P4HA1;LAMB3;P4HA2;TNC;LOXL2
GO Biological process
Term	Overlap	Overlap	Adjusted P-value	Combined Score	Genes
fatty acid elongation, saturated fatty acid (GO:0019367)	09/18	2018-09-03	0.0136118	26.5417	ELOVL4;ELOVL6;ELOVL7
long-chain fatty-acyl-CoA biosynthetic process (GO:0035338)	04/34	1934-04-01	0.015666	26.4054	ELOVL2;ELOVL6;ACSL4;ELOVL7
alpha-linolenic acid metabolic process (GO:0036109)	03/23	2023-03-01	0.0912	18.9505	FADS2;ELOVL2;FADS1
linoleic acid metabolic process (GO:0043651)	03/26	2026-03-01	0.0993973	19.3168	FADS2;ELOVL2;FADS1
(R)-2-hydroxy-alpha-linolenic acid biosynthetic process (GO:1902609)	07/18	2018-07-02	0.148704	18.2994	ELOVL6;FADS1
very long-chain fatty acid biosynthetic process (GO:0042761)	03/43	1943-03-01	0.296872	17.2839	ELOVL4;ELOVL2;ELOVL7
collagen fibril organization (GO:0030199)	4/154	4/154	0.319236	16.7604	LAMB3;PXDN;TNC;LOXL2
negative regulation of aspartic-type endopeptidase activity involved in amyloid precursor protein catabolic process (GO:1902960)	02/18	2018-02-01	0.319236	16.4263	SERPINB3;SERPINB8
negative regulation of metalloendopeptidase activity (GO:1904684)	02/18	2018-02-01	0.319236	16.4005	SERPINB3;SERPINB8
L-alanine transmembrane transport (GO:1904557)	02/19	2019-02-01	0.319236	15.8159	SLC1A4;SLC36A4
negative regulation of serine-type endopeptidase activity (GO:1900004)	02/24	2024-02-01	0.319236	15.3351	SERPINB3;SERPINB8
endothelial cell chemotaxis (GO:0035767)	03/72	1972-03-01	0.319236	15.1671	DPP4;SAA4;LOXL2
hepoxilin biosynthetic process (GO:0051122)	12/18	2018-12-02	0.319236	15.1501	ELOVL6;FADS1
negative regulation of cysteine-type endopeptidase activity (GO:2000117)	02/23	2023-02-01	0.319236	15.1304	SERPINB3;SERPINB8
Up-modulated enriched pathways
Pathways (Kegg, Reactome)
Term	Overlap	Adjusted P-value	Combined Score	Genes
Systemic lupus erythematosus_Homo sapiens_hsa05322	15/135	2.55401e-21	87.6883	HIST1H2BM;HIST1H2AK;HIST1H2AJ;HIST2H2AB;HIST2H2AC;HIST2H4A;HIST1H4B;HIST2H4B;HIST1H3F;HIST1H2BF;HIST1H2BH;HIST1H3B;HIST1H2BB;HIST1H3D;HIST1H2AB
HDACs deacetylate histones_Homo sapiens_R-HSA-3214815	07/60	2.55144e-09	47.601	HIST1H2BM;HIST1H2AJ;HIST2H2AB;HIST1H2BH;HIST1H2BB;HIST2H2AC;HIST1H2AB
HATs acetylate histones_Homo sapiens_R-HSA-3214847	7/107	2.55868e-08	38.2882	HIST1H2BM;HIST1H2AJ;HIST2H2AB;HIST1H2BH;HIST1H2BB;HIST1H2AB;HIST2H2AC
Developmental Biology_Homo sapiens_R-HSA-1266738	8/786	0.000786955	16.2343	FGB;HIST1H2BM;HIST1H2AJ;FGG;HIST1H2BH;HIST1H2BB;HIST2H2AC;HIST1H2AB
Recruitment and ATM-mediated phosphorylation of repair and signaling proteins at DNA double strand breaks_Homo sapiens_R-HSA-5693565	03/58	0.000864981	12.4253	HIST1H2BM;HIST1H2BH;HIST1H2BB
DNA Double Strand Break Response_Homo sapiens_R-HSA-5693606	03/59	0.000892788	12.4111	HIST1H2BM;HIST1H2BH;HIST1H2BB
Transcriptional misregulation in cancer_Homo sapiens_hsa05202	4/180	0.00238148	12.4694	HIST1H3F;ETV1;HIST1H3B;HIST1H3D
GO Biological process
intermediate filament polymerization (GO:0045107)	11/18	0.00476751	27.5325	FGB;FGG
nucleosome assembly (GO:0006334)	03/ 56	0.00476751	23.6755	HIST1H2BM;HIST1H2BH;HIST1H2BB
positive regulation of calcitonin secretion (GO:1904364)	08/18	0.00476751	23.5218	FGB;FGG
DNA replication-dependent nucleosome assembly (GO:0006335)	03/53	0.00476751	23.3849	HIST1H2BM;HIST1H2BH;HIST1H2BB
DNA replication-independent nucleosome assembly (GO:0006336)	03/55	0.00476751	22.4882	HIST1H2BM;HIST1H2BH;HIST1H2BB
plasminogen activation in other organism (GO:0044542)	09/18	0.00476751	21.5152	FGB;FGG
Dsc E3 ubiquitin ligase complex assembly (GO:1990155)	02/14	0.00476751	21.4707	FGB;FGG
Golgi membrane coat protein complex assembly (GO:0048197)	02/14	0.00476751	21.1433	FGB;FGG
MCM complex assembly (GO:0072689)	02/14	0.00476751	20.9109	FGB;FGG
GINS complex assembly (GO:0071165)	02/14	0.00476751	20.8057	FGB;FGG
NADH dehydrogenase complex assembly (GO:0010257)	02/14	0.00476751	20.7755	FGB;FGG
Mre11 complex assembly (GO:0072685)	02/14	0.00476751	20.726	FGB;FGG
mediator complex assembly (GO:0036034)	02/14	0.00476751	20.6766	FGB;FGG
NAD(P)H dehydrogenase complex assembly (GO:0010275)	02/14	0.00476751	20.6623	FGB;FGG
eukaryotic translation initiation factor 3 complex assembly (GO:0070196)	02/14	0.00476751	20.5999	FGB;FGG
myosin filament assembly (GO:0031034)	02/14	0.00476751	20.5613	FGB;FGG
Golgi membrane priming complex assembly (GO:0048195)	02/14	0.00476751	20.5302	FGB;FGG
MHC protein complex assembly (GO:0002396)	02/14	0.00476751	20.5246	FGB;FGG
photosystem II assembly (GO:0010207)	02/14	0.00476751	20.4676	FGB;FGG
photosystem I assembly (GO:0048564)	02/14	0.00476751	20.2687	FGB;FGG
protein catenane formation (GO:0018419)	02/14	0.00476751	20.172	FGB;FGG
NLRP3 inflammasome complex assembly (GO:0044546)	02/14	0.00476751	20.1173	FGB;FGG
