# Supplementary material for: Loss of function of miR-342-3p results in MCT1 over-expression and contributes to oncogenic metabolic reprogramming in triple negative breast cancer
Source: Sci Rep. 2018 Aug 16;8:12252. doi: 10.1038/s41598-018-29708-9 (PMC6095912; doi:10.1038/s41598-018-29708-9)
Supplement: Supplementary file 5 — Supplementary table 4 [file 41598_2018_29708_MOESM5_ESM.xlsx]

## Sheet: Low Vs High Romero
Table S4: Diferentially expressed genes between tumors down-modualting (N=24) vs up-modulating (N=24) miR-342-3p
Gene	logFC	AveExpr	t	P.Value	adj.P.Val	B
CXCL9	-2.71508	9.18527	-3.85016	0.000215916	0.0114379	0.462949
LYZ	-2.71238	10.6394	-4.09076	9.10612e-05	0.00627822	1.24811
IGJ	-2.52181	10.615	-4.51362	1.85356e-05	0.00208909	2.70455
CCL19	-1.9647	8.31296	-5.25649	9.2332e-07	0.000423871	5.46898
CXCL13	-1.96342	7.1902	-3.7834	0.00027278	0.0138018	0.251069
IGHV4-61	-1.84277	8.33628	-3.41189	0.000954701	0.0329713	-0.877806
PTPRC	-1.82001	8.06487	-5.15896	1.38721e-06	0.000492641	5.09273
FGL2	-1.66694	7.61496	-4.77702	6.57885e-06	0.00102336	3.65686
CD52	-1.63891	8.14462	-5.52253	2.98666e-07	0.000240092	6.51341
CD2	-1.61428	6.37105	-5.10396	1.74223e-06	0.000520512	4.88223
GIMAP4	-1.43834	7.10521	-5.94919	4.64458e-08	0.000124886	8.23848
XBP1	-1.42264	8.75125	-3.42374	0.000918493	0.0323559	-0.843154
SLAMF7	-1.41797	6.32015	-5.39927	5.05459e-07	0.000288295	6.02633
IL2RG	-1.40846	7.51989	-4.77877	6.53306e-06	0.00102336	3.6633
EVI2B	-1.38611	7.78324	-4.79393	6.14874e-06	0.000989158	3.71913
IL7R	-1.38065	6.61786	-5.06421	2.05263e-06	0.000576636	4.73083
HLA-DPA1	-1.37304	10.2209	-3.54262	0.000620235	0.0250516	-0.490519
FYB	-1.35434	7.49892	-4.73559	7.75931e-06	0.00111892	3.50494
SRGN	-1.34572	9.04977	-3.42334	0.000919691	0.0323559	-0.844322
CCL5	-1.34225	8.00611	-3.55319	0.0005987	0.024674	-0.458718
CD53	-1.31509	8.48317	-4.19928	6.10568e-05	0.00482862	1.61288
GPR174	-1.30943	5.19965	-4.73468	7.78759e-06	0.00111892	3.50159
SAMD9L	-1.29381	7.90467	-3.27962	0.00146098	0.0419826	-1.2582
ABI3BP	-1.26324	7.25101	-4.22538	5.54086e-05	0.00451472	1.70157
IKZF3	-1.22121	6.48367	-4.67928	9.69865e-06	0.00135221	3.29969
CD79A	-1.19608	6.10328	-4.60581	1.29467e-05	0.00169224	3.03413
CD3D	-1.19139	5.86219	-5.52305	2.97991e-07	0.000240092	6.51551
PLEK	-1.17379	7.49029	-4.32729	3.78026e-05	0.0033878	2.05128
EPSTI1	-1.17314	7.6636	-3.78944	0.000267091	0.0137069	0.270155
MPEG1	-1.14497	7.66552	-5.13504	1.53198e-06	0.000497154	5.00102
CD69	-1.13999	5.66055	-5.25674	9.22366e-07	0.000423871	5.46994
FAM46C	-1.12961	6.75531	-3.88916	0.00018813	0.0104253	0.587954
KIAA1551	-1.12312	7.65046	-5.42259	4.57755e-07	0.000282205	6.11807
GIMAP7	-1.11704	6.80765	-5.18795	1.22956e-06	0.000468142	5.20421
ADAMDEC1	-1.11101	6.30313	-3.56228	0.000580744	0.0242008	-0.431308
CD38	-1.10138	6.12997	-4.11047	8.47249e-05	0.00608661	1.31387
GZMA	-1.10059	5.77197	-4.37214	3.18934e-05	0.00303181	2.20692
GMFG	-1.09584	7.68325	-5.04307	2.23908e-06	0.000585496	4.65057
GPR183	-1.08842	8.42021	-3.54491	0.000615491	0.0250211	-0.483609
GIMAP2	-1.08405	7.10927	-5.35215	6.17179e-07	0.00031396	5.84155
HLA-DQB1	-1.07753	7.52293	-3.23939	0.0016592	0.0451292	-1.37159
CD37	-1.06612	8.21792	-4.6656	1.02365e-05	0.00140636	3.25004
KCNA3	-1.06568	5.84097	-5.4195	4.63811e-07	0.000282205	6.10591
CD3E	-1.06159	7.05507	-4.88435	4.27471e-06	0.00077364	4.05407
BIRC3	-1.05378	7.41334	-3.24248	0.00164313	0.0448218	-1.36292
PECAM1	-1.05376	6.9343	-4.94626	3.326e-06	0.000661808	4.28545
DOCK10	-1.05095	6.93247	-4.8113	5.73577e-06	0.000951918	3.78316
DOCK8	-1.04173	6.87911	-4.95468	3.21396e-06	0.000650464	4.31705
F2RL2	-1.0321	7.32356	-3.47936	0.000765186	0.0286512	-0.679306
BIN2	-1.02512	6.76556	-5.89469	5.90992e-08	0.000126148	8.015
CD48	-1.02225	5.69362	-5.84325	7.41298e-08	0.000139527	7.80485
RNASE6	-1.02095	7.81619	-4.06614	9.96165e-05	0.00669636	1.16627
CTSS	-1.00684	9.01346	-3.19341	0.00191638	0.0486776	-1.49981
MS4A1	-0.994085	5.0315	-4.24092	5.22891e-05	0.00433562	1.75453
NCKAP1L	-0.991901	7.34176	-4.16728	6.8739e-05	0.00527303	1.50466
CD3G	-0.985939	6.06649	-5.41901	4.64794e-07	0.000282205	6.10395
SLAMF6	-0.982665	5.43797	-4.8896	4.18498e-06	0.000764755	4.07362
IGLL5	-0.967809	8.46494	-3.28403	0.00144068	0.0418098	-1.24572
SELL	-0.957371	5.41847	-4.98305	2.86286e-06	0.000628349	4.42377
SAMD9	-0.949901	6.12315	-3.28087	0.00145523	0.0418813	-1.25468
CYTIP	-0.936905	6.33697	-4.83431	5.22962e-06	0.000903045	3.86826
PARP8	-0.934627	6.75808	-6.12829	2.09117e-08	6.55999e-05	8.9789
PIK3CG	-0.931152	6.37567	-5.1306	1.5604e-06	0.000497793	4.98404
ITGAL	-0.929581	5.98573	-5.17739	1.28485e-06	0.000468142	5.16356
HCST	-0.92958	6.22656	-3.94828	0.000152428	0.00913649	0.779129
LCP2	-0.925527	6.8883	-4.60109	1.31881e-05	0.00170018	3.01715
EMB	-0.923745	6.69395	-5.21566	1.09538e-06	0.000465981	5.31101
P2RY10	-0.921099	5.61506	-5.67268	1.56205e-07	0.000223446	7.11387
IL10RA	-0.896698	7.59993	-4.57936	1.43566e-05	0.00180147	2.93915
HCLS1	-0.894314	7.31207	-4.64971	1.08974e-05	0.00147562	3.19252
WIPF1	-0.888801	7.39342	-5.02472	2.4142e-06	0.000600204	4.58106
OR56B1	-0.883719	7.3751	-4.36176	3.31759e-05	0.00306968	2.17081
CLEC2D	-0.879579	7.04127	-5.1441	1.47547e-06	0.000494202	5.03574
GPR65	-0.874908	6.83427	-4.05172	0.00010498	0.00698209	1.11849
IKZF1	-0.870289	6.31514	-5.5769	2.36401e-07	0.000240092	6.72995
MS4A7	-0.862589	7.62484	-3.20814	0.00183017	0.0474564	-1.45888
DOCK2	-0.855029	6.34521	-5.02378	2.42352e-06	0.000600204	4.57751
CST3	-0.846272	9.3624	-3.76396	0.000291854	0.014456	0.189875
ANGPTL1	-0.841183	5.77599	-4.9875	2.8113e-06	0.000628349	4.44054
HLA-DPB1	-0.840799	8.0561	-4.11605	8.30091e-05	0.00603242	1.33253
IFNG	-0.837335	4.83133	-3.98799	0.000132186	0.00824541	0.9087
ANKRD44	-0.833134	6.35017	-5.48927	3.4441e-07	0.000240092	6.38145
P2RY13	-0.831914	6.11587	-5.0895	1.84944e-06	0.000543909	4.82708
ENPP2	-0.826299	6.37588	-3.4097	0.000961523	0.0331461	-0.884187
TMEM14E	-0.824209	7.97174	-3.29384	0.00139643	0.041318	-1.21788
CST7	-0.820866	6.78326	-4.57592	1.45506e-05	0.00181371	2.92682
LY96	-0.82022	6.02021	-4.11188	8.42859e-05	0.00607828	1.31861
DOCK11	-0.819872	6.57893	-5.03537	2.311e-06	0.000595858	4.62139
CD84	-0.806353	6.32701	-4.11786	8.24595e-05	0.00601571	1.33859
SAMSN1	-0.803387	6.06329	-3.98776	0.000132298	0.00824541	0.907931
LAX1	-0.802528	5.73665	-4.36604	3.26411e-05	0.00306968	2.1857
GZMK	-0.7981	5.51744	-4.47668	2.13773e-05	0.00229013	2.57367
NFATC2	-0.792744	7.02529	-4.43423	2.51649e-05	0.00258827	2.42407
SMAP2	-0.783791	7.74712	-3.99178	0.000130398	0.00820853	0.921093
CD96	-0.780691	5.81055	-3.63106	0.000460534	0.0203478	-0.222307
SIDT1	-0.777159	5.48436	-3.90342	0.000178848	0.0100486	0.633897
FAIM3	-0.776057	5.63093	-4.9646	3.08671e-06	0.000649713	4.35432
TFEC	-0.776003	6.03129	-4.10697	8.58171e-05	0.00611837	1.30219
IRF4	-0.772536	5.8865	-4.81837	5.57526e-06	0.000945384	3.8093
IRF8	-0.771368	6.76243	-5.02495	2.41193e-06	0.000600204	4.58193
NKG7	-0.770437	6.53092	-3.48507	0.000750876	0.028266	-0.66235
SP110	-0.768623	6.74105	-4.43083	2.54942e-05	0.00260394	2.41215
RAC2	-0.76255	7.04761	-3.94203	0.00015587	0.00922575	0.75883
CARD16	-0.760178	6.91942	-4.13622	7.70797e-05	0.00578005	1.40014
RASSF5	-0.754003	6.94125	-4.55771	1.56202e-05	0.00192365	2.86167
ACAP1	-0.753572	6.35686	-5.62756	1.89944e-07	0.000223446	6.93266
CCR1	-0.743634	5.77084	-3.2259	0.00173108	0.046094	-1.40935
HLA-DMB	-0.74263	6.85002	-4.47623	2.14144e-05	0.00229013	2.57208
TRANK1	-0.740455	6.33664	-4.15942	7.07639e-05	0.00537064	1.47815
PRDM1	-0.731735	6.77543	-3.7273	0.000331325	0.0160313	0.0751094
MS4A6A	-0.723891	6.92271	-3.47539	0.000775272	0.0288954	-0.691065
PLXNC1	-0.72085	7.21896	-4.16829	6.8484e-05	0.00527303	1.50805
LPAR6	-0.715564	6.6411	-5.62817	1.89443e-07	0.000223446	6.9351
TAGAP	-0.715527	6.42211	-4.38679	3.01643e-05	0.00291155	2.25799
MZB1	-0.714943	6.07455	-4.54917	1.6148e-05	0.00192365	2.83116
JAK2	-0.710742	6.47698	-3.22875	0.00171563	0.0458037	-1.40137
EAF2	-0.709556	5.6735	-4.36125	3.32406e-05	0.00306968	2.16903
GPR18	-0.709392	7.49359	-3.98271	0.000134723	0.00833566	0.89141
ITGA4	-0.708818	5.88985	-5.42582	4.51518e-07	0.000282205	6.13077
SEL1L3	-0.705382	6.5808	-3.5158	0.000678198	0.0266201	-0.570871
PAG1	-0.703312	6.00839	-4.24111	5.22518e-05	0.00433562	1.75518
LTB	-0.701976	5.87796	-4.98785	2.80737e-06	0.000628349	4.44183
PDCD1LG2	-0.700933	6.45415	-3.35607	0.001144	0.0370752	-1.03975
PARP15	-0.698209	5.13522	-4.74551	7.45924e-06	0.00108835	3.54124
FNBP1	-0.692839	8.23295	-3.33428	0.00122706	0.0384559	-1.10241
ARHGAP15	-0.691435	5.69247	-5.17581	1.29335e-06	0.000468142	5.15747
ADD3	-0.689907	7.94389	-3.35279	0.00115617	0.0372704	-1.04921
ZBED2	-0.68944	5.38596	-5.27329	8.60454e-07	0.000415268	5.53419
PLA2G2D	-0.688873	4.56104	-4.54978	1.61098e-05	0.00192365	2.83333
C3AR1	-0.683764	5.23488	-3.34096	0.00120102	0.038185	-1.08323
SP100	-0.681771	7.24006	-4.28694	4.401e-05	0.00379266	1.91215
CCR2	-0.681471	4.84307	-5.043	2.2397e-06	0.000585496	4.65031
IGHG2	-0.679614	7.75028	-3.30826	0.00133368	0.0400998	-1.17684
CD4	-0.678248	6.29337	-4.11227	8.41678e-05	0.00607828	1.31989
AMICA1	-0.673734	5.69806	-6.38964	6.42381e-09	3.18777e-05	10.0745
ITM2A	-0.658683	5.8241	-3.25157	0.0015967	0.0443642	-1.33738
AOAH	-0.657439	6.06216	-4.58023	1.43078e-05	0.00180147	2.94228
CD27	-0.653086	6.24893	-4.39068	2.97205e-05	0.0028835	2.27157
SLFN12L	-0.652068	5.4512	-3.76893	0.000286861	0.0143105	0.205497
ICOS	-0.640911	4.12102	-4.36163	3.31924e-05	0.00306968	2.17036
GIMAP8	-0.639914	5.62223	-5.89006	6.03195e-08	0.000126148	7.99605
CASP1	-0.634092	5.99897	-3.20358	0.00185644	0.047997	-1.47156
SLAMF8	-0.6337	5.95402	-3.60181	0.000508442	0.0217993	-0.31154
CSF2RB	-0.622931	6.14969	-3.71723	0.00034303	0.0164707	0.0437144
HLA-DOA	-0.621042	6.74283	-3.76786	0.000287929	0.0143105	0.202132
MYCBP2	-0.619104	7.75375	-3.40336	0.000981564	0.0335299	-0.902668
ADAM28	-0.612505	6.47491	-3.31672	0.00129811	0.0393446	-1.1527
CCDC69	-0.611259	6.33483	-5.68907	1.45467e-07	0.000223446	7.17988
CD86	-0.607514	5.85514	-3.50955	0.000692419	0.0269121	-0.589526
MX2	-0.607129	6.20273	-3.68081	0.000388719	0.0178451	-0.0692804
SELPLG	-0.607007	5.4797	-5.80758	8.66995e-08	0.000148351	7.65961
TCF4	-0.60369	6.73717	-4.35443	3.41121e-05	0.0031245	2.14533
GIMAP1-GIMAP5	-0.600235	5.73449	-5.54207	2.74619e-07	0.000240092	6.59115
CECR1	-0.596285	5.84803	-4.93017	3.55067e-06	0.000684556	4.22516
ZEB2	-0.593936	7.08923	-4.41811	2.67663e-05	0.00267976	2.36751
STK17B	-0.593202	7.24626	-3.63893	0.000448391	0.0201423	-0.1982
IGSF6	-0.593082	8.27541	-4.41405	2.71848e-05	0.00269301	2.35329
EVL	-0.592384	7.63691	-3.50202	0.000709917	0.027214	-0.611957
CD6	-0.588108	5.63375	-4.54079	1.66823e-05	0.00193824	2.80126
KLRC4-KLRK1	-0.588093	5.80486	-3.363	0.00111871	0.0368118	-1.01975
PTGER4	-0.588038	5.94492	-4.78958	6.25674e-06	0.000998003	3.70309
RAB8B	-0.587213	8.02449	-3.67509	0.000396395	0.0181531	-0.0869401
PYHIN1	-0.586098	5.37344	-5.18987	1.21977e-06	0.000468142	5.2116
TRAF3IP3	-0.585221	6.20642	-5.216	1.09379e-06	0.000465981	5.31235
PTPN22	-0.579019	5.95544	-3.59074	0.000527776	0.0225768	-0.345171
SP140	-0.578929	5.98689	-4.58416	1.40902e-05	0.00179193	2.95636
CD22	-0.576448	5.34006	-4.47832	2.12427e-05	0.00229013	2.57947
KLRB1	-0.576358	5.73092	-3.63616	0.000452628	0.020236	-0.206686
TRAV1-2	-0.575167	4.88404	-6.37796	6.77456e-09	3.18777e-05	10.0252
PTGDS	-0.574385	5.81121	-6.17092	1.72706e-08	6.50135e-05	9.15645
CYLD	-0.571207	6.72377	-4.18191	6.51189e-05	0.0050439	1.55405
EVI2A	-0.567833	6.21916	-4.45162	2.35407e-05	0.00244798	2.48525
CD180	-0.564893	5.73763	-3.42024	0.000929029	0.0325516	-0.853378
CCL4L1	-0.562352	5.60821	-3.23033	0.00170715	0.0457585	-1.39696
APOBEC3G	-0.560614	5.52624	-4.2677	4.7304e-05	0.00402876	1.84613
INPP5D	-0.559176	6.60801	-3.54386	0.000617653	0.0250516	-0.486765
CTLA4	-0.558216	4.98095	-5.10934	1.70393e-06	0.000520512	4.90276
35673	-0.55782	6.2307	-4.95743	3.1781e-06	0.000650197	4.3274
ARAP2	-0.557728	6.192	-4.22696	5.5084e-05	0.00450779	1.70694
CASP10	-0.554154	5.28212	-4.79549	6.11066e-06	0.000989158	3.72485
PRKCB	-0.549547	5.30896	-5.18264	1.25706e-06	0.000468142	5.18377
STAP1	-0.546375	4.73219	-4.21437	5.77271e-05	0.00460398	1.66411
FAM65B	-0.545885	5.22551	-4.76253	6.97028e-06	0.00104956	3.60365
SASH3	-0.545244	5.5094	-5.14067	1.49663e-06	0.000494202	5.02259
PTPRCAP	-0.544958	6.23448	-4.62098	1.21995e-05	0.0016285	3.08876
RHOH	-0.542134	5.3435	-6.63583	2.08061e-09	3.18777e-05	11.1213
PIP4K2A	-0.541525	7.27476	-3.24605	0.00162471	0.0446428	-1.35288
GZMH	-0.54058	5.67824	-3.80857	0.000249838	0.0129544	0.330655
ABCA6	-0.540064	5.47705	-3.27622	0.00147684	0.0423464	-1.26783
DENND2D	-0.539305	6.40193	-3.97316	0.000139423	0.00854795	0.860215
PCED1B	-0.538865	6.01713	-5.10777	1.715e-06	0.000520512	4.89678
AIF1	-0.532455	6.80922	-4.21459	5.76804e-05	0.00460398	1.66485
CDC42SE2	-0.526853	6.82914	-3.66806	0.000406035	0.0184599	-0.108638
ATP8A1	-0.526407	5.68198	-3.20809	0.00183048	0.0474564	-1.45903
C16orf54	-0.519568	5.12105	-5.3648	5.8502e-07	0.000305868	5.89106
ST8SIA4	-0.518275	5.34541	-3.60588	0.000501507	0.0216004	-0.29916
P2RY14	-0.517958	5.30374	-4.12745	7.96055e-05	0.00585287	1.37072
C1orf162	-0.517393	7.39464	-3.20364	0.0018561	0.047997	-1.47139
SPOCK2	-0.517279	6.22898	-4.11894	8.21333e-05	0.00601523	1.3422
37499	-0.513683	7.64657	-3.28807	0.00142228	0.0416094	-1.23425
JAK3	-0.512067	5.93107	-4.50305	1.93088e-05	0.00212533	2.66705
GLCCI1	-0.506818	6.47995	-3.50353	0.000706381	0.027214	-0.607469
AKNA	-0.504473	6.4984	-4.77196	6.71299e-06	0.00102725	3.63828
CMKLR1	-0.504003	5.81471	-5.19307	1.20363e-06	0.000468142	5.22391
TNFRSF17	-0.502479	4.59206	-4.42982	2.55939e-05	0.00260394	2.40857
APOBEC3C	-0.502331	7.19953	-3.41293	0.000951441	0.0329191	-0.874741
SCAMP3	0.501603	7.49305	3.98198	0.000135075	0.00833566	0.889035
PNP	0.506756	6.7302	3.76984	0.000285951	0.0143105	0.208373
SYT7	0.508558	6.4499	3.27066	0.00150313	0.0426294	-1.28356
TNFRSF12A	0.513166	8.26559	3.84881	0.000216944	0.0114379	0.458639
MRPL37	0.515575	6.44482	3.27547	0.00148039	0.0423464	-1.26997
PRMT5	0.515733	7.03352	3.68271	0.000386198	0.0178071	-0.0634022
RAVER2	0.522786	5.80083	3.23552	0.00167952	0.0453645	-1.38243
ACTL6A	0.52561	6.99678	3.24989	0.00160514	0.0443642	-1.34209
PLXNA3	0.528074	6.7139	3.68307	0.000385715	0.0178071	-0.062273
AKAP1	0.53275	6.44367	3.33909	0.00120828	0.0382224	-1.08863
KIAA1804	0.532957	5.75772	3.35635	0.00114299	0.0370752	-1.03895
NUDT5	0.535154	7.49226	3.23545	0.0016799	0.0453645	-1.38263
STEAP3	0.541314	6.73215	3.52469	0.000658439	0.026036	-0.544286
PODXL2	0.544345	5.93451	3.35329	0.00115431	0.0372704	-1.04777
LPCAT1	0.544432	6.89458	3.92134	0.000167809	0.00973984	0.691765
CUTA	0.552354	8.21771	3.44623	0.000853308	0.0310835	-0.77714
ELAVL1	0.553873	8.21878	3.50204	0.000709874	0.027214	-0.611902
PGM1	0.556929	6.46042	4.67464	9.87774e-06	0.00136705	3.28286
APOA1BP	0.560536	7.54256	3.26519	0.00152939	0.0430931	-1.299
SNAI1	0.561481	5.42785	3.43021	0.000899268	0.0319359	-0.82419
CIART	0.565731	6.18314	4.04073	0.000109254	0.00722345	1.08214
KIF2C	0.579887	5.7805	3.50078	0.00071284	0.0272152	-0.615649
INTS3	0.582644	8.24505	3.27582	0.00147875	0.0423464	-1.26898
LTV1	0.593004	7.64219	3.30243	0.00135871	0.0406577	-1.19344
TUBB2A	0.596601	6.81237	3.56104	0.000583159	0.0242008	-0.435044
AURKB	0.599193	6.57858	3.53301	0.000640424	0.0256469	-0.519335
SEPHS1	0.602115	7.50166	4.28622	4.41288e-05	0.00379266	1.90968
FAXC	0.602148	5.23859	4.09109	9.09522e-05	0.00627822	1.2492
CDC34	0.605724	8.00282	4.06245	0.000100966	0.00673895	1.154
YIPF2	0.610939	7.63692	3.24382	0.00163617	0.0447616	-1.35914
SLC6A8	0.611294	6.76618	4.49877	1.96309e-05	0.00214821	2.65187
MDH2	0.611655	8.00583	3.24311	0.00163983	0.0447967	-1.36113
TSTD1	0.613387	7.69143	3.41713	0.000938524	0.0326523	-0.862491
GRHL1	0.620989	7.57229	3.71064	0.0003509	0.0166784	0.0232088
TTLL12	0.622366	6.80263	4.09599	8.9335e-05	0.00623568	1.26556
C1orf43	0.625382	8.85966	3.19935	0.00188114	0.048304	-1.48331
LTBR	0.627781	7.48919	3.62759	0.000465978	0.0204922	-0.232907
HK2	0.631782	6.5851	3.22449	0.00173875	0.046094	-1.41329
XPO5	0.632179	7.22265	3.56033	0.000584548	0.0242008	-0.437185
GBA	0.633171	7.48731	3.9474	0.000152906	0.00913649	0.776283
CITED4	0.638306	6.31264	3.40807	0.000966642	0.0332617	-0.888944
TRIP13	0.640142	5.97884	3.53118	0.000644347	0.0256947	-0.524829
UQCRHL	0.641073	7.11013	3.18285	0.00198046	0.0497679	-1.52905
RUVBL1	0.641537	7.40195	4.03674	0.000110847	0.00729497	1.06896
DYNLRB1	0.644544	7.73201	3.34023	0.00120384	0.0381866	-1.08533
SSR2	0.647324	7.81143	3.2907	0.00141044	0.0415858	-1.22679
MET	0.649145	5.91861	3.49429	0.000728346	0.027589	-0.634984
CCNB1	0.657687	6.9185	3.22231	0.00175067	0.0462798	-1.41937
NUF2	0.659339	6.00902	3.3321	0.00123569	0.0384559	-1.10867
TMEM54	0.667004	7.50269	4.43572	2.50219e-05	0.0025877	2.4293
SMG5	0.667322	8.31402	3.22526	0.00173456	0.046094	-1.41114
UBE2S	0.669663	8.25819	3.53169	0.000643262	0.0256947	-0.523313
WRNIP1	0.672346	7.65505	4.13163	7.83935e-05	0.00583211	1.38472
SLC25A39	0.674994	7.40365	3.54847	0.00060822	0.0248777	-0.472917
APOO	0.68299	6.74668	3.76998	0.000285808	0.0143105	0.208824
PLOD1	0.683605	7.67818	3.19699	0.00189505	0.0483314	-1.48986
AP1M2	0.686506	6.93644	3.33606	0.00122008	0.0384559	-1.09731
LARP4B	0.694371	8.72994	3.35595	0.00114444	0.0370752	-1.04009
FAM160A1	0.698004	6.06045	4.42738	2.58336e-05	0.00261419	2.40003
FOXP4	0.702169	7.71722	3.713	0.00034806	0.0166052	0.0305556
FAM171A1	0.705441	6.48249	3.22964	0.00171085	0.0457585	-1.39889
STAM	0.705444	7.39559	4.00651	0.000123655	0.00794345	0.96941
FARSB	0.705704	7.10747	4.39494	2.92425e-05	0.00286035	2.28643
DOCK7	0.707233	7.01842	3.18873	0.0019445	0.0490609	-1.51276
ZDHHC9	0.708478	7.65415	3.76763	0.000288157	0.0143105	0.201414
PARD3	0.710836	7.1453	4.12843	7.93186e-05	0.00585287	1.37401
PTPLA	0.710887	5.33503	4.92233	3.66546e-06	0.000693253	4.19582
SLC16A1	0.717111	5.79807	1.11217	0.268918	0.0460698	-5.57709
CDC20	0.721318	6.6575	3.47916	0.000765676	0.0286512	-0.67988
BAIAP2L1	0.728951	7.06749	3.92898	0.0001633	0.00957518	0.716512
HSD17B10	0.730449	8.21576	4.07943	9.4908e-05	0.00647231	1.21039
PRKCSH	0.732526	9.72715	3.25385	0.00158523	0.0442032	-1.33096
ARPC1A	0.733647	9.43295	3.19518	0.00190582	0.0484747	-1.4949
PLK1	0.744724	7.91552	3.21943	0.00176657	0.0465693	-1.42742
TUBG1	0.744789	7.9117	4.01713	0.000119002	0.00769711	1.00432
CDC123	0.746378	8.08417	3.32014	0.00128397	0.0391682	-1.14291
UBQLN4	0.766782	8.26591	4.10287	8.71169e-05	0.00616786	1.28848
DDA1	0.781675	10.1401	3.35747	0.00113887	0.0370752	-1.03572
PITRM1	0.783563	7.13932	4.54288	1.65472e-05	0.00193448	2.80873
LDOC1	0.787306	7.32641	3.91814	0.00016973	0.00973984	0.681422
TPI1	0.789634	8.30312	3.58099	0.00054539	0.023194	-0.374748
MRPL24	0.793122	6.76035	4.65832	1.05345e-05	0.00143681	3.22366
CCT5	0.795164	7.39641	3.84918	0.000216656	0.0114379	0.459844
PFKP	0.835601	7.00116	4.81216	5.71596e-06	0.000951918	3.78635
SVIL	0.844216	7.74558	3.68425	0.000384168	0.0178071	-0.0586428
MCM10	0.849971	6.13384	4.78704	6.32057e-06	0.000999713	3.69374
PFDN2	0.850581	8.29482	3.91046	0.000174431	0.00991884	0.656609
GTPBP4	0.877789	7.78782	3.81697	0.000242601	0.0126995	0.357293
SSRP1	0.888676	9.1388	3.32086	0.001281	0.0391411	-1.14085
GAPDH	0.900344	13.8276	3.28217	0.00144923	0.0418365	-1.25099
TFAP2C	0.905085	7.37889	4.30761	4.07161e-05	0.00358111	1.98333
ENO1	0.922202	9.50746	3.46981	0.000789651	0.0293152	-0.707564
GPI	0.949147	9.653	3.68698	0.000380592	0.0177397	-0.0501945
PGK1	0.953331	8.88432	3.32487	0.00126467	0.0390864	-1.12938
DHTKD1	0.958459	7.10602	4.22343	5.58122e-05	0.00452801	1.69493
NES	0.968001	6.37029	3.46631	0.000798814	0.0295389	-0.717921
TAGLN2	0.979758	9.59552	4.02288	0.000116552	0.00759083	1.02326
NPY1R	0.986637	5.78118	3.43162	0.000895131	0.0318491	-0.820056
ILF2	1.12896	9.88749	3.4191	0.000932505	0.0325516	-0.856726
HSPA1A	1.15473	9.93681	3.438	0.000876625	0.0315688	-0.801321
PRKDC	1.17982	9.54951	3.48958	0.000739773	0.0279038	-0.648969
DHCR7	1.22914	8.48152	3.95944	0.000146458	0.00888342	0.815448
RSU1	1.2875	9.84298	4.81	5.76552e-06	0.000951918	3.77839
HSPA1B	1.37351	11.039	3.30681	0.00133987	0.0402218	-1.18098
NET1	1.41385	9.80814	4.08882	9.17082e-05	0.00629975	1.24165

## Sheet: Romero EP Up-modulated
Up-modulated enriched pathways
Pathways (Kegg, Reactome)
Term	Overlap	P-value	Adjusted P-value	Z-score	Combined Score	Genes
Glycolysis / Gluconeogenesis_Homo sapiens_hsa00010	08/67	2.2228e-09	2.33394e-07	-2.04019	40.6497	GPI;TPI1;PGK1;ENO1;GAPDH;HK2;PFKP;PGM1
Carbon metabolism_Homo sapiens_hsa01200	8/113	1.42974e-07	7.50616e-06	-1.68637	26.5781	GPI;TPI1;MDH2;PGK1;ENO1;GAPDH;HK2;PFKP
Biosynthesis of amino acids_Homo sapiens_hsa01230	05/74	4.37823e-05	0.00153238	-1.70713	17.1333	TPI1;PGK1;ENO1;GAPDH;PFKP
HIF-1 signaling pathway_Homo sapiens_hsa04066	5/103	0.000210963	0.00553779	-1.76268	14.919	PGK1;ENO1;LTBR;GAPDH;HK2
Metabolic pathways_Homo sapiens_hsa01100	16/1239	0.000720543	0.00945713	-1.83776	13.2971	GPI;TPI1;MDH2;GBA;LPCAT1;ENO1;HSD17B10;UQCRHL;HK2;PNP;PGK1;DHCR7;SEPHS1;GAPDH;PGM1;PFKP
Galactose metabolism_Homo sapiens_hsa00052	03/30	0.000514925	0.00901119	-1.37903	10.4413	PFKP;HK2;PGM1
Endocytosis_Homo sapiens_hsa04144	6/259	0.00246068	0.0234883	-1.71611	10.3092	PARD3;ARPC1A;STAM;MET;HSPA1B;HSPA1A
Pentose phosphate pathway_Homo sapiens_hsa00030	03/29	0.000465202	0.00901119	-1.31703	10.1057	GPI;PFKP;PGM1
Protein processing in endoplasmic reticulum_Homo sapiens_hsa04141	5/169	0.00198583	0.0215093	-1.62332	10.0998	PRKCSH;SSR2;UBQLN4;HSPA1B;HSPA1A
Fructose and mannose metabolism_Homo sapiens_hsa00051	03/32	0.000624296	0.00936445	-1.29433	9.5507	TPI1;PFKP;HK2
Starch and sucrose metabolism_Homo sapiens_hsa00500	03/56	0.00318501	0.0278688	-1.58406	9.10725	GPI;HK2;PGM1
Amino sugar and nucleotide sugar metabolism_Homo sapiens_hsa00520	03/48	0.0020485	0.0215093	-1.43261	8.86879	GPI;HK2;PGM1
Cell cycle_Homo sapiens_hsa04110	4/124	0.00415537	0.0335626	-1.42984	7.84032	CDC20;CCNB1;PRKDC;PLK1
Central carbon metabolism in cancer_Homo sapiens_hsa05230	03/67	0.0052799	0.0395993	-1.44172	7.56018	MET;HK2;PFKP
Adherens junction_Homo sapiens_hsa04520	03/74	0.00695832	0.0487082	-1.40008	6.95533	PARD3;SNAI1;MET
Oocyte meiosis_Homo sapiens_hsa04114	3/123	0.0270321	0.166963	-1.45985	5.27114	CDC20;CCNB1;PLK1
Glycolysis_Homo sapiens_R-HSA-70171	07/32	2.71209e-10	4.8966e-08	-2.40758	53.0344	GPI;TPI1;PGK1;ENO1;SLC16A1;GAPDH;PFKP;HK2
Glucose metabolism_Homo sapiens_R-HSA-70326	09/79	3.24278e-10	4.8966e-08	-2.03156	44.3884	GPI;TPI1;MDH2;PGK1;ENO1;GAPDH;HK2;PFKP;PGM1
Gluconeogenesis_Homo sapiens_R-HSA-70263	06/32	1.47011e-08	1.47991e-06	-2.04285	36.8435	GPI;TPI1;MDH2;PGK1;ENO1;GAPDH
Metabolism of carbohydrates_Homo sapiens_R-HSA-71387	9/282	1.78728e-05	0.000899597	-2.20188	24.0714	GPI;TPI1;MDH2;PGK1;ENO1;GAPDH;HK2;PFKP;PGM1
Resolution of Sister Chromatid Cohesion_Homo sapiens_R-HSA-2500257	06/99	1.36819e-05	0.000826386	-2.05577	23.0234	CDC20;CCNB1;PLK1;NUF2;KIF2C;AURKB
Mitotic Prometaphase_Homo sapiens_R-HSA-68877	6/107	2.13321e-05	0.000920327	-1.99901	21.4999	CDC20;CCNB1;PLK1;NUF2;KIF2C;AURKB
Prefoldin mediated transfer of substrate to CCT/TriC_Homo sapiens_R-HSA-389957	03/27	0.000375241	0.0125914	-2.05455	16.2062	TUBB2A;PFDN2;CCT5
RHO GTPases Activate Formins_Homo sapiens_R-HSA-5663220	5/114	0.000338026	0.0125914	-1.96936	15.7399	CDC20;PLK1;NUF2;KIF2C;AURKB
APC/C-mediated degradation of cell cycle proteins_Homo sapiens_R-HSA-174143	04/85	0.00104802	0.0243463	-2.19144	15.0352	CDC20;CCNB1;PLK1;AURKB
Regulation of mitotic cell cycle_Homo sapiens_R-HSA-453276	04/85	0.00104802	0.0243463	-2.18115	14.9646	CDC20;CCNB1;PLK1;AURKB
Cooperation of Prefoldin and TriC/CCT in actin and tubulin folding_Homo sapiens_R-HSA-389958	03/32	0.000624296	0.0171398	-1.98788	14.6683	TUBB2A;PFDN2;CCT5
Phosphorylation of Emi1_Homo sapiens_R-HSA-176417	06/18	2.78018e-06	0.000209903	-1.11149	14.2193	CDC20;CCNB1;PLK1
Separation of Sister Chromatids_Homo sapiens_R-HSA-2467813	5/162	0.00164995	0.0311429	-2.19086	14.0369	CDC20;PLK1;NUF2;KIF2C;AURKB
Mitotic Anaphase_Homo sapiens_R-HSA-68882	5/173	0.00219884	0.0327283	-2.1922	13.4159	CDC20;PLK1;NUF2;KIF2C;AURKB
Mitotic Metaphase and Anaphase_Homo sapiens_R-HSA-2555396	5/174	0.0022546	0.0327283	-2.18614	13.324	CDC20;PLK1;NUF2;KIF2C;AURKB
M Phase_Homo sapiens_R-HSA-68886	6/268	0.00291435	0.0361925	-2.25297	13.1531	CDC20;CCNB1;PLK1;NUF2;KIF2C;AURKB
Cell Cycle_Homo sapiens_R-HSA-1640170	9/566	0.00295745	0.0361925	-2.25386	13.1252	CDC20;CCNB1;PLK1;NUF2;RUVBL1;MCM10;KIF2C;TUBG1;AURKB
Cell Cycle, Mitotic_Homo sapiens_R-HSA-69278	8/462	0.00301619	0.0361925	-2.25965	13.1145	CDC20;CCNB1;PLK1;NUF2;MCM10;KIF2C;TUBG1;AURKB
Metabolism_Homo sapiens_R-HSA-1430728	2018-08-20	0.00202268	0.0327283	-2.1049	13.0574	GPI;TPI1;SLC16A1;MDH2;GBA;LPCAT1;ENO1;NUDT5;GRHL1;HSD17B10;APOA1BP;HK2;DHTKD1;PNP;SLC6A8;PGK1;DHCR7;GAPDH;PGM1;PFKP
RHO GTPase Effectors_Homo sapiens_R-HSA-195258	6/255	0.00227709	0.0327283	-2.10208	12.7908	CDC20;PLK1;ARPC1A;NUF2;KIF2C;AURKB
Chaperonin-mediated protein folding_Homo sapiens_R-HSA-390466	04/95	0.00158314	0.0311429	-1.87865	12.1142	TUBB2A;GBA;PFDN2;CCT5
Protein folding_Homo sapiens_R-HSA-391251	4/101	0.00198228	0.0327283	-1.8682	11.6267	TUBB2A;GBA;PFDN2;CCT5
Signaling by Rho GTPases_Homo sapiens_R-HSA-194315	7/367	0.00323575	0.0361925	-1.99599	11.444	CDC20;NET1;PLK1;ARPC1A;NUF2;KIF2C;AURKB
Recruitment of NuMA to mitotic centrosomes_Homo sapiens_R-HSA-380320	11/18	0.00145588	0.0311429	-1.44103	9.41299	CCNB1;TUBG1
Golgi Cisternae Pericentriolar Stack Reorganization_Homo sapiens_R-HSA-162658	02/14	0.00238418	0.0327283	-1.40793	8.50233	CCNB1;PLK1
Polo-like kinase mediated events_Homo sapiens_R-HSA-156711	02/16	0.00312253	0.0361925	-1.33852	7.7221	CCNB1;PLK1
Activation of NIMA Kinases NEK9, NEK6, NEK7_Homo sapiens_R-HSA-2980767	07/18	0.000563561	0.0170195	-1.02681	7.68179	CCNB1;PLK1
Phosphorylation of the APC/C_Homo sapiens_R-HSA-176412	02/	0.00440419	0.0458644	-1.32551	7.19114	CCNB1;PLK1
TNF receptor superfamily (TNFSF) members mediating non-canonical NF-kB pathway_Homo sapiens_R-HSA-5676594	02/17	0.00352678	0.0380388	-1.25156	7.068	TNFRSF12A;LTBR
GO Biological process
Term	Overlap	P-value	Adjusted P-value	Z-score	Combined Score	Genes
canonical glycolysis (GO:0061621)	07 /27	7.3108e-11	1.52284e-07	-2.67682	62.4745	GPI;TPI1;PGK1;ENO1;GAPDH;PFKP;HK2
gluconeogenesis (GO:0006094)	07 /64	4.36294e-08	4.544e-05	-2.37849	40.3096	GPI;TPI1;MDH2;PGK1;ENO1;GAPDH;PGM1
glycolytic process from glycerol (GO:0061613)	04 /22	4.87828e-06	0.00127018	-2.77922	33.9918	TPI1;PGK1;HK2;PGM1
glycolytic process through fructose-6-phosphate (GO:0061615)	04 /22	4.87828e-06	0.00127018	-2.77119	33.8936	TPI1;PGK1;HK2;PGM1
glycolytic process from sucrose (GO:0061704)	04 /22	4.87828e-06	0.00127018	-2.77004	33.8796	TPI1;PGK1;HK2;PGM1
glycolytic process via Entner-Doudoroff Pathway (GO:0061688)	04 /22	4.87828e-06	0.00127018	-2.76593	33.8293	TPI1;PGK1;HK2;PGM1
glycolytic process through fructose-1-phosphate (GO:0061625)	04 /22	4.87828e-06	0.00127018	-2.74371	33.5576	TPI1;PGK1;HK2;PGM1
glycolytic process (GO:0006096)	05 /45	3.74622e-06	0.00127018	-2.68302	33.5236	SLC16A1;TPI1;PGK1;HK2;PGM1
histone modification (GO:0016570)	06 /88	6.93264e-06	0.00160452	-2.96213	35.1879	CDC34;UBE2S;PRKDC;PLOD1;SEPHS1;AURKB
formation of oxidatively modified proteins involved in replicative cell aging (GO:0001318)	05 /84	8.04955e-05	0.00354828	-2.86536	27.0126	CDC34;UBE2S;PRKDC;PLOD1;SEPHS1
metal incorporation into metallo-molybdopterin complex (GO:0042040)	05 /84	8.04955e-05	0.00354828	-2.86329	26.9931	CDC34;UBE2S;PRKDC;PLOD1;SEPHS1
enzyme active site formation (GO:0018307)	05 /84	8.04955e-05	0.00354828	-2.86285	26.9889	CDC34;UBE2S;PRKDC;PLOD1;SEPHS1
peptidyl-amino acid modification (GO:0018193)	05 /84	8.04955e-05	0.00354828	-2.86143	26.9756	CDC34;UBE2S;PRKDC;PLOD1;SEPHS1
metal incorporation into metallo-sulfur cluster (GO:0018282)	05 /84	8.04955e-05	0.00354828	-2.86037	26.9656	CDC34;UBE2S;PRKDC;PLOD1;SEPHS1
actin modification (GO:0030047)	05 /85	8.51723e-05	0.00354828	-2.87281	26.9207	CDC34;UBE2S;PRKDC;PLOD1;SEPHS1
metal incorporation into metallo-oxygen cluster (GO:0030923)	05 /84	8.04955e-05	0.00354828	-2.85506	26.9155	CDC34;UBE2S;PRKDC;PLOD1;SEPHS1
protein deamination (GO:0018277)	05 /85	8.51723e-05	0.00354828	-2.87106	26.9043	CDC34;UBE2S;PRKDC;PLOD1;SEPHS1
nucleic acid-protein covalent cross-linking (GO:0018143)	05 /84	8.04955e-05	0.00354828	-2.85356	26.9014	CDC34;UBE2S;PRKDC;PLOD1;SEPHS1
protein esterification (GO:0018350)	05 /85	8.51723e-05	0.00354828	-2.86845	26.8798	CDC34;UBE2S;PRKDC;PLOD1;SEPHS1
protein biotinylation (GO:0009305)	05 /85	8.51723e-05	0.00354828	-2.86796	26.8752	CDC34;UBE2S;PRKDC;PLOD1;SEPHS1
protein amidation (GO:0018032)	05 /84	8.04955e-05	0.00354828	-2.84808	26.8498	CDC34;UBE2S;PRKDC;PLOD1;SEPHS1
protein carboxylation (GO:0018214)	05 /84	8.04955e-05	0.00354828	-2.8474	26.8434	CDC34;UBE2S;PRKDC;PLOD1;SEPHS1
protein alkylation (GO:0008213)	05 /84	8.04955e-05	0.00354828	-2.84671	26.8368	CDC34;UBE2S;PRKDC;PLOD1;SEPHS1
protein acylation (GO:0043543)	05 /84	8.04955e-05	0.00354828	-2.8466	26.8357	CDC34;UBE2S;PRKDC;PLOD1;SEPHS1
protein dealkylation (GO:0008214)	05 /84	8.04955e-05	0.00354828	-2.84529	26.8234	CDC34;UBE2S;PRKDC;PLOD1;SEPHS1
protein carbamoylation (GO:0046944)	05 /84	8.04955e-05	0.00354828	-2.84424	26.8135	CDC34;UBE2S;PRKDC;PLOD1;SEPHS1
protein deglutathionylation (GO:0080058)	05 /85	8.51723e-05	0.00354828	-2.85376	26.7421	CDC34;UBE2S;PRKDC;PLOD1;SEPHS1
protein deacylation (GO:0035601)	05 /84	8.04955e-05	0.00354828	-2.83512	26.7276	CDC34;UBE2S;PRKDC;PLOD1;SEPHS1
protein denucleotidylation (GO:0044601)	05 /84	8.04955e-05	0.00354828	-2.82877	26.6677	CDC34;UBE2S;PRKDC;PLOD1;SEPHS1
protein dehydration (GO:0018249)	05 /84	8.04955e-05	0.00354828	-2.82771	26.6577	CDC34;UBE2S;PRKDC;PLOD1;SEPHS1
protein desulfurization (GO:0018180)	05 /84	8.04955e-05	0.00354828	-2.82584	26.6401	CDC34;UBE2S;PRKDC;PLOD1;SEPHS1
protein flavinylation (GO:0017013)	05 /84	8.04955e-05	0.00354828	-2.82214	26.6052	CDC34;UBE2S;PRKDC;PLOD1;SEPHS1
protein glutathionylation (GO:0010731)	05 /84	8.04955e-05	0.00354828	-2.81927	26.5781	CDC34;UBE2S;PRKDC;PLOD1;SEPHS1
protein modification by small protein conjugation or removal (GO:0070647)	05 /84	8.04955e-05	0.00354828	-2.81919	26.5774	CDC34;UBE2S;PRKDC;PLOD1;SEPHS1
protein glucuronidation (GO:0018411)	05 /84	8.04955e-05	0.00354828	-2.81823	26.5683	CDC34;UBE2S;PRKDC;PLOD1;SEPHS1
protein halogenation (GO:0018079)	05 /84	8.04955e-05	0.00354828	-2.81468	26.5348	CDC34;UBE2S;PRKDC;PLOD1;SEPHS1
protein initiator methionine removal (GO:0070084)	05 /84	8.04955e-05	0.00354828	-2.81175	26.5073	CDC34;UBE2S;PRKDC;PLOD1;SEPHS1
protein nitrosylation (GO:0017014)	05 /84	8.04955e-05	0.00354828	-2.80822	26.474	CDC34;UBE2S;PRKDC;PLOD1;SEPHS1
protein nucleotidylation (GO:0018175)	05 /84	8.04955e-05	0.00354828	-2.80707	26.4631	CDC34;UBE2S;PRKDC;PLOD1;SEPHS1
protein tyrosinylation (GO:0018322)	05 /84	8.04955e-05	0.00354828	-2.8061	26.4539	CDC34;UBE2S;PRKDC;PLOD1;SEPHS1
protein phosphopantetheinylation (GO:0018215)	05 /84	8.04955e-05	0.00354828	-2.80579	26.4511	CDC34;UBE2S;PRKDC;PLOD1;SEPHS1
protein polyamination (GO:0018184)	05 /84	8.04955e-05	0.00354828	-2.80252	26.4203	CDC34;UBE2S;PRKDC;PLOD1;SEPHS1
protein-chromophore linkage (GO:0018298)	05 /84	8.04955e-05	0.00354828	-2.79548	26.3539	CDC34;UBE2S;PRKDC;PLOD1;SEPHS1
protein-cofactor linkage (GO:0018065)	05 /84	8.04955e-05	0.00354828	-2.79508	26.3501	CDC34;UBE2S;PRKDC;PLOD1;SEPHS1
protein prenylation (GO:0018342)	05 /84	8.04955e-05	0.00354828	-2.79386	26.3385	CDC34;UBE2S;PRKDC;PLOD1;SEPHS1
protein-tetrapyrrole linkage (GO:0017006)	05 /84	8.04955e-05	0.00354828	-2.79156	26.3169	CDC34;UBE2S;PRKDC;PLOD1;SEPHS1
sulfur incorporation into metallo-sulfur cluster (GO:0031162)	05 /84	8.04955e-05	0.00354828	-2.78973	26.2996	CDC34;UBE2S;PRKDC;PLOD1;SEPHS1
trans-translation-dependent protein tagging (GO:0070930)	05 /84	8.04955e-05	0.00354828	-2.78338	26.2398	CDC34;UBE2S;PRKDC;PLOD1;SEPHS1
protein sulfhydration (GO:0044524)	05 /85	8.51723e-05	0.00354828	-2.78304	26.0794	CDC34;UBE2S;PRKDC;PLOD1;SEPHS1
positive regulation of ubiquitin-protein ligase activity involved in meiotic cell cycle (GO:0051441)	11 /18	2.25015e-05	0.00354828	-2.36769	25.3389	CDC20;UBE2S;PLK1
protein hydroxylation (GO:0018126)	05 /87	9.5151e-05	0.00360809	-2.89183	26.7785	CDC34;UBE2S;PRKDC;PLOD1;SEPHS1
protein sialylation (GO:1990743)	05 /87	9.5151e-05	0.00360809	-2.84593	26.3534	CDC34;UBE2S;PRKDC;PLOD1;SEPHS1
protein de-ADP-ribosylation (GO:0051725)	05 /86	9.00554e-05	0.00360809	-2.81885	26.2578	CDC34;UBE2S;PRKDC;PLOD1;SEPHS1
co-translational protein modification (GO:0043686)	05 /87	9.5151e-05	0.00360809	-2.81608	26.0771	CDC34;UBE2S;PRKDC;PLOD1;SEPHS1
protein delipidation (GO:0051697)	05 /88	0.000100465	0.00360809	-2.81287	25.8944	CDC34;UBE2S;PRKDC;PLOD1;SEPHS1
N-terminal protein amino acid modification (GO:0031365)	05 /88	0.000100465	0.00360809	-2.80248	25.7988	CDC34;UBE2S;PRKDC;PLOD1;SEPHS1
ISG15-protein conjugation (GO:0032020)	05 /88	0.000100465	0.00360809	-2.77897	25.5823	CDC34;UBE2S;PRKDC;PLOD1;SEPHS1
protein lipidation (GO:0006497)	05 /88	0.000100465	0.00360809	-2.72251	25.0626	CDC34;UBE2S;PRKDC;PLOD1;SEPHS1
protein deglycation (GO:0036525)	05 /89	0.000106005	0.00374251	-2.83633	25.9582	CDC34;UBE2S;PRKDC;PLOD1;SEPHS1
protein sulfation (GO:0006477)	05 /96	0.000151637	0.0050945	-2.83232	24.9075	CDC34;UBE2S;PRKDC;PLOD1;SEPHS1
regulation of mitotic spindle assembly (GO:1901673)	04 /51	0.000148264	0.0050945	-2.34845	20.7052	PRMT5;PLK1;HSPA1B;HSPA1A
positive regulation of microtubule nucleation (GO:0090063)	03 /20	0.000150207	0.0050945	-2.24278	19.7443	MET;HSPA1B;HSPA1A
protein deglycosylation (GO:0006517)	5/100	0.000183703	0.00607385	-2.92706	25.1791	CDC34;UBE2S;PRKDC;PLOD1;SEPHS1
regulation of ubiquitin-protein ligase activity involved in mitotic cell cycle (GO:0051439)	03 /23	0.000230691	0.00739275	-2.4985	20.9235	CDC20;CCNB1;PLK1
ATP generation from poly-ADP-D-ribose (GO:1990966)	03 /23	0.000230691	0.00739275	-2.4769	20.7426	NUDT5;HSPA1B;HSPA1A
attachment of GPI anchor to protein (GO:0016255)	5/108	0.000263121	0.00830426	-2.87949	23.7354	CDC34;UBE2S;PRKDC;PLOD1;SEPHS1
charged-tRNA amino acid modification (GO:0019988)	5/112	0.000311467	0.00968336	-2.81471	22.7266	CDC34;UBE2S;PRKDC;PLOD1;SEPHS1
protein glycosylation (GO:0006486)	5/122	0.000461759	0.0140437	-2.949	22.6497	CDC34;UBE2S;PRKDC;PLOD1;SEPHS1
positive regulation of ubiquitin protein ligase activity (GO:1904668)	03 /29	0.000465202	0.0140437	-2.09434	16.0699	CDC20;UBE2S;PLK1
peptide cross-linking (GO:0018149)	5/128	0.000574914	0.0171078	-3.15129	23.5127	CDC34;UBE2S;PRKDC;PLOD1;SEPHS1
anaphase-promoting complex-dependent catabolic process (GO:0031145)	05/ 26	0.000674303	0.0197827	-3.34538	24.4274	CDC20;CCNB1;CDC34;UBE2S;PLK1;AURKB
negative regulation of protein monoubiquitination (GO:1902526)	03/34	0.000747469	0.0213285	-2.5484	18.3454	GTPBP4;HSPA1B;HSPA1A
negative regulation of protein polyubiquitination (GO:1902915)	03/34	0.000747469	0.0213285	-2.54061	18.2894	GTPBP4;HSPA1B;HSPA1A
negative regulation of histone ubiquitination (GO:0033183)	03/35	0.000814438	0.0229253	-2.55477	18.1721	GTPBP4;HSPA1B;HSPA1A
protein stabilization (GO:0050821)	5/141	0.000890283	0.0244008	-3.0095	21.1386	GAPDH;GTPBP4;HSPA1B;CCT5;HSPA1A
negative regulation of protein autoubiquitination (GO:1905524)	03/36	0.000885103	0.0244008	-2.63933	18.554	GTPBP4;HSPA1B;HSPA1A
positive regulation of cytokinesis, actomyosin contractile ring assembly (GO:2000433)	03/37	0.000959542	0.0249841	-2.91079	20.2272	SVIL;PFDN2;AURKB
negative regulation of chromosome segregation (GO:0051985)	09 /18	0.000959495	0.0249841	-1.48166	10.2962	KIF2C;AURKB
regulation of spindle elongation (GO:0032887)	09 /18	0.000959495	0.0249841	-1.45447	10.1073	KIF2C;AURKB
regulation of chromosome segregation (GO:0051983)	09 /18	0.000959495	0.0249841	-1.44143	10.0167	KIF2C;AURKB
glycolytic fermentation (GO:0019660)	03 /39	0.00112005	0.0288033	-2.31187	15.7077	SLC16A1;HSPA1B;HSPA1A
negative regulation of neurofibrillary tangle assembly (GO:1902997)	10 /18	0.00119526	0.0303626	-1.68685	11.3515	HSPA1B;HSPA1A
protein phosphorylation (GO:0006468)	8/401	0.00125006	0.0313721	-4.65821	31.1381	CDC34;PRKDC;UBE2S;PLK1;PGK1;PLOD1;SEPHS1;AURKB
negative regulation of ubiquitin-protein transferase activity (GO:0051444)	03 /41	0.00129656	0.0321517	-2.53928	16.8813	GTPBP4;HSPA1B;HSPA1A
protein arginylation (GO:0016598)	5/155	0.00135784	0.0332751	-3.13556	20.7006	CDC34;UBE2S;PRKDC;PLOD1;SEPHS1
negative regulation of inclusion body assembly (GO:0090084)	11 /18	0.00145588	0.0352627	-1.67591	10.9473	HSPA1B;HSPA1A
regulation of mitophagy (GO:1901524)	04 /95	0.00158314	0.0368597	-2.94613	18.9977	RUVBL1;ACTL6A;GBA;GAPDH
negative regulation of protein ubiquitination (GO:0031397)	03 /44	0.00159259	0.0368597	-2.57279	16.5749	GTPBP4;HSPA1B;HSPA1A
positive regulation of telomere maintenance via telomerase (GO:0032212)	03 /44	0.00159259	0.0368597	-2.46582	15.8858	SMG5;AURKB;CCT5
negative regulation of collagen binding (GO:0033342)	03 /44	0.00159259	0.0368597	-2.40867	15.5176	NES;GTPBP4;AURKB
positive regulation of ubiquitin-protein ligase activity involved in regulation of mitotic cell cycle transition (GO:0051437)	04 /97	0.0017093	0.0381753	-2.62129	16.702	CDC20;CCNB1;UBE2S;PLK1
regulation of homologous chromosome segregation (GO:0060629)	12 /18	0.00174107	0.0381753	-2.01814	12.8218	KIF2C;AURKB
regulation of protein monoubiquitination (GO:1902525)	12 /18	0.00174107	0.0381753	-1.73262	11.0078	HSPA1B;HSPA1A
regulation of protein ubiquitination (GO:0031396)	12 /18	0.00174107	0.0381753	-1.71849	10.918	HSPA1B;HSPA1A
regulation of protein polyubiquitination (GO:1902914)	12 /18	0.00174107	0.0381753	-1.70284	10.8185	HSPA1B;HSPA1A
positive regulation of translational termination (GO:0045905)	03 /46	0.00181159	0.0393077	-2.31601	14.6222	GBA;LARP4B;ELAVL1
negative regulation of protein ubiquitination involved in ubiquitin-dependent protein catabolic process (GO:2000059)	03 /47	0.00192777	0.0413974	-2.55612	15.9793	GTPBP4;HSPA1B;HSPA1A
photosynthetic phosphorylation (GO:0009777)	03 /48	0.0020485	0.0431453	-2.34352	14.5079	PGK1;HSPA1B;HSPA1A
regulation of protein autoubiquitination (GO:1902498)	02 /13	0.00205059	0.0431453	-1.78424	11.0438	HSPA1B;HSPA1A
protein ubiquitination involved in ubiquitin-dependent protein catabolic process (GO:0042787)	7/344	0.00225908	0.0470565	-4.13102	25.1695	CDC20;CCNB1;CDC34;PRKDC;UBE2S;PLK1;AURKB
polyadenylation-dependent mRNA catabolic process (GO:0071047)	02 /14	0.00238418	0.048216	-2.52789	15.2657	HSPA1B;HSPA1A
positive regulation of chromosome segregation (GO:0051984)	02 /14	0.00238418	0.048216	-2.04351	12.3406	KIF2C;AURKB
regulation of histone ubiquitination (GO:0033182)	02 /14	0.00238418	0.048216	-1.91059	11.5379	HSPA1B;HSPA1A

## Sheet: Romero EP Down-modulated
Down-modulated enriched pathways
Pathways (Kegg, Reactome)
Term	Overlap	P-value	Adjusted P-value	Z-score	Combined Score	Genes
Cell adhesion molecules (CAMs)_Homo sapiens_hsa04514	19/142	4.56158e-16	7.52661e-14	-1.72579	60.9614	CD86;SELPLG;ITGA4;PDCD1LG2;ITGAL;CD2;CD4;PTPRC;HLA-DMB;CD6;SELL;PECAM1;HLA-DPB1;CTLA4;HLA-DOA;ICOS;CD22;HLA-DQB1;HLA-DPA1
Primary immunodeficiency_Homo sapiens_hsa05340	09/37	1.06151e-10	8.75749e-09	-1.70524	39.1627	CD79A;CD4;PTPRC;IL7R;IL2RG;CD3E;ICOS;CD3D;JAK3
Intestinal immune network for IgA production_Homo sapiens_hsa04672	09/48	1.29766e-09	6.99712e-08	-1.79497	36.7299	CD86;HLA-DMB;ITGA4;HLA-DPB1;TNFRSF17;ICOS;HLA-DOA;HLA-DQB1;HLA-DPA1
Hematopoietic cell lineage_Homo sapiens_hsa04640	11/88	1.69627e-09	6.99712e-08	-1.69921	34.3152	CD2;CD4;ITGA4;CD38;CD3G;CD37;CD3E;IL7R;MS4A1;CD3D;CD22
Rheumatoid arthritis_Homo sapiens_hsa05323	11/90	2.16579e-09	7.14711e-08	-1.66019	33.1216	CD86;HLA-DMB;IFNG;CCL5;HLA-DPB1;CTLA4;LTB;HLA-DOA;ITGAL;HLA-DQB1;HLA-DPA1
T cell receptor signaling pathway_Homo sapiens_hsa04660	11/104	1.02411e-08	2.81631e-07	-1.74268	32.0599	CD4;PTPRC;IFNG;NFATC2;CTLA4;LCP2;CD3G;CD3E;ICOS;CD3D;PIK3CG
Toxoplasmosis_Homo sapiens_hsa05145	11/118	3.87519e-08	9.13437e-07	-1.76373	30.1	HLA-DMB;IFNG;IL10RA;HLA-DPB1;LY96;HLA-DOA;JAK2;PIK3CG;BIRC3;HLA-DQB1;HLA-DPA1
Chemokine signaling pathway_Homo sapiens_hsa04062	13/187	7.49197e-08	1.37353e-06	-1.72066	28.2306	CCR1;CXCL9;PRKCB;CCL4L1;CXCL13;PIK3CG;CCL5;RAC2;CCL19;DOCK2;JAK2;JAK3;CCR2
Leishmaniasis_Homo sapiens_hsa05140	09/73	6.0153e-08	1.24065e-06	-1.64472	27.3457	HLA-DMB;ITGA4;IFNG;PRKCB;HLA-DPB1;HLA-DOA;JAK2;HLA-DQB1;HLA-DPA1
Cytokine-cytokine receptor interaction_Homo sapiens_hsa04060	15/265	1.11377e-07	1.53143e-06	-1.61219	25.8117	CCR1;CXCL9;CCL4L1;IL10RA;CSF2RB;IL2RG;CXCL13;IFNG;CCL5;CD27;TNFRSF17;CCL19;LTB;IL7R;CCR2
Staphylococcus aureus infection_Homo sapiens_hsa05150	08/56	1.02791e-07	1.53143e-06	-1.46572	23.5842	SELPLG;HLA-DMB;C3AR1;HLA-DPB1;HLA-DOA;ITGAL;HLA-DQB1;HLA-DPA1
HTLV-I infection_Homo sapiens_hsa05166	14/258	4.97919e-07	5.13479e-06	-1.5683	22.7605	XBP1;NFATC2;CD3G;IL2RG;CD3E;ITGAL;CD3D;PIK3CG;HLA-DMB;HLA-DPB1;HLA-DOA;JAK3;HLA-DQB1;HLA-DPA1
Viral myocarditis_Homo sapiens_hsa05416	08/59	1.56275e-07	1.9835e-06	-1.43723	22.5237	CD86;HLA-DMB;HLA-DPB1;RAC2;HLA-DOA;ITGAL;HLA-DQB1;HLA-DPA1
Allograft rejection_Homo sapiens_hsa05330	07/38	1.06916e-07	1.53143e-06	-1.28859	20.6835	CD86;HLA-DMB;IFNG;HLA-DPB1;HLA-DOA;HLA-DQB1;HLA-DPA1
Influenza A_Homo sapiens_hsa05164	11/175	2.0833e-06	1.71872e-05	-1.47741	19.3268	HLA-DMB;IFNG;PRKCB;CCL5;CASP1;HLA-DPB1;HLA-DOA;JAK2;PIK3CG;HLA-DQB1;HLA-DPA1
Natural killer cell mediated cytotoxicity_Homo sapiens_hsa04650	10/135	1.39073e-06	1.20774e-05	-1.38939	18.7369	IFNG;PRKCB;KLRC4-KLRK1;RAC2;NFATC2;LCP2;CD48;ITGAL;HCST;PIK3CG
Graft-versus-host disease_Homo sapiens_hsa05332	07/41	1.85545e-07	2.18678e-06	-1.16107	17.9965	CD86;HLA-DMB;IFNG;HLA-DPB1;HLA-DOA;HLA-DQB1;HLA-DPA1
Type I diabetes mellitus_Homo sapiens_hsa04940	07/43	2.61351e-07	2.87486e-06	-1.15059	17.4399	CD86;HLA-DMB;IFNG;HLA-DPB1;HLA-DOA;HLA-DQB1;HLA-DPA1
Antigen processing and presentation_Homo sapiens_hsa04612	08/77	1.26559e-06	1.16012e-05	-1.23721	16.8012	CD4;HLA-DMB;IFNG;HLA-DPB1;HLA-DOA;CTSS;HLA-DQB1;HLA-DPA1
Autoimmune thyroid disease_Homo sapiens_hsa05320	07/53	1.14586e-06	1.11216e-05	-1.18982	16.2759	CD86;HLA-DMB;HLA-DPB1;CTLA4;HLA-DOA;HLA-DQB1;HLA-DPA1
B cell receptor signaling pathway_Homo sapiens_hsa04662	07/73	1.01783e-05	7.6337e-05	-1.29042	14.8337	CD79A;PRKCB;INPP5D;RAC2;NFATC2;CD22;PIK3CG
Inflammatory bowel disease (IBD)_Homo sapiens_hsa05321	07/65	4.66216e-06	3.66313e-05	-1.19709	14.6955	HLA-DMB;IFNG;HLA-DPB1;IL2RG;HLA-DOA;HLA-DQB1;HLA-DPA1
Tuberculosis_Homo sapiens_hsa05152	10/178	1.63799e-05	0.000112612	-1.24397	13.7079	HLA-DMB;IFNG;CASP10;IL10RA;HLA-DPB1;HLA-DOA;JAK2;CTSS;HLA-DQB1;HLA-DPA1
Leukocyte transendothelial migration_Homo sapiens_hsa04670	8/118	3.06924e-05	0.00020257	-1.11086	11.5435	ITGA4;PRKCB;RASSF5;PECAM1;RAC2;RHOH;ITGAL;PIK3CG
Measles_Homo sapiens_hsa05162	8/136	8.4334e-05	0.000535196	-1.22746	11.5145	IFNG;CD3G;IL2RG;CD3E;JAK2;CD3D;JAK3;PIK3CG
Herpes simplex infection_Homo sapiens_hsa05168	9/185	0.000132001	0.000806674	-1.15756	10.3401	SP100;HLA-DMB;IFNG;CCL5;HLA-DPB1;HLA-DOA;JAK2;HLA-DQB1;HLA-DPA1
Epstein-Barr virus infection_Homo sapiens_hsa05169	09/18	0.000254958	0.00140227	-1.23172	10.1918	IFNG;IL10RA;HLA-DPB1;CD38;ITGAL;JAK3;PIK3CG;HLA-DQB1;HLA-DPA1
Jak-STAT signaling pathway_Homo sapiens_hsa04630	8/158	0.000237843	0.00135324	-1.21893	10.1706	IFNG;IL10RA;CSF2RB;IL2RG;IL7R;JAK2;JAK3;PIK3CG
Fc gamma R-mediated phagocytosis_Homo sapiens_hsa04666	06/93	0.000402007	0.00207285	-1.00899	7.88935	PTPRC;PRKCB;INPP5D;RAC2;DOCK2;PIK3CG
Systemic lupus erythematosus_Homo sapiens_hsa05322	7/135	0.000505613	0.00252807	-0.947819	7.1937	CD86;HLA-DMB;IFNG;HLA-DPB1;HLA-DOA;HLA-DQB1;HLA-DPA1
Toll-like receptor signaling pathway_Homo sapiens_hsa04620	6/106	0.000805693	0.00379827	-0.978023	6.96725	CD86;CXCL9;CCL4L1;CCL5;LY96;PIK3CG
NF-kappa B signaling pathway_Homo sapiens_hsa04064	06/93	0.000402007	0.00207285	-0.886175	6.92904	PRKCB;CCL4L1;LY96;LTB;CCL19;BIRC3
Chagas disease (American trypanosomiasis)_Homo sapiens_hsa05142	6/104	0.000728913	0.00353737	-0.935831	6.7604	IFNG;CCL5;CD3G;CD3E;CD3D;PIK3CG
Malaria_Homo sapiens_hsa05144	05/49	0.000145697	0.000858571	-0.705475	6.23215	IFNG;KLRB1;KLRC4-KLRK1;PECAM1;ITGAL
Rap1 signaling pathway_Homo sapiens_hsa04015	7/211	0.00635854	0.0269015	-1.00651	5.09091	PRKCB;RASSF5;RAC2;LCP2;ITGAL;PIK3CG;FYB
Immune System_Homo sapiens_R-HSA-168256	59/1547	2.91454e-19	9.1808e-17	-2.23223	95.2704	CD86;WIPF1;CD3G;ITGAL;CD3E;CD3D;CTSS;IGHG2;CASP10;C3AR1;CASP1;CTLA4;PIP4K2A;JAK2;AMICA1;HLA-DOA;JAK3;HLA-DPA1;CCR2;CD96;ITGA4;PRKCB;CD180;PDCD1LG2;IFNG;IRF4;IRF8;LCP2;EVL;LTB;HCST;HLA-DQB1;BIRC3;SP100;KLRB1;LY96;CSF2RB;IL2RG;FYB;CD79A;HLA-DMB;INPP5D;TNFRSF17;SLAMF7;NCKAP1L;SLAMF6;ICOS;PAG1;MX2;NFATC2;CYLD;CD4;PTPRC;SELL;HLA-DPB1;CD27;IL7R;CLEC2D;CD22
Adaptive Immune System_Homo sapiens_R-HSA-1280218	34/762	4.90406e-13	7.72389e-11	-2.27461	64.4704	CD86;KLRB1;CD3G;ITGAL;CD3E;CD3D;FYB;CTSS;CD79A;HLA-DMB;INPP5D;PIP4K2A;CTLA4;SLAMF7;SLAMF6;ICOS;HLA-DOA;AMICA1;PAG1;HLA-DPA1;CD96;ITGA4;PRKCB;PDCD1LG2;CD4;PTPRC;SELL;HLA-DPB1;LCP2;EVL;HCST;CLEC2D;CD22;HLA-DQB1
Phosphorylation of CD3 and TCR zeta chains_Homo sapiens_R-HSA-202427	09/24	1.25251e-12	1.24705e-10	-2.05285	56.2602	CD4;PTPRC;HLA-DPB1;CD3G;CD3E;CD3D;PAG1;HLA-DPA1;HLA-DQB1
Generation of second messenger molecules_Homo sapiens_R-HSA-202433	10/35	1.58356e-12	1.24705e-10	-1.99942	54.327	CD4;HLA-DPB1;EVL;LCP2;CD3G;CD3E;CD3D;FYB;HLA-DQB1;HLA-DPA1
PD-1 signaling_Homo sapiens_R-HSA-389948	08/26	1.47305e-10	9.28024e-09	-2.0353	46.0761	CD4;HLA-DPB1;CD3G;PDCD1LG2;CD3E;CD3D;HLA-DQB1;HLA-DPA1
TCR signaling_Homo sapiens_R-HSA-202403	13/118	2.70655e-10	1.21795e-08	-2.0293	44.7058	CD3G;CD3E;CD3D;FYB;CD4;PTPRC;INPP5D;HLA-DPB1;LCP2;EVL;PAG1;HLA-DQB1;HLA-DPA1
Hemostasis_Homo sapiens_R-HSA-109582	25/552	5.83235e-10	2.29649e-08	-2.09198	44.4806	CD84;SELPLG;DOCK8;PLEK;CSF2RB;ITGAL;IL2RG;PIK3CG;DOCK10;DOCK11;INPP5D;RAC2;JAK2;AMICA1;JAK3;SRGN;ITGA4;PRKCB;CD2;SELL;PECAM1;LCP2;CD48;DOCK2;F2RL2
Costimulation by the CD28 family_Homo sapiens_R-HSA-388841	11/72	1.84898e-10	9.70713e-09	-1.92891	43.2292	CD86;CD4;HLA-DPB1;CTLA4;CD3G;PDCD1LG2;CD3E;ICOS;CD3D;HLA-DQB1;HLA-DPA1
Immunoregulatory interactions between a Lymphoid and a non-Lymphoid cell_Homo sapiens_R-HSA-198933	14/157	9.30925e-10	3.25824e-08	-1.94603	40.4673	CD96;KLRB1;ITGA4;CD3G;CD3E;ITGAL;CD3D;SELL;SLAMF7;SLAMF6;AMICA1;HCST;CLEC2D;CD22
Translocation of ZAP-70 to Immunological synapse_Homo sapiens_R-HSA-202430	07/21	1.14268e-09	3.59943e-08	-1.84254	37.9378	CD4;HLA-DPB1;CD3G;CD3E;CD3D;HLA-DPA1;HLA-DQB1
Cell surface interactions at the vascular wall_Homo sapiens_R-HSA-202733	10/101	9.18842e-08	2.63123e-06	-1.86333	30.1911	CD2;CD84;SELPLG;SELL;ITGA4;INPP5D;PECAM1;CD48;AMICA1;ITGAL
Class A/1 (Rhodopsin-like receptors)_Homo sapiens_R-HSA-373076	15/323	1.38375e-06	3.35293e-05	-2.04662	27.6103	CCR1;PTGER4;P2RY13;P2RY10;CXCL9;P2RY14;GPR65;CXCL13;LPAR6;CCL5;C3AR1;CCL19;GPR18;F2RL2;CCR2
Cytokine Signaling in Immune system_Homo sapiens_R-HSA-1280215	20/620	6.87607e-06	0.000135373	-2.27127	26.9996	SP100;MX2;CSF2RB;IL2RG;CD4;IFNG;IRF4;INPP5D;HLA-DPB1;CASP1;TNFRSF17;CD27;IRF8;LTB;JAK2;IL7R;JAK3;HLA-DQB1;HLA-DPA1;BIRC3
GPVI-mediated activation cascade_Homo sapiens_R-HSA-114604	07/53	1.14586e-06	3.00788e-05	-1.71962	23.5233	RAC2;LCP2;CSF2RB;IL2RG;JAK2;JAK3;PIK3CG
Innate Immune System_Homo sapiens_R-HSA-168249	22/807	3.22683e-05	0.000484024	-2.25015	23.2698	CD86;WIPF1;CD180;LY96;NFATC2;CD3G;CSF2RB;IL2RG;CTSS;CYLD;CD4;IGHG2;CASP10;C3AR1;CASP1;PIP4K2A;LCP2;NCKAP1L;JAK2;JAK3;BIRC3;CCR2
Platelet activation, signaling and aggregation_Homo sapiens_R-HSA-76002	12/253	1.30413e-05	0.000228222	-2.02368	22.7611	SRGN;PRKCB;PLEK;RAC2;PECAM1;CSF2RB;LCP2;IL2RG;JAK2;JAK3;F2RL2;PIK3CG
Downstream TCR signaling_Homo sapiens_R-HSA-202424	08/99	8.48634e-06	0.000157247	-1.92088	22.4303	CD4;INPP5D;HLA-DPB1;CD3G;CD3E;CD3D;HLA-DQB1;HLA-DPA1
Interferon gamma signaling_Homo sapiens_R-HSA-877300	08/93	5.32145e-06	0.00011175	-1.66804	20.2562	SP100;IFNG;IRF4;HLA-DPB1;IRF8;JAK2;HLA-DQB1;HLA-DPA1
GPCR ligand binding_Homo sapiens_R-HSA-500792	15/447	6.49582e-05	0.000930084	-2.08706	20.123	CCR1;PTGER4;P2RY13;P2RY10;CXCL9;P2RY14;GPR65;CXCL13;LPAR6;CCL5;C3AR1;CCL19;GPR18;F2RL2;CCR2
Chemokine receptors bind chemokines_Homo sapiens_R-HSA-380108	06/56	2.3473e-05	0.0003697	-1.75641	18.7227	CCR1;CXCL9;CCL5;CCL19;CXCL13;CCR2
P2Y receptors_Homo sapiens_R-HSA-417957	12/18	5.07224e-06	0.00011175	-1.37469	16.7598	P2RY13;P2RY10;LPAR6;P2RY14
G alpha (i) signalling events_Homo sapiens_R-HSA-418594	10/240	0.00020063	0.00237513	-1.96423	16.7236	CCR1;P2RY13;CXCL9;P2RY14;CCL5;C3AR1;CCL19;CXCL13;GPR18;CCR2
Nucleotide-like (purinergic) receptors_Homo sapiens_R-HSA-418038	04/16	1.80555e-05	0.000299342	-1.47701	16.132	P2RY13;P2RY10;LPAR6;P2RY14
Interferon Signaling_Homo sapiens_R-HSA-913531	06/18	0.000203762	0.00237513	-1.88744	16.0405	SP100;IFNG;IRF4;MX2;HLA-DPB1;IRF8;JAK2;HLA-DQB1;HLA-DPA1
GPCR downstream signaling_Homo sapiens_R-HSA-388396	23/983	0.000211123	0.00237513	-1.87059	15.8309	CCR1;PTGER4;P2RY13;P2RY10;CXCL9;PRKCB;P2RY14;GPR65;CSF2RB;CXCL13;IL2RG;PIK3CG;LPAR6;CCL5;C3AR1;OR56B1;RAC2;CCL19;JAK2;JAK3;GPR18;F2RL2;CCR2
G beta:gamma signalling through PI3Kgamma_Homo sapiens_R-HSA-392451	05/48	0.000131925	0.0018068	-1.67889	14.998	CSF2RB;IL2RG;JAK2;JAK3;PIK3CG
G-protein beta:gamma signalling_Homo sapiens_R-HSA-397795	05/51	0.000176515	0.00222409	-1.62941	14.0815	CSF2RB;IL2RG;JAK2;JAK3;PIK3CG
MHC class II antigen presentation_Homo sapiens_R-HSA-2132295	6/103	0.000692711	0.00752428	-1.71042	12.4431	HLA-DMB;HLA-DPB1;HLA-DOA;CTSS;HLA-DQB1;HLA-DPA1
Peptide ligand-binding receptors_Homo sapiens_R-HSA-375276	08/18	0.000898087	0.00942991	-1.74871	12.2676	CCR1;CXCL9;CCL5;C3AR1;CCL19;CXCL13;F2RL2;CCR2
NOD1/2 Signaling Pathway_Homo sapiens_R-HSA-168638	03/31	0.00391402	0.0397715	-1.79782	9.96566	CYLD;CASP1;BIRC3
Interleukin-7 signaling_Homo sapiens_R-HSA-1266695	11/18	0.000167186	0.00219432	-0.988254	8.59425	IL2RG;IL7R;JAK3
GO Biological process
Term	Overlap	P-value	Adjusted P-value	Z-score	Combined Score	Genes
positive regulation of alpha-beta T cell proliferation (GO:0046641)	1940-12-01	4.48142e-15	1.29827e-11	-2.66918	88.1865	PTPRC;HLA-DMB;CD6;CCL5;HLA-DPB1;NCKAP1L;CCL19;CD3E;AIF1;JAK3;CCR2;HLA-DPA1
T cell differentiation (GO:0030217)	13/55	9.95724e-15	1.44231e-11	-2.84128	91.6041	CD86;RHOH;PTPN22;CD3G;IKZF1;CD3E;CD3D;PIK3CG;CD2;CD4;PTPRC;IRF4;GPR18
positive regulation of immature T cell proliferation (GO:0033091)	1937-11-01	7.1612e-14	5.1865e-11	-2.57504	77.9402	PTPRC;HLA-DMB;CD6;CCL5;HLA-DPB1;NCKAP1L;CCL19;CD3E;AIF1;JAK3;HLA-DPA1
positive regulation of T cell homeostatic proliferation (GO:0042103)	1937-11-01	7.1612e-14	5.1865e-11	-2.57378	77.9019	PTPRC;HLA-DMB;CD6;CCL5;HLA-DPB1;NCKAP1L;CCL19;CD3E;AIF1;JAK3;HLA-DPA1
positive regulation of gamma-delta T cell proliferation (GO:0046648)	1938-11-01	9.98863e-14	5.78741e-11	-2.58844	77.4844	PTPRC;HLA-DMB;CD6;CCL5;HLA-DPB1;NCKAP1L;CCL19;CD3E;AIF1;JAK3;HLA-DPA1
positive regulation of T cell proliferation (GO:0042102)	1959-12-01	7.56885e-13	3.65449e-10	-2.70742	75.5628	PTPRC;HLA-DMB;CD6;CCL5;HLA-DPB1;NCKAP1L;CCL19;CD3E;AIF1;JAK3;CCR2;HLA-DPA1
positive regulation of activated T cell proliferation (GO:0042104)	1955-11-01	8.52656e-12	3.52878e-09	-2.67666	68.2223	PTPRC;HLA-DMB;CD6;CCL5;HLA-DPB1;NCKAP1L;CCL19;CD3E;AIF1;JAK3;HLA-DPA1
B cell receptor apoptotic signaling pathway (GO:1990117)	13/110	1.10865e-10	4.01472e-08	-3.22348	73.8909	IGHV4-61;PRKCB;NFATC2;CD79A;IGLL5;IGHG2;PTPRC;IFNG;CD27;CTLA4;CD38;NCKAP1L;JAK2
regulation of T cell activation via T cell receptor contact with antigen bound to MHC molecule on antigen presenting cell (GO:2001188)	2018-06-01	1.94422e-09	6.25824e-07	-3.60041	72.2184	CD96;KLRB1;ITGA4;CD3G;CD3E;ITGAL;CD3D;CD4;SELL;CCL5;SLAMF7;SLAMF6;HCST;CLEC2D;PAG1
chronic inflammatory response (GO:0002544)	15/211	5.34314e-09	1.26986e-06	-3.69534	70.3867	PLA2G2D;CXCL9;CCL4L1;CD180;AOAH;LYZ;CXCL13;ITGAL;AIF1;PIK3CG;CCL5;C3AR1;CD27;CCL19;JAK3
inflammatory response (GO:0006954)	15/211	5.34314e-09	1.26986e-06	-3.6936	70.3536	PLA2G2D;CXCL9;CCL4L1;CD180;AOAH;LYZ;CXCL13;ITGAL;AIF1;PIK3CG;CCL5;C3AR1;CD27;CCL19;JAK3
inflammatory response to wounding (GO:0090594)	15/211	5.34314e-09	1.26986e-06	-3.69069	70.2983	PLA2G2D;CXCL9;CCL4L1;CD180;AOAH;LYZ;CXCL13;ITGAL;AIF1;PIK3CG;CCL5;C3AR1;CD27;CCL19;JAK3
acute inflammatory response (GO:0002526)	15/212	5.69838e-09	1.26986e-06	-3.71015	70.43	PLA2G2D;CXCL9;CCL4L1;CD180;AOAH;LYZ;CXCL13;ITGAL;AIF1;PIK3CG;CCL5;C3AR1;CD27;CCL19;JAK3
plasmacytoid dendritic cell chemotaxis (GO:0002410)	2016-06-01	8.15813e-09	1.47713e-06	-3.19023	59.4157	CCR1;GPR183;CCL5;CCL19;PIK3CG;CCR2
myeloid dendritic cell chemotaxis (GO:0002408)	2016-06-01	8.15813e-09	1.47713e-06	-3.17332	59.1007	CCR1;GPR183;CCL5;CCL19;PIK3CG;CCR2
dendritic cell chemotaxis (GO:0002407)	2016-06-01	8.15813e-09	1.47713e-06	-3.1537	58.7353	CCR1;GPR183;CCL5;CCL19;PIK3CG;CCR2
negative regulation of T cell activation (GO:0050868)	2017-06-01	1.25001e-08	2.13016e-06	-2.77155	50.4354	CD4;CCL5;PTPN22;LAX1;JAK3;PAG1
B cell receptor signaling pathway (GO:0050853)	1983-10-01	1.36609e-08	2.19864e-06	-2.87158	52.0006	IGLL5;CD79A;IGHV4-61;PTPRC;IGHG2;PRKCB;NFATC2;CTLA4;CD38;NCKAP1L
regulation of inflammatory response to antigenic stimulus (GO:0002861)	15/230	1.71308e-08	2.612e-06	-3.77143	67.4421	CD96;KLRB1;ITGA4;CD3G;CD3E;ITGAL;CD3D;SELL;CASP1;SLAMF7;SLAMF6;JAK2;HCST;CLEC2D;BIRC3
regulation of innate immune response (GO:0045088)	2018-01-14	2.27499e-08	3.29532e-06	-3.58976	63.175	CD96;KLRB1;ITGA4;CD3G;PTPN22;CD3E;ITGAL;CD3D;SELL;SLAMF7;SLAMF6;HCST;CLEC2D;BIRC3
T cell receptor signaling pathway (GO:0050852)	12/141	2.57669e-08	3.5546e-06	-3.23616	56.5493	CD4;PTPRC;INPP5D;HLA-DPB1;LCP2;PTPN22;CD3G;CD3E;CD3D;PAG1;HLA-DQB1;HLA-DPA1
interferon-gamma-mediated signaling pathway (GO:0060333)	2018-04-14	2.74375e-08	3.61302e-06	-3.66548	63.821	CCR1;SP100;CCL4L1;AIF1;IFNG;IRF4;CCL5;HLA-DPB1;IRF8;CCL19;JAK2;CCR2;HLA-DQB1;HLA-DPA1
positive regulation of B cell proliferation (GO:0030890)	1990-10-01	3.01822e-08	3.80164e-06	-2.97209	51.4647	IGLL5;IGHV4-61;PTPRC;IGHG2;GPR183;MZB1;NFATC2;CD38;NCKAP1L;IKZF3
extrathymic T cell differentiation (GO:0033078)	2020-06-01	3.81518e-08	4.42104e-06	-2.3382	39.9404	CD4;PTPRC;RHOH;PTPN22;CD3D;GPR18
T cell lineage commitment (GO:0002360)	2020-06-01	3.81518e-08	4.42104e-06	-2.3299	39.7986	CD4;PTPRC;RHOH;PTPN22;CD3D;GPR18
negative regulation of cytotoxic T cell degranulation (GO:0043318)	2018-11-05	4.85175e-08	5.29007e-06	-2.70102	45.4889	PTPRC;PTPN22;JAK3;LAX1;PAG1
cytotoxic T cell differentiation (GO:0045065)	2021-06-01	5.29555e-08	5.29007e-06	-2.39213	40.0772	CD4;PTPRC;RHOH;PTPN22;CD3D;GPR18
regulatory T cell differentiation (GO:0045066)	2021-06-01	5.29555e-08	5.29007e-06	-2.37699	39.8236	CD4;PTPRC;RHOH;PTPN22;CD3D;GPR18
termination of T cell signal transduction (GO:0023022)	12/150	5.14387e-08	5.29007e-06	-3.2745	54.9556	CD4;PTPRC;INPP5D;HLA-DPB1;LCP2;PTPN22;CD3G;CD3E;CD3D;PAG1;HLA-DQB1;HLA-DPA1
regulation of memory T cell differentiation (GO:0043380)	2018-01-13	9.60343e-08	7.38235e-06	-3.47788	56.1975	CD96;KLRB1;ITGA4;CD3G;CD3E;ITGAL;CD3D;CD2;SELL;SLAMF7;SLAMF6;HCST;CLEC2D
regulation of plasma cell differentiation (GO:1900098)	2018-01-13	9.60343e-08	7.38235e-06	-3.46643	56.0126	CD96;KLRB1;ITGA4;CD3G;CD3E;ITGAL;IKZF3;CD3D;SELL;SLAMF7;SLAMF6;HCST;CLEC2D
regulation of T cell differentiation (GO:0045580)	2018-12-05	8.24769e-08	7.38235e-06	-3.20274	52.2391	CD2;CD4;CCL5;IKZF3;PAG1
alpha-beta T cell differentiation (GO:0046632)	2023-06-01	9.68344e-08	7.38235e-06	-2.28496	36.9027	CD4;PTPRC;RHOH;PTPN22;CD3D;GPR18
pro-T cell differentiation (GO:0002572)	2023-06-01	9.68344e-08	7.38235e-06	-2.25627	36.4394	CD4;PTPRC;RHOH;PTPN22;CD3D;GPR18
regulation of natural killer cell proliferation involved in immune response (GO:0032820)	13/0	9.03069e-08	7.38235e-06	-3.48257	56.4874	CD96;KLRB1;ITGA4;PTPN22;CD3G;CD3E;ITGAL;CD3D;SELL;SLAMF7;SLAMF6;HCST;CLEC2D
regulation of natural killer cell differentiation involved in immune response (GO:0032826)	13/0	9.03069e-08	7.38235e-06	-3.4611	56.1392	CD96;KLRB1;ITGA4;CD3G;PRDM1;CD3E;ITGAL;CD3D;SELL;SLAMF7;SLAMF6;HCST;CLEC2D
regulation of humoral immune response (GO:0002920)	13/189	8.48885e-08	7.38235e-06	-3.46086	56.3495	CD96;KLRB1;ITGA4;CD3G;CXCL13;CD3E;ITGAL;CD3D;SELL;SLAMF7;SLAMF6;HCST;CLEC2D
regulation of T-helper cell differentiation (GO:0045622)	13/189	8.48885e-08	7.38235e-06	-3.45111	56.1907	CD96;KLRB1;ITGA4;CD3G;CD3E;ITGAL;CD3D;SELL;IRF4;SLAMF7;SLAMF6;HCST;CLEC2D
establishment of T cell polarity (GO:0001768)	1900-02-08	1.29173e-07	9.35534e-06	-2.31226	36.6773	CD2;CD86;IRF4;CD3G;CCL19;CD3E;PIK3CG
gamma-delta T cell differentiation (GO:0042492)	2024-06-01	1.28008e-07	9.35534e-06	-2.32559	36.9099	CD4;PTPRC;RHOH;PTPN22;CD3D;GPR18
negative regulation of T cell differentiation (GO:0045581)	2014-05-01	2.0501e-07	1.42523e-05	-3.19519	49.2066	CD2;PTPN22;LAX1;JAK3;PAG1
regulation of antigen receptor-mediated signaling pathway (GO:0050854)	2018-04-13	2.06627e-07	1.42523e-05	-3.54524	54.5696	CD96;KLRB1;ITGA4;CD3G;CD3E;ITGAL;CD3D;SELL;SLAMF7;SLAMF6;HCST;CLEC2D;CDC42SE2
positive regulation of T cell activation (GO:0050870)	2026-06-01	2.15232e-07	1.45006e-05	-2.95943	45.4318	CD4;CCL5;HLA-DPB1;PAG1;CCR2;HLA-DPA1
regulation of Fc receptor mediated stimulatory signaling pathway (GO:0060368)	2018-06-13	2.31278e-07	1.52276e-05	-3.49273	53.3677	CD96;KLRB1;ITGA4;CD3G;CD3E;ITGAL;CD3D;SELL;SLAMF7;SLAMF6;HCST;CLEC2D;CDC42SE2
positive regulation of T cell differentiation (GO:0045582)	2029-06-01	4.32784e-07	2.78617e-05	-2.29864	33.6821	CD2;XBP1;HLA-DPB1;NCKAP1L;CCR2;HLA-DPA1
C-C chemokine receptor CCR2 signaling pathway (GO:0038150)	1900-02-18	6.61201e-07	3.04047e-05	-2.37288	33.7642	CCR1;CXCL9;CCL4L1;CCL5;CCL19;CXCL13;CCR2
C-C chemokine receptor CCR4 signaling pathway (GO:0038152)	1900-02-18	6.61201e-07	3.04047e-05	-2.37038	33.7286	CCR1;CXCL9;CCL4L1;CCL5;CCL19;CXCL13;CCR2
C-C chemokine receptor CCR7 signaling pathway (GO:0038118)	1900-02-18	6.61201e-07	3.04047e-05	-2.3665	33.6734	CCR1;CXCL9;CCL4L1;CCL5;CCL19;CXCL13;CCR2
C-X-C chemokine receptor CXCR4 signaling pathway (GO:0038159)	1900-02-18	6.61201e-07	3.04047e-05	-2.3638	33.635	CCR1;CXCL9;CCL4L1;CCL5;CCL19;CXCL13;CCR2
chemokine (C-C motif) ligand 19 signaling pathway (GO:0038115)	1900-02-18	6.61201e-07	3.04047e-05	-2.361	33.5951	CCR1;CXCL9;CCL4L1;CCL5;CCL19;CXCL13;CCR2
chemokine (C-C motif) ligand 5 signaling pathway (GO:0035689)	1900-02-18	6.61201e-07	3.04047e-05	-2.35725	33.5418	CCR1;CXCL9;CCL4L1;CCL5;CCL19;CXCL13;CCR2
chemokine (C-C motif) ligand 21 signaling pathway (GO:0038116)	1900-02-18	6.61201e-07	3.04047e-05	-2.35535	33.5148	CCR1;CXCL9;CCL4L1;CCL5;CCL19;CXCL13;CCR2
chemokine (C-C motif) ligand 2 signaling pathway (GO:0038148)	1900-02-18	6.61201e-07	3.04047e-05	-2.35419	33.4983	CCR1;CXCL9;CCL4L1;CCL5;CCL19;CXCL13;CCR2
chemokine (C-X-C motif) ligand 12 signaling pathway (GO:0038146)	1900-02-18	6.61201e-07	3.04047e-05	-2.35148	33.4597	CCR1;CXCL9;CCL4L1;CCL5;CCL19;CXCL13;CCR2
T cell differentiation in thymus (GO:0033077)	1930-06-01	5.36357e-07	3.04047e-05	-2.13896	30.8834	CD4;PTPRC;RHOH;PTPN22;CD3D;GPR18
regulation of basophil degranulation (GO:1903581)	12/188	6.03079e-07	3.04047e-05	-3.3627	48.158	CD96;SELL;KLRB1;ITGA4;SLAMF7;SLAMF6;CD3G;CD3E;ITGAL;HCST;CD3D;CLEC2D
regulation of CD4-positive, CD25-positive, alpha-beta regulatory T cell differentiation involved in immune response (GO:0032832)	12/188	6.03079e-07	3.04047e-05	-3.36129	48.1378	CD96;SELL;KLRB1;ITGA4;SLAMF7;SLAMF6;CD3G;CD3E;ITGAL;HCST;CD3D;CLEC2D
regulation of eosinophil degranulation (GO:0043309)	12/188	6.03079e-07	3.04047e-05	-3.35936	48.1102	CD96;SELL;KLRB1;ITGA4;SLAMF7;SLAMF6;CD3G;CD3E;ITGAL;HCST;CD3D;CLEC2D
regulation of gamma-delta T cell activation involved in immune response (GO:2001191)	12/188	6.03079e-07	3.04047e-05	-3.35728	48.0803	CD96;SELL;KLRB1;ITGA4;SLAMF7;SLAMF6;CD3G;CD3E;ITGAL;HCST;CD3D;CLEC2D
regulation of immune response (GO:0050776)	12/188	6.03079e-07	3.04047e-05	-3.35348	48.026	CD96;SELL;KLRB1;ITGA4;SLAMF7;SLAMF6;CD3G;CD3E;ITGAL;HCST;CD3D;CLEC2D
regulation of immune response to tumor cell (GO:0002837)	12/188	6.03079e-07	3.04047e-05	-3.35244	48.011	CD96;SELL;KLRB1;ITGA4;SLAMF7;SLAMF6;CD3G;CD3E;ITGAL;HCST;CD3D;CLEC2D
regulation of type 2 immune response (GO:0002828)	12/188	6.03079e-07	3.04047e-05	-3.35072	47.9864	CD96;SELL;KLRB1;ITGA4;SLAMF7;SLAMF6;CD3G;CD3E;ITGAL;HCST;CD3D;CLEC2D
regulation of neutrophil degranulation (GO:0043313)	12/189	6.3821e-07	3.04047e-05	-3.3905	48.3641	CD96;SELL;KLRB1;ITGA4;SLAMF7;SLAMF6;CD3G;CD3E;ITGAL;HCST;CD3D;CLEC2D
regulation of mast cell activation involved in immune response (GO:0033006)	12/0	6.75148e-07	3.0561e-05	-3.38612	48.1111	CD96;SELL;KLRB1;ITGA4;SLAMF7;SLAMF6;CD3G;CD3E;ITGAL;HCST;CD3D;CLEC2D
regulation of adaptive immune response (GO:0002819)	2018-01-12	7.13971e-07	3.18211e-05	-3.37274	47.7325	CD96;SELL;KLRB1;ITGA4;SLAMF7;SLAMF6;CD3G;CD3E;ITGAL;HCST;CD3D;CLEC2D
negative regulation of gamma-delta T cell activation (GO:0046644)	2018-08-04	7.4091e-07	3.25215e-05	-1.46677	20.704	PTPN22;JAK3;LAX1;PAG1
positive regulation of immune response (GO:0050778)	2018-02-12	7.54763e-07	3.26351e-05	-3.41479	48.1378	CD96;SELL;KLRB1;ITGA4;SLAMF7;SLAMF6;CD3G;CD3E;ITGAL;HCST;CD3D;CLEC2D
negative regulation of immune response (GO:0050777)	2018-04-12	8.42603e-07	3.58974e-05	-3.47487	48.6022	CD96;SELL;KLRB1;ITGA4;SLAMF7;SLAMF6;CD3G;CD3E;ITGAL;HCST;CD3D;CLEC2D
positive regulation of interferon-gamma secretion (GO:1902715)	1900-02-20	8.75763e-07	3.62441e-05	-2.42419	33.8131	CD2;PTGER4;HLA-DPB1;PTPN22;SLAMF6;CCR2;HLA-DPA1
thrombopoietin-mediated signaling pathway (GO:0038163)	1900-02-20	8.75763e-07	3.62441e-05	-2.33862	32.6195	CCR1;CXCL9;CCL4L1;CCL5;CCL19;CXCL13;CCR2
regulation of cytokine production involved in immune response (GO:0002718)	2018-05-12	8.89833e-07	3.63077e-05	-3.43331	47.8336	CD96;SELL;KLRB1;ITGA4;SLAMF7;SLAMF6;CD3G;CD3E;ITGAL;HCST;CD3D;CLEC2D
positive regulation of cytosolic calcium ion concentration involved in phospholipase C-activating G-protein coupled signaling pathway (GO:0051482)	10/129	9.16125e-07	3.68613e-05	-3.10223	43.1306	CCR1;CD52;P2RY10;LPAR6;GPR65;C3AR1;CXCL13;GPR18;F2RL2;CCR2
negative regulation of alpha-beta T cell activation (GO:0046636)	2018-09-04	1.32287e-06	5.10982e-05	-1.61534	21.8648	PTPN22;JAK3;LAX1;PAG1
positive regulation of B cell receptor signaling pathway (GO:0050861)	2018-09-04	1.32287e-06	5.10982e-05	-1.59886	21.6417	PTPRC;PRKCB;STAP1;PTPN22
negative regulation of establishment of T cell polarity (GO:1903904)	2018-09-04	1.32287e-06	5.10982e-05	-1.47781	20.0031	PTPN22;JAK3;LAX1;PAG1
T cell activation (GO:0042110)	1936-06-01	1.67117e-06	6.37023e-05	-2.15717	28.6947	CD2;CD86;IRF4;CD3G;CD3E;PIK3CG
alpha-beta T cell activation (GO:0046631)	1937-06-01	1.97759e-06	7.34497e-05	-2.15386	28.288	CD2;CD86;IRF4;CD3G;CD3E;PIK3CG
memory T cell activation (GO:0035709)	1937-06-01	1.97759e-06	7.34497e-05	-2.13967	28.1016	CD2;CD86;IRF4;CD3G;CD3E;PIK3CG
cellular response to interferon-gamma (GO:0071346)	1982-08-01	2.05143e-06	7.52279e-05	-2.58083	33.8011	SP100;CCL4L1;CCL5;IRF8;HCLS1;CCL19;AIF1;HLA-DPA1
gamma-delta T cell activation (GO:0046629)	1940-06-01	3.18225e-06	0.000115237	-2.31539	29.308	CD2;CD86;IRF4;CD3G;CD3E;PIK3CG
T cell proliferation (GO:0042098)	1941-06-01	3.69597e-06	0.000130576	-2.29351	28.6878	CD2;CD86;IRF4;CD3G;CD3E;PIK3CG
T cell differentiation involved in immune response (GO:0002292)	1941-06-01	3.69597e-06	0.000130576	-2.17883	27.2534	CD4;PTPRC;RHOH;PTPN22;CD3D;GPR18
positive regulation of T cell chemotaxis (GO:0010820)	2025-05-01	4.96109e-06	0.00017316	-2.51237	30.6858	CXCL9;CCL5;CXCL13;AIF1;CCR2
positive regulation of B cell differentiation (GO:0045579)	1900-03-10	7.68633e-06	0.000265087	-2.59968	30.614	IGLL5;IGHV4-61;XBP1;IGHG2;CD27;NCKAP1L;IKZF3
cellular response to lipopolysaccharide (GO:0071222)	9/132	9.31728e-06	0.000317555	-3.13405	36.3038	XBP1;CXCL9;CD6;CD27;LY96;STAP1;PTPN22;CXCL13;JAK2
positive regulation of monocyte chemotaxis (GO:0090026)	2029-05-01	1.07236e-05	0.000357083	-2.59159	29.6557	CCR1;CXCL9;CCL5;AIF1;CCR2
erythrocyte development (GO:0048821)	2029-05-01	1.07236e-05	0.000357083	-2.10226	24.0564	HCLS1;NCKAP1L;IKZF1;JAK2;JAK3
transmembrane receptor protein tyrosine kinase signaling pathway (GO:0007169)	1900-03-17	1.45094e-05	0.000477658	-2.7303	30.4174	CD4;STAP1;LCP2;CD3E;JAK2;JAK3;PAG1
detection of lipopolysaccharide (GO:0032497)	1900-03-20	1.8674e-05	0.000607848	-2.51928	27.4309	CXCL9;CD6;CD27;LY96;PTPN22;CXCL13;JAK2
T cell activation involved in immune response (GO:0002286)	1956-06-01	2.3473e-05	0.000739146	-2.45809	26.2024	CD2;CD86;IRF4;CD3G;CD3E;PIK3CG
negative regulation of interleukin-17 secretion (GO:1905077)	2017-04-01	2.3421e-05	0.000739146	-2.65572	28.3149	SRGN;PTGER4;IFNG;NCKAP1L
B cell activation involved in immune response (GO:0002312)	2017-04-01	2.3421e-05	0.000739146	-2.12454	22.6516	CD79A;PRKCB;GPR183;LAX1
positive regulation of activation of Janus kinase activity (GO:0010536)	8/114	2.39149e-05	0.000744961	-3.02205	32.1577	CD4;PTPRC;CCL5;ENPP2;HCLS1;LCP2;CCL19;JAK2
negative regulation of B cell proliferation (GO:0030889)	2018-04-01	2.98703e-05	0.000920576	-2.45793	25.6083	MZB1;CTLA4;SAMSN1;IKZF3
positive regulation of tumor necrosis factor biosynthetic process (GO:0042535)	1936-05-01	3.21061e-05	0.000979067	-2.07786	21.4985	CD2;LY96;CCL19;JAK2;CCR2
response to lipopolysaccharide (GO:0032496)	1900-03-29	3.7461e-05	0.00107651	-2.54553	25.9446	CXCL9;CD6;CD27;LY96;PTPN22;CXCL13;JAK2
negative regulation of T cell activation via T cell receptor contact with antigen bound to MHC molecule on antigen presenting cell (GO:2001189)	04/	3.75312e-05	0.00107651	-2.5062	25.5391	PTPN22;LAX1;JAK3;PAG1
negative regulation of interleukin-10 secretion (GO:2001180)	04/	3.75312e-05	0.00107651	-2.48577	25.3309	SRGN;PTGER4;PDCD1LG2;JAK3
B cell differentiation (GO:0030183)	1961-06-01	3.8463e-05	0.00109242	-2.46057	25.0137	CD79A;ITGA4;PRKCB;IKZF1;LAX1;JAK3
T cell chemotaxis (GO:0010818)	1938-05-01	4.20387e-05	0.00118239	-2.15146	21.6801	CXCL9;CCL4L1;GPR183;CCL19;PIK3CG
regulation of alpha-beta T cell activation (GO:0046634)	2018-08-01	5.80543e-05	0.00150164	-0.857501	8.36418	CD4;CCL5;PAG1
marginal zone B cell differentiation (GO:0002315)	2018-08-01	5.80543e-05	0.00150164	-0.763627	7.44852	DOCK10;DOCK11;GPR183
B cell homeostasis (GO:0001782)	2018-08-01	5.80543e-05	0.00150164	-0.750722	7.32265	DOCK10;DOCK11;NCKAP1L
regulation of gamma-delta T cell activation (GO:0046643)	2018-08-01	5.80543e-05	0.00150164	-0.717016	6.99387	CD4;CCL5;PAG1
regulation of T cell costimulation (GO:2000523)	2018-08-01	5.80543e-05	0.00150164	-0.710749	6.93274	CD4;CCL5;PAG1
positive regulation of central B cell deletion (GO:0002900)	2018-08-01	5.80543e-05	0.00150164	-0.540779	5.27483	XBP1;CD27;NCKAP1L
regulation of memory T cell activation (GO:2000567)	2018-08-01	5.80543e-05	0.00150164	-0.538096	5.24866	CD4;CCL5;PAG1
positive regulation of central B cell anergy (GO:0002916)	2018-08-01	5.80543e-05	0.00150164	-0.53686	5.2366	XBP1;CD27;NCKAP1L
positive regulation of interleukin-2 biosynthetic process (GO:0045086)	2021-04-01	5.7024e-05	0.00150164	-2.44078	23.8514	CD86;CD4;IRF4;CCR2
negative regulation of interleukin-12 secretion (GO:2001183)	2022-04-01	6.91356e-05	0.00177244	-2.26702	21.7167	SRGN;PTGER4;JAK3;CMKLR1
B cell proliferation (GO:0042100)	1943-05-01	7.73226e-05	0.00196494	-2.35141	22.262	CD79A;PTPRC;PRKCB;LAX1;MS4A1
positive regulation of T cell activation via T cell receptor contact with antigen bound to MHC molecule on antigen presenting cell (GO:2001190)	2023-04-01	8.30179e-05	0.00209133	-2.41708	22.712	HLA-DMB;HLA-DPB1;CCR2;HLA-DPA1
positive regulation of Rho protein signal transduction (GO:0035025)	1944-05-01	8.65107e-05	0.00210606	-2.4272	22.7071	P2RY10;LPAR6;GPR65;GPR18;F2RL2
regulation of T cell activation (GO:0050863)	2018-09-01	8.642e-05	0.00210606	-1.49004	13.9413	CD4;CCL5;PAG1
B-1 B cell homeostasis (GO:0001922)	2018-09-01	8.642e-05	0.00210606	-0.82101	7.68161	DOCK10;DOCK11;NCKAP1L
helper T cell chemotaxis (GO:0035704)	2018-09-01	8.642e-05	0.00210606	-0.758785	7.09941	CXCL9;GPR183;PIK3CG
chemokine-mediated signaling pathway (GO:0070098)	8/139	9.82673e-05	0.00237234	-2.82259	26.0464	CCR1;CXCL9;CCL4L1;CCL5;CCL19;CXCL13;JAK2;CCR2
negative regulation of T cell proliferation (GO:0042130)	2025-04-01	0.000116699	0.00279403	-2.14823	19.4542	PTPN22;LAX1;JAK3;PAG1
regulation of cytotoxic T cell degranulation (GO:0043317)	2018-10-01	0.00012252	0.00283952	-1.76765	15.9217	CD4;CCL5;PAG1
leukemia inhibitory factor signaling pathway (GO:0048861)	2018-10-01	0.00012252	0.00283952	-1.26076	11.356	CD4;JAK2;JAK3
positive regulation of plasma cell differentiation (GO:1900100)	2018-10-01	0.00012252	0.00283952	-1.02717	9.25197	XBP1;CD27;NCKAP1L
mature B cell apoptotic process (GO:0002901)	2018-10-01	0.00012252	0.00283952	-0.999665	9.00422	DOCK10;DOCK11;NCKAP1L
nucleate erythrocyte differentiation (GO:0043363)	2026-04-01	0.00013681	0.00312077	-1.87703	16.6998	HCLS1;IKZF1;JAK2;JAK3
positive regulation of protein tyrosine kinase activity (GO:0061098)	7/109	0.000136231	0.00312077	-2.83641	25.2473	CD4;PTPRC;ENPP2;HCLS1;LCP2;CCL19;JAK2
positive regulation of tumor necrosis factor secretion (GO:1904469)	1949-05-01	0.000145697	0.00329753	-2.22369	19.644	CD2;PTGER4;LY96;CCL19;JAK2
enucleate erythrocyte differentiation (GO:0043353)	2027-04-01	0.000159313	0.00357776	-1.93656	16.9345	HCLS1;IKZF1;JAK2;JAK3
neutrophil degranulation (GO:0043312)	15/487	0.000167157	0.00372502	-4.87461	42.3924	CD53;ATP8A1;GMFG;FGL2;LYZ;ITGAL;CTSS;CST3;PTPRC;BIN2;SELL;C3AR1;PECAM1;NCKAP1L;DOCK2
growth hormone receptor signaling pathway (GO:0060396)	1980-06-01	0.000177017	0.00391463	-2.72428	23.5358	CD4;STAP1;LCP2;CD3E;JAK2;PAG1
primitive erythrocyte differentiation (GO:0060319)	2028-04-01	0.000184374	0.00404645	-1.88855	16.2388	HCLS1;IKZF1;JAK2;JAK3
negative regulation of interleukin-6 secretion (GO:1900165)	2029-04-01	0.000212158	0.00462122	-2.02511	17.1287	SRGN;PTGER4;NCKAP1L;PTPN22
regulation of T cell proliferation (GO:0042129)	2018-12-01	0.000221224	0.00474731	-2.02955	17.0814	CD4;CCL5;PAG1
transmembrane receptor protein serine/threonine kinase signaling pathway (GO:0007178)	2018-12-01	0.000221224	0.00474731	-1.42863	12.0238	CD4;JAK2;JAK3
B cell proliferation involved in immune response (GO:0002322)	1930-04-01	0.000242835	0.00517273	-2.44036	20.3114	CD79A;PTPRC;GPR183;MS4A1
regulation of respiratory burst involved in inflammatory response (GO:0060264)	1956-05-01	0.000275326	0.00582203	-2.5784	21.1366	CASP1;RAC2;PTPN22;JAK2;BIRC3
transmembrane receptor protein tyrosine phosphatase signaling pathway (GO:0007185)	2005-05-01	0.000285411	0.00599157	-1.88106	15.3524	CD4;JAK2;JAK3
Kit signaling pathway (GO:0038109)	8/163	0.00029377	0.00612267	-3.10402	25.2441	CCR1;CD4;STAP1;LCP2;CD3E;JAK2;PAG1;CCR2
positive regulation of tumor necrosis factor production (GO:0032760)	1932-04-01	0.000313552	0.00644227	-2.05631	16.5894	CD2;LY96;CCL19;JAK2
definitive erythrocyte differentiation (GO:0060318)	1932-04-01	0.000313552	0.00644227	-1.93629	15.6211	HCLS1;IKZF1;JAK2;JAK3
positive regulation of phosphatidylinositol 3-kinase signaling (GO:0014068)	7/126	0.000333278	0.00679934	-2.92685	23.4339	CD86;CCL5;PIP4K2A;HCLS1;ICOS;JAK2;HCST
phagocytosis, engulfment (GO:0006911)	1990-06-01	0.000336847	0.0068241	-2.5262	20.1992	IGLL5;IGHV4-61;IGHG2;BIN2;PECAM1;AIF1
regulation of apoptotic signaling pathway (GO:2001233)	8/167	0.000345873	0.00695829	-3.16511	25.2242	CASP10;CASP1;CD3E;JAK2;IKZF3;JAK3;BIRC3;CDC42SE2
positive regulation of astrocyte chemotaxis (GO:2000464)	2005-06-01	0.000360498	0.00715318	-1.7371	13.7717	GPR183;CCL19;CCR2
T cell homeostatic proliferation (GO:0001777)	2005-06-01	0.000360498	0.00715318	-1.62767	12.9042	NCKAP1L;JAK3;PIK3CG
antigen processing and presentation of exogenous peptide antigen via MHC class II (GO:0019886)	1992-06-01	0.000379281	0.00747468	-2.46349	19.4055	HLA-DMB;HLA-DPB1;HLA-DOA;CTSS;HLA-DQB1;HLA-DPA1
B cell activation (GO:0042113)	1905-06-27	0.00044721	0.00863712	-1.40832	10.8617	CD79A;PRKCB;LAX1
establishment of B cell polarity (GO:0001769)	1905-06-27	0.00044721	0.00863712	-1.38138	10.6539	CD79A;PRKCB;LAX1
death-inducing signaling complex assembly (GO:0071550)	7/132	0.000441722	0.00863712	-3.23042	24.9545	IFNG;WIPF1;CD27;NCKAP1L;CD3G;CD3E;JAK2
tumor necrosis factor-mediated signaling pathway (GO:0033209)	10/272	0.000540418	0.0103681	-3.81906	28.7315	CCR1;CCL4L1;CCL5;CD27;TNFRSF17;CCL19;LTB;JAK2;CCR2;BIRC3
positive regulation of interferon-gamma biosynthetic process (GO:0045078)	1938-04-01	0.000613323	0.0115376	-1.99527	14.7582	HLA-DPB1;SLAMF6;CCR2;HLA-DPA1
erythrocyte differentiation (GO:0030218)	1938-04-01	0.000613323	0.0115376	-1.80895	13.3801	HCLS1;IKZF1;JAK2;JAK3
regulation of neuron apoptotic process (GO:0043523)	8/182	0.000612525	0.0115376	-3.26467	24.1518	CASP10;CCL5;CASP1;CD3E;JAK2;IKZF3;JAK3;BIRC3
receptor guanylyl cyclase signaling pathway (GO:0007168)	2005-09-01	0.00065828	0.0122246	-1.84084	13.4858	CD4;JAK2;JAK3
positive regulation of smooth muscle cell chemotaxis (GO:0071673)	2005-09-01	0.00065828	0.0122246	-1.76481	12.9288	CCL5;CCL19;AIF1
positive regulation of protein serine/threonine kinase activity (GO:0071902)	1968-05-01	0.000680032	0.0125481	-2.17383	15.8545	CD4;PTPRC;IFNG;LCP2;CCL19
lipopolysaccharide-mediated signaling pathway (GO:0031663)	1969-05-01	0.0007271	0.0133317	-2.47735	17.9025	XBP1;CD6;CCL5;STAP1;PTPN22
membrane reorganization involved in phagocytosis, engulfment (GO:0060098)	1970-05-01	0.000776561	0.0139334	-2.40974	17.2553	IGLL5;IGHV4-61;IGHG2;BIN2;AIF1
negative regulation of triplex DNA binding (GO:1905497)	2005-10-01	0.000783962	0.0139334	-2.36719	16.9281	SP100;GZMA;JAK2
negative regulation of G-quadruplex DNA binding (GO:1905494)	2005-10-01	0.000783962	0.0139334	-2.35801	16.8625	SP100;GZMA;JAK2
positive regulation of memory T cell activation (GO:2000568)	2005-10-01	0.000783962	0.0139334	-1.84744	13.2113	HLA-DPB1;CCR2;HLA-DPA1
positive regulation of alpha-beta T cell activation (GO:0046635)	2005-10-01	0.000783962	0.0139334	-1.84374	13.1849	HLA-DPB1;CCR2;HLA-DPA1
positive regulation of calcium ion transport into cytosol (GO:0010524)	6/107	0.00084635	0.0149505	-2.77966	19.665	CCR1;CD52;CCL5;C3AR1;CXCL13;CCR2
type I interferon signaling pathway (GO:0060337)	7/148	0.000872563	0.0153201	-2.91055	20.5021	CCR1;SP100;IRF4;MX2;IRF8;JAK2;CCR2
sevenless signaling pathway (GO:0045500)	1972-05-01	0.000882965	0.0154093	-2.46472	17.3325	CD4;STAP1;LCP2;CD3E;PAG1
negative regulation of SREBP signaling pathway by negative regulation of DNA binding (GO:1901294)	2005-11-01	0.000923917	0.0154716	-2.4083	16.8265	SP100;GZMA;JAK2
negative regulation of telomeric DNA binding (GO:1904743)	2005-11-01	0.000923917	0.0154716	-2.23007	15.5812	SP100;GZMA;JAK2
positive regulation of T cell costimulation (GO:2000525)	2005-11-01	0.000923917	0.0154716	-1.90575	13.3153	HLA-DPB1;CCR2;HLA-DPA1
axial mesoderm development (GO:0048318)	2005-11-01	0.000923917	0.0154716	-1.90305	13.2964	IKZF1;JAK2;IKZF3
intermediate mesoderm development (GO:0048389)	2005-11-01	0.000923917	0.0154716	-1.88384	13.1622	IKZF1;JAK2;IKZF3
mesoderm development (GO:0007498)	2005-11-01	0.000923917	0.0154716	-1.87952	13.132	IKZF1;JAK2;IKZF3
positive regulation of gamma-delta T cell activation (GO:0046645)	2005-11-01	0.000923917	0.0154716	-1.76599	12.3388	HLA-DPB1;CCR2;HLA-DPA1
positive regulation of protein histidine kinase activity (GO:0010864)	1943-04-01	0.000985082	0.0157042	-2.06919	14.3246	CD4;PTPRC;LCP2;CCL19
regulation of chronic inflammatory response (GO:0002676)	1944-04-01	0.00107494	0.0157042	-2.17857	14.8916	CCL5;CASP1;JAK2;BIRC3
Tie signaling pathway (GO:0048014)	1974-05-01	0.000999861	0.0157042	-2.48104	17.1388	CD4;STAP1;LCP2;CD3E;PAG1
glial cell-derived neurotrophic factor receptor signaling pathway (GO:0035860)	1974-05-01	0.000999861	0.0157042	-2.47763	17.1152	CD4;STAP1;LCP2;CD3E;PAG1
brain-derived neurotrophic factor receptor signaling pathway (GO:0031547)	1975-05-01	0.00106244	0.0157042	-2.42791	16.6243	CD4;STAP1;LCP2;CD3E;PAG1
negative regulation of DNA replication origin binding (GO:1902596)	2005-12-01	0.00107875	0.0157042	-2.34481	16.0196	SP100;GZMA;JAK2
cohesin unloading (GO:0061774)	2005-12-01	0.00107875	0.0157042	-2.0761	14.1838	SP100;GZMA;JAK2
mesoderm morphogenesis (GO:0048332)	2005-12-01	0.00107875	0.0157042	-1.83139	12.512	IKZF1;JAK2;IKZF3
positive regulation of macrophage chemotaxis (GO:0010759)	2005-12-01	0.00107875	0.0157042	-1.68831	11.5344	CXCL9;CCL5;CMKLR1
natural killer cell differentiation (GO:0001779)	2005-12-01	0.00107875	0.0157042	-1.59587	10.9029	CD2;SLAMF7;IKZF1
positive regulation of establishment of T cell polarity (GO:1903905)	2005-12-01	0.00107875	0.0157042	-1.53173	10.4647	HLA-DPB1;CCR2;HLA-DPA1
activation of transmembrane receptor protein tyrosine kinase activity (GO:0007171)	6/112	0.00107391	0.0157042	-2.79362	19.0985	CD4;CCL5;STAP1;LCP2;CD3E;PAG1
positive regulation of ERK1 and ERK2 cascade via TNFSF11-mediated signaling (GO:0071848)	7/151	0.000981413	0.0157042	-2.96591	20.5434	CCR1;CD4;CCL4L1;GPR183;CCL5;PTPN22;CCL19
modulation of apoptotic process in other organism (GO:0044532)	7/153	0.00105973	0.0157042	-2.98091	20.4185	CASP10;CASP1;CD3E;JAK2;IKZF3;JAK3;BIRC3
regulation of apoptotic process (GO:0042981)	7/153	0.00105973	0.0157042	-2.97964	20.4097	CASP10;CASP1;CD3E;JAK2;IKZF3;JAK3;BIRC3
regulation of apoptotic process in bone marrow (GO:0071865)	7/153	0.00105973	0.0157042	-2.97764	20.3961	CASP10;CASP1;CD3E;JAK2;IKZF3;JAK3;BIRC3
regulation of compound eye retinal cell apoptotic process (GO:1901692)	7/153	0.00105973	0.0157042	-2.97508	20.3786	CASP10;CASP1;CD3E;JAK2;IKZF3;JAK3;BIRC3
regulation of apoptotic process involved in development (GO:1904748)	7/153	0.00105973	0.0157042	-2.97486	20.3771	CASP10;CASP1;CD3E;JAK2;IKZF3;JAK3;BIRC3
regulation of epithelial cell apoptotic process (GO:1904035)	7/153	0.00105973	0.0157042	-2.97077	20.349	CASP10;CASP1;CD3E;JAK2;IKZF3;JAK3;BIRC3
regulation of fat cell apoptotic process (GO:1904649)	7/153	0.00105973	0.0157042	-2.96901	20.3369	CASP10;CASP1;CD3E;JAK2;IKZF3;JAK3;BIRC3
regulation of glial cell apoptotic process (GO:0034350)	7/153	0.00105973	0.0157042	-2.96788	20.3292	CASP10;CASP1;CD3E;JAK2;IKZF3;JAK3;BIRC3
regulation of leukocyte apoptotic process (GO:2000106)	7/153	0.00105973	0.0157042	-2.9642	20.304	CASP10;CASP1;CD3E;JAK2;IKZF3;JAK3;BIRC3
regulation of mesenchymal cell apoptotic process (GO:2001053)	7/153	0.00105973	0.0157042	-2.96216	20.29	CASP10;CASP1;CD3E;JAK2;IKZF3;JAK3;BIRC3
regulation of muscle cell apoptotic process (GO:0010660)	7/153	0.00105973	0.0157042	-2.95971	20.2733	CASP10;CASP1;CD3E;JAK2;IKZF3;JAK3;BIRC3
regulation of myeloid cell apoptotic process (GO:0033032)	7/153	0.00105973	0.0157042	-2.95739	20.2574	CASP10;CASP1;CD3E;JAK2;IKZF3;JAK3;BIRC3
regulation of myofibroblast cell apoptotic process (GO:1904520)	7/153	0.00105973	0.0157042	-2.95266	20.225	CASP10;CASP1;CD3E;JAK2;IKZF3;JAK3;BIRC3
regulation of execution phase of apoptosis (GO:1900117)	7/154	0.00110068	0.0157077	-2.94936	20.0905	CASP10;CASP1;CD3E;JAK2;IKZF3;JAK3;BIRC3
regulation of apoptosis involved in tissue homeostasis (GO:0060785)	7/154	0.00110068	0.0157077	-2.93814	20.0141	CASP10;CASP1;CD3E;JAK2;IKZF3;JAK3;BIRC3
regulation of anoikis (GO:2000209)	7/154	0.00110068	0.0157077	-2.92786	19.9441	CASP10;CASP1;CD3E;JAK2;IKZF3;JAK3;BIRC3
regulation of fibroblast apoptotic process (GO:2000269)	7/154	0.00110068	0.0157077	-2.92618	19.9327	CASP10;CASP1;CD3E;JAK2;IKZF3;JAK3;BIRC3
ERBB signaling pathway (GO:0038127)	1976-05-01	0.00112787	0.0159388	-2.41133	16.3667	CD4;STAP1;LCP2;CD3E;PAG1
collagen-activated tyrosine kinase receptor signaling pathway (GO:0038063)	1976-05-01	0.00112787	0.0159388	-2.35378	15.9761	CD4;STAP1;LCP2;CD3E;PAG1
positive regulation of cyclin-dependent protein kinase activity (GO:1904031)	1945-04-01	0.00117039	0.0164594	-1.92984	13.0272	CD4;PTPRC;LCP2;CCL19
engulfment of apoptotic cell (GO:0043652)	1977-05-01	0.00119625	0.0167417	-2.3703	15.9487	IGLL5;IGHV4-61;IGHG2;BIN2;AIF1
paraxial mesoderm development (GO:0048339)	13/2005	0.00124904	0.0173132	-1.84142	12.3106	IKZF1;JAK2;IKZF3
negative regulation of interferon-gamma-mediated signaling pathway (GO:0060336)	13/2005	0.00124904	0.0173132	-1.48845	9.95088	PTPRC;IFNG;JAK2
regulation of apoptosis by sphingosine-1-phosphate signaling pathway (GO:0003377)	7/159	0.00132447	0.0182714	-2.94743	19.5319	CASP10;CASP1;CD3E;JAK2;IKZF3;JAK3;BIRC3
positive regulation of inflammatory response (GO:0050729)	1979-05-01	0.00134214	0.0184273	-2.40276	15.8906	PTGER4;CASP1;JAK2;CCR2;BIRC3
positive regulation of stress fiber assembly (GO:0051496)	1947-04-01	0.00137884	0.0187535	-2.13304	14.0493	PTGER4;GPR65;PLEK;EVL
positive regulation of tau-protein kinase activity (GO:1902949)	1947-04-01	0.00137884	0.0187535	-2.00496	13.2057	CD4;PTPRC;LCP2;CCL19
neurotrophin TRK receptor signaling pathway (GO:0048011)	1980-05-01	0.00141981	0.0191621	-2.45236	16.0807	CD4;STAP1;LCP2;CD3E;PAG1
regulation of establishment of T cell polarity (GO:1903903)	14/2005	0.00143534	0.0191621	-1.8694	12.2378	CD4;CCL5;PAG1
lateral mesoderm development (GO:0048368)	14/2005	0.00143534	0.0191621	-1.83503	12.0128	IKZF1;JAK2;IKZF3
regulation of cysteine-type endopeptidase activity involved in apoptotic process (GO:0043281)	7/161	0.00142335	0.0191621	-3.01736	19.778	CASP10;CASP1;CD3E;JAK2;IKZF3;JAK3;BIRC3
insulin-like growth factor receptor signaling pathway (GO:0048009)	1982-05-01	0.00158503	0.020872	-2.2914	14.773	CD4;STAP1;LCP2;CD3E;PAG1
positive regulation of interferon-gamma production (GO:0032729)	1949-04-01	0.00161188	0.0209992	-2.01401	12.9508	HLA-DPB1;SLAMF6;CCR2;HLA-DPA1
negative regulation of DNA binding (GO:0043392)	15/2005	0.00163818	0.0209992	-2.10501	13.5019	SP100;GZMA;JAK2
negative regulation of interleukin-8 secretion (GO:2000483)	15/2005	0.00163818	0.0209992	-2.02016	12.9576	SRGN;PTGER4;PTPN22
leukocyte adhesion to vascular endothelial cell (GO:0061756)	15/2005	0.00163818	0.0209992	-1.85317	11.8866	ITGA4;CCL5;ITGAL
B cell adhesion (GO:0097323)	15/2005	0.00163818	0.0209992	-1.85298	11.8853	ITGA4;CCL5;ITGAL
leukocyte cell-cell adhesion (GO:0007159)	15/2005	0.00163818	0.0209992	-1.84633	11.8427	ITGA4;CCL5;ITGAL
positive regulation of postsynaptic cytosolic calcium concentration (GO:0099588)	1983-05-01	0.00167274	0.0211613	-2.44322	15.6202	CCR1;CD52;C3AR1;CXCL13;CCR2
positive regulation of presynaptic cytosolic calcium concentration (GO:0099533)	1983-05-01	0.00167274	0.0211613	-2.44188	15.6117	CCR1;CD52;C3AR1;CXCL13;CCR2
hepatocyte growth factor receptor signaling pathway (GO:0048012)	1983-05-01	0.00167274	0.0211613	-2.35555	15.0597	CD4;STAP1;LCP2;CD3E;PAG1
platelet-derived growth factor receptor signaling pathway (GO:0048008)	1985-05-01	0.00185878	0.0231111	-2.39809	15.0788	CD4;STAP1;LCP2;CD3E;PAG1
leukocyte aggregation (GO:0070486)	16/2005	0.00185809	0.0231111	-1.90902	12.0043	ITGA4;CCL5;ITGAL
positive regulation of cell-cell adhesion mediated by integrin (GO:0033634)	16/2005	0.00185809	0.0231111	-1.86195	11.7083	CCL5;NCKAP1L;CXCL13
positive regulation of interleukin-12 biosynthetic process (GO:0045084)	16/2005	0.00185809	0.0231111	-1.7693	11.1257	IFNG;LTB;CCL19
activation of signaling protein activity involved in unfolded protein response (GO:0006987)	1951-04-01	0.00187099	0.0231635	-1.96115	12.3185	CD4;PTPRC;LCP2;CCL19
positive regulation of NF-kappaB import into nucleus (GO:0042346)	7/170	0.00194173	0.023937	-3.18435	19.8836	CD4;PRKCB;CASP10;CASP1;HCLS1;CCL19;BIRC3
mesectoderm development (GO:0048383)	17/2005	0.00209556	0.0255077	-1.60617	9.90678	IKZF1;JAK2;IKZF3
cellular response to interleukin-4 (GO:0071353)	17/2005	0.00209556	0.0255077	-1.49167	9.20055	XBP1;HCLS1;JAK3
positive regulation of phagocytosis, engulfment (GO:0060100)	17/2005	0.00209556	0.0255077	-1.35977	8.38695	STAP1;NCKAP1L;DOCK2
negative regulation of interferon-gamma secretion (GO:1902714)	18/2005	0.00235105	0.0279138	-2.00875	12.1587	SRGN;PTGER4;PDCD1LG2
vascular endothelial growth factor signaling pathway (GO:0038084)	1990-05-01	0.00238972	0.0282572	-2.44778	14.7762	CD4;STAP1;LCP2;CD3E;PAG1
neutrophil chemotaxis (GO:0030593)	1955-04-01	0.00247314	0.0291247	-2.14307	12.8633	CCL4L1;CCL5;NCKAP1L;PIK3CG
vascular endothelial growth factor receptor signaling pathway (GO:0048010)	6/133	0.00257714	0.0302267	-2.84896	16.9828	CD4;STAP1;NCKAP1L;LCP2;CD3E;PAG1
calcium ion transport into cytosol (GO:0060402)	1992-05-01	0.0026302	0.0303573	-2.52569	15.0043	CCR1;CD52;C3AR1;CXCL13;CCR2
positive regulation of cytotoxic T cell degranulation (GO:0043319)	19/2005	0.00262501	0.0303573	-1.73931	10.3362	HLA-DPB1;CCR2;HLA-DPA1
positive regulation of neutrophil chemotaxis (GO:0090023)	19/2005	0.00262501	0.0303573	-1.57491	9.3592	RAC2;NCKAP1L;CCL19
lymphocyte chemotaxis across high endothelial venule (GO:0002518)	19/2005	0.00262501	0.0303573	-1.43299	8.51581	CCL4L1;CCL19;CXCL13
activation of GTPase activity (GO:0090630)	7/182	0.00284768	0.0326076	-2.93371	17.1952	DOCK10;DOCK11;CCL4L1;GPR65;CCL5;CCL19;CXCL13
B-1 B cell proliferation (GO:0002359)	20/2005	0.00291789	0.03302	-1.82266	10.6387	CD79A;PTPRC;MS4A1
B cell homeostatic proliferation (GO:0002358)	20/2005	0.00291789	0.03302	-1.82021	10.6244	CD79A;PTPRC;MS4A1
natural killer cell chemotaxis (GO:0035747)	20/2005	0.00291789	0.03302	-1.52776	8.91738	CCL4L1;CCL19;PIK3CG
phospholipid metabolic process (GO:0006644)	1959-04-01	0.00319664	0.0358527	-2.17802	12.5141	PLA2G2D;INPP5D;ENPP2;PIP4K2A
negative regulation of transcription regulatory region DNA binding (GO:2000678)	21/2005	0.00323009	0.0358527	-2.05364	11.7781	SP100;GZMA;JAK2
extrinsic apoptotic signaling pathway (GO:0097191)	21/2005	0.00323009	0.0358527	-1.70774	9.7943	IFNG;CD27;JAK2
ripoptosome assembly involved in extrinsic apoptotic signaling pathway (GO:1901025)	21/2005	0.00323009	0.0358527	-1.69749	9.7355	IFNG;CD27;JAK2
gonadal mesoderm development (GO:0007506)	21/2005	0.00323009	0.0358527	-1.56634	8.98337	IKZF1;JAK2;IKZF3
regulation of toll-like receptor signaling pathway (GO:0034121)	2005-04-13	0.00356201	0.0374957	-1.93783	10.9244	PTPN22;BIRC3;CDC42SE2
positive regulation of integrin activation (GO:0033625)	2005-04-13	0.00356201	0.0374957	-1.63478	9.21595	IFNG;PLEK;CXCL13
positive regulation of calcium ion transport (GO:0051928)	2005-04-13	0.00356201	0.0374957	-1.61076	9.08057	CCR1;CD4;CCL5
digestive tract mesoderm development (GO:0007502)	2005-04-13	0.00356201	0.0374957	-1.58469	8.93358	IKZF1;JAK2;IKZF3
positive regulation of tyrosine phosphorylation of STAT protein (GO:0042531)	5/100	0.00376968	0.038864	-2.39219	13.3502	IFNG;CCL5;ENPP2;HCLS1;JAK2
positive regulation of innate immune response (GO:0045089)	2005-04-14	0.00391402	0.0402089	-1.68023	9.31382	CCL5;PTPN22;BIRC3
positive regulation of cell migration (GO:0030335)	2018-03-01	0.00393483	0.0402798	-3.04588	16.8677	CCR1;DOCK10;XBP1;SPOCK2;CCL5;ENPP2;CCL19
fibroblast apoptotic process (GO:0044346)	1905-07-10	0.00439964	0.0419125	-3.10937	16.8722	CD2;IFNG;CASP10;GZMA;CASP1;JAK2;GZMH
melanocyte apoptotic process (GO:1902362)	1905-07-10	0.00439964	0.0419125	-3.10647	16.8564	CD2;IFNG;CASP10;GZMA;CASP1;JAK2;GZMH
mesenchymal cell apoptotic process (GO:0097152)	1905-07-10	0.00439964	0.0419125	-3.0982	16.8115	CD2;IFNG;CASP10;GZMA;CASP1;JAK2;GZMH
muscle cell apoptotic process (GO:0010657)	1905-07-10	0.00439964	0.0419125	-3.08526	16.7413	CD2;IFNG;CASP10;GZMA;CASP1;JAK2;GZMH
B cell chemotaxis (GO:0035754)	2005-04-15	0.00428648	0.0419125	-1.33141	7.25922	CCL4L1;CCL19;CXCL13
apoptotic process (GO:0006915)	2018-06-01	0.00427973	0.0419125	-3.11817	17.0061	CD2;IFNG;CASP10;GZMA;CASP1;JAK2;GZMH
apoptotic process in bone marrow (GO:0071839)	2018-06-01	0.00427973	0.0419125	-3.11423	16.9846	CD2;IFNG;CASP10;GZMA;CASP1;JAK2;GZMH
epithelial cell apoptotic process (GO:1904019)	2018-06-01	0.00427973	0.0419125	-3.11268	16.9761	CD2;IFNG;CASP10;GZMA;CASP1;JAK2;GZMH
fat cell apoptotic process (GO:1904606)	2018-06-01	0.00427973	0.0419125	-3.10981	16.9605	CD2;IFNG;CASP10;GZMA;CASP1;JAK2;GZMH
glial cell apoptotic process (GO:0034349)	2018-06-01	0.00427973	0.0419125	-3.10638	16.9418	CD2;IFNG;CASP10;GZMA;CASP1;JAK2;GZMH
hepatoblast apoptotic process (GO:1902489)	2018-06-01	0.00427973	0.0419125	-3.10377	16.9275	CD2;IFNG;CASP10;GZMA;CASP1;JAK2;GZMH
inflammatory cell apoptotic process (GO:0006925)	2018-06-01	0.00427973	0.0419125	-3.10284	16.9225	CD2;IFNG;CASP10;GZMA;CASP1;JAK2;GZMH
leukocyte apoptotic process (GO:0071887)	2018-06-01	0.00427973	0.0419125	-3.09966	16.9051	CD2;IFNG;CASP10;GZMA;CASP1;JAK2;GZMH
myeloid cell apoptotic process (GO:0033028)	2018-06-01	0.00427973	0.0419125	-3.09914	16.9023	CD2;IFNG;CASP10;GZMA;CASP1;JAK2;GZMH
myofibroblast cell apoptotic process (GO:1904516)	2018-06-01	0.00427973	0.0419125	-3.09441	16.8765	CD2;IFNG;CASP10;GZMA;CASP1;JAK2;GZMH
retinal cell apoptotic process (GO:1990009)	2018-06-01	0.00427973	0.0419125	-3.09349	16.8714	CD2;IFNG;CASP10;GZMA;CASP1;JAK2;GZMH
interleukin-4-mediated signaling pathway (GO:0035771)	5/104	0.00445546	0.0419125	-2.36841	12.8217	CCR1;XBP1;JAK2;JAK3;CCR2
positive regulation by symbiont of host I-kappaB kinase/NF-kappaB cascade (GO:0085033)	6/148	0.00436324	0.0419125	-2.81747	15.3117	CD4;PRKCB;CASP10;CASP1;CCL19;BIRC3
Golgi calcium ion homeostasis (GO:0032468)	1966-04-01	0.00478757	0.0441707	-1.93916	10.3584	CCR1;CCL5;CCL19;CCR2
vacuolar calcium ion homeostasis (GO:0007036)	1966-04-01	0.00478757	0.0441707	-1.93694	10.3466	CCR1;CCL5;CCL19;CCR2
activation of protein kinase activity (GO:0032147)	1966-04-01	0.00478757	0.0441707	-1.88562	10.0725	CD4;PTPRC;LCP2;CCL19
anoikis (GO:0043276)	2018-03-01	0.00517324	0.0475774	-3.10994	16.3715	CD2;IFNG;CASP10;GZMA;CASP1;JAK2;GZMH
cellular response to tumor necrosis factor (GO:0071356)	5/109	0.00543219	0.0485391	-2.30787	12.0365	CCL4L1;CCL5;HCLS1;CCL19;JAK2
neuron apoptotic process (GO:0051402)	2018-06-01	0.00559637	0.0495801	-3.06165	15.8766	CD2;IFNG;CASP10;GZMA;CASP1;JAK2;GZMH
integrin activation (GO:0033622)	5/110	0.0056443	0.0498523	-2.50168	12.9514	WIPF1;MZB1;NCKAP1L;CD3G;CD3E

## Sheet: Low Vs High Metabric
Diferentially expressed genes between tumors down-modualting (N=44) vs up-modulating (N=44) miR-342-3p
Gene	logFC	AveExpr	t	P.Value	adj.P.Val	B
PTGDS	-2.40816	8.24826	-8.0959	1.16089e-13	1.31747e-10	20.5706
CCL19	-2.15639	8.67069	-5.53139	1.21549e-07	8.53539e-06	7.27247
DKFZp686O16217	-2.03893	9.51375	-4.14206	5.47115e-05	0.00136402	1.49979
TCRVB	-1.8711	8.53211	-7.38959	6.86525e-12	2.23048e-09	16.6438
CD79A	-1.83926	8.03983	-5.36457	2.69176e-07	1.73736e-05	6.51583
CD52	-1.76245	9.24474	-6.06589	8.60299e-09	8.18863e-07	9.80003
abParts	-1.75092	11.7988	-3.69112	0.000302552	0.00533836	-0.0895018
GZMB	-1.71248	7.9067	-6.58522	5.73232e-10	7.80332e-08	12.394
CCR7	-1.6797	7.03512	-7.47598	4.20561e-12	1.5527e-09	17.1152
FAIM3	-1.67157	7.59767	-7.40326	6.35399e-12	2.09227e-09	16.7183
CD3D	-1.66788	8.70905	-6.57246	6.13598e-10	8.26052e-08	12.3287
PRKCB	-1.65716	7.69848	-8.07337	1.32552e-13	1.34579e-10	20.4429
CD19	-1.64951	6.82451	-6.19406	4.4614e-09	4.60639e-07	10.4282
GZMK	-1.64452	8.04205	-6.09714	7.33568e-09	7.12146e-07	9.95243
SPOCK2	-1.60599	9.05948	-6.16862	5.08581e-09	5.14215e-07	10.3028
GVIN1	-1.59842	7.62767	-7.45899	4.6321e-12	1.65986e-09	17.0223
CD79B	-1.58176	8.0874	-6.13462	6.05559e-09	6.02272e-07	10.1359
CD2	-1.57921	8.54969	-6.61284	4.94622e-10	6.90913e-08	12.5354
RAC2	-1.57773	9.67852	-7.5939	2.14544e-12	9.3344e-10	17.7627
CD8A	-1.57017	7.88991	-6.82617	1.56552e-10	2.55032e-08	13.6392
CD247	-1.56784	8.29658	-6.88225	1.15328e-10	2.05123e-08	13.9326
LTB	-1.55122	8.91755	-5.09898	9.23763e-07	4.81999e-05	5.34482
NKG7	-1.55079	8.17689	-6.34551	2.03278e-09	2.38139e-07	11.1808
CXCL13	-1.54422	7.46316	-5.54607	1.1325e-07	7.99871e-06	7.33983
MAP4K1	-1.51336	7.74013	-8.04231	1.59097e-13	1.35352e-10	20.2671
RASAL3	-1.50503	8.33469	-8.03442	1.66642e-13	1.35352e-10	20.2225
CXCL9	-1.50345	9.69105	-4.23583	3.76608e-05	0.00100733	1.849
GNLY	-1.50085	7.96435	-5.82127	2.9447e-08	2.43232e-06	8.62435
SELL	-1.49516	6.83558	-7.20253	1.96519e-11	4.56055e-09	15.6327
CD37	-1.49403	7.50088	-7.61585	1.89175e-12	8.53633e-10	17.8838
TBC1D10C	-1.49261	7.4133	-7.84601	5.00857e-13	3.12933e-10	19.1629
HCST	-1.49078	10.2636	-7.984	2.23946e-13	1.60497e-10	19.9379
IL7R	-1.484	8.09452	-6.82684	1.55986e-10	2.55032e-08	13.6427
GIMAP7	-1.4797	8.46588	-7.37156	7.60195e-12	2.37483e-09	16.5458
MAL	-1.47599	6.9578	-7.0791	3.9053e-11	7.88203e-09	14.9727
IRF8	-1.47167	8.98056	-7.51353	3.39602e-12	1.31351e-09	17.3209
CD48	-1.47148	7.78091	-7.04536	4.70697e-11	9.03108e-09	14.7933
PVRIG	-1.46717	6.84219	-7.95483	2.65606e-13	1.79779e-10	19.7736
NAPSB	-1.44812	7.67217	-7.01223	5.65147e-11	1.0593e-08	14.6176
PPP1R16B	-1.42802	6.93433	-8.11098	1.06227e-13	1.31747e-10	20.6562
CCL21	-1.42041	7.09796	-4.7625	4.14699e-06	0.000168979	3.9237
ARHGAP9	-1.39969	8.23308	-8.36563	2.34709e-14	5.71914e-11	22.1105
CORO1A	-1.39935	8.20168	-7.92771	3.11199e-13	2.04945e-10	19.6211
FAM46C	-1.39305	8.68009	-4.45938	1.50947e-05	0.000484296	2.70653
DARC	-1.38709	7.13212	-5.67312	6.11146e-08	4.69773e-06	7.92771
PTPRCAP	-1.37932	7.09536	-7.65384	1.521e-12	7.26709e-10	18.0937
ITK	-1.37173	7.01275	-8.31933	3.09265e-14	5.93864e-11	21.8448
TCRA	-1.36	7.86186	-5.84719	2.58847e-08	2.15267e-06	8.74745
CD6	-1.35194	7.91778	-6.88969	1.10734e-10	1.98401e-08	13.9717
CXCR5	-1.33913	6.16696	-6.66033	3.83526e-10	5.59604e-08	12.7794
ACAP1	-1.33746	7.05489	-8.15574	8.15731e-14	1.10427e-10	20.9105
IGJ	-1.33233	8.47095	-3.64112	0.000362451	0.00609544	-0.256253
STAT4	-1.3168	7.16314	-8.88441	1.02753e-15	7.8621e-12	25.1254
GIMAP5	-1.31124	7.85288	-7.8097	6.18365e-13	3.58755e-10	18.96
CD7	-1.30864	7.14932	-7.35696	8.25507e-12	2.48335e-09	16.4666
MZB1	-1.30205	8.37364	-3.7764	0.000221389	0.00416892	0.19938
IGLL1	-1.29811	12.5996	-3.45877	0.000689703	0.0101608	-0.848049
P2RY8	-1.2807	6.91502	-7.06006	4.33959e-11	8.52765e-09	14.8714
WAS	-1.27788	9.21632	-7.8519	4.83993e-13	3.10354e-10	19.1959
GZMA	-1.27754	7.76454	-5.67063	6.18641e-08	4.72553e-06	7.91608
AKNA	-1.27735	7.83822	-8.44591	1.45287e-14	4.42527e-11	22.5727
BANK1	-1.27267	6.44498	-6.22209	3.86054e-09	4.14404e-07	10.5666
ITM2A	-1.26685	9.04811	-5.48588	1.51224e-07	1.04093e-05	7.06446
SASH3	-1.26522	7.33023	-8.39322	1.99079e-14	5.38996e-11	22.2692
CCL5	-1.26006	10.8395	-4.58109	9.0495e-06	0.000317737	3.18786
EOMES	-1.25941	7.02055	-7.30831	1.08595e-11	3.00696e-09	16.2029
PLAC8	-1.25158	6.98169	-5.6977	5.41846e-08	4.23179e-06	8.04248
ARHGAP15	-1.24683	8.09124	-7.47208	4.29997e-12	1.56384e-09	17.0938
EVI2B	-1.23991	8.19816	-6.71788	2.81396e-10	4.42373e-08	13.0765
HCLS1	-1.23539	9.62713	-6.83936	1.45715e-10	2.42969e-08	13.7081
KLRB1	-1.22292	7.2898	-6.02644	1.05128e-08	9.77732e-07	9.60834
AMICA1	-1.22009	7.25834	-8.03509	1.65983e-13	1.35352e-10	20.2263
GIMAP4	-1.2173	9.69722	-6.95956	7.55163e-11	1.37321e-08	14.3392
CYFIP2	-1.20451	8.66296	-6.33858	2.10774e-09	2.44568e-07	11.1461
MATK	-1.20368	7.07024	-7.08734	3.73114e-11	7.7048e-09	15.0165
FAM113B	-1.20008	8.2811	-7.05417	4.48311e-11	8.66983e-09	14.8401
ARHGAP25	-1.18441	7.52377	-7.99197	2.13734e-13	1.5782e-10	19.9828
PLEK	-1.18192	8.77373	-6.27668	2.90957e-09	3.25218e-07	10.8374
RARRES3	-1.17993	10.6018	-4.57879	9.1382e-06	0.000319929	3.17867
IGLL3P	-1.16397	7.74097	-3.21344	0.00157606	0.018922	-1.60258
VPREB3	-1.15964	6.58672	-5.13372	7.87988e-07	4.27637e-05	5.4956
EVL	-1.15889	10.8474	-10.7127	1.10174e-20	2.68461e-16	36.1533
DOCK2	-1.15254	8.76852	-6.84785	1.3913e-10	2.35429e-08	13.7525
PARVG	-1.15109	7.74746	-8.58354	6.35857e-15	2.58232e-11	23.3689
FGR	-1.14704	7.94849	-7.10354	3.41034e-11	7.12863e-09	15.1029
CD27	-1.14057	7.01435	-6.37347	1.75611e-09	2.08737e-07	11.3209
LAG3	-1.12916	7.37731	-5.55777	1.07036e-07	7.62722e-06	7.39358
GMFG	-1.12574	8.43735	-6.71295	2.88977e-10	4.51379e-08	13.051
ABI3BP	-1.12052	6.86821	-6.21976	3.90739e-09	4.17594e-07	10.5551
FGD3	-1.11941	8.18673	-7.36666	7.81531e-12	2.41058e-09	16.5192
TRAF3IP3	-1.11835	6.93504	-6.6653	3.73431e-10	5.51478e-08	12.805
MFAP4	-1.11693	8.11913	-4.65252	6.67218e-06	0.000247837	3.47501
BCL11B	-1.11416	7.08214	-6.04959	9.34684e-09	8.79361e-07	9.72073
DHRS9	-1.10547	6.93938	-4.72201	4.94481e-06	0.000193714	3.75761
APOC1	-1.10367	10.4065	-4.93315	1.95313e-06	9.06512e-05	4.6355
IL10RA	-1.10128	7.43256	-7.63649	1.68041e-12	7.72576e-10	17.9978
LIME1	-1.09956	8.6097	-6.41219	1.43318e-09	1.76376e-07	11.5156
FERMT3	-1.09621	8.62018	-7.24724	1.53023e-11	3.80481e-09	15.8732
GBP5	-1.09294	7.99901	-4.50779	1.23298e-05	0.000409879	2.89675
APOBEC3G	-1.07978	7.48985	-6.06804	8.50921e-09	8.13114e-07	9.81051
PIM2	-1.07669	8.33734	-4.58811	8.78381e-06	0.000309299	3.21592
IL18BP	-1.07649	8.91432	-6.4829	9.87137e-10	1.26598e-07	11.8729
DNASE1L3	-1.07606	5.99999	-7.06433	4.23824e-11	8.39619e-09	14.8941
ARHGAP4	-1.07476	7.87181	-8.05685	1.4607e-13	1.35352e-10	20.3494
FGD2	-1.07428	8.15954	-6.68609	3.33948e-10	5.02303e-08	12.9122
RASSF5	-1.07218	8.12783	-6.83827	1.46577e-10	2.42969e-08	13.7024
CXCR3	-1.07213	6.56085	-7.05744	4.40296e-11	8.58296e-09	14.8575
STAT1	-1.07125	10.9318	-4.78854	3.70114e-06	0.000152857	4.03112
LPXN	-1.06936	9.51526	-6.9282	8.96969e-11	1.61899e-08	14.174
ZAP70	-1.068	6.27373	-8.08422	1.24356e-13	1.31747e-10	20.5044
LRMP	-1.06675	6.634	-7.23335	1.65399e-11	4.07098e-09	15.7984
ICOS	-1.05442	6.86559	-7.0787	3.914e-11	7.88203e-09	14.9706
APBB1IP	-1.05047	8.29432	-7.33102	9.5558e-12	2.80538e-09	16.3259
PRF1	-1.0434	6.62588	-6.98678	6.50226e-11	1.20031e-08	14.4829
ADAMDEC1	-1.04298	7.96376	-4.27003	3.28159e-05	0.000908664	1.97793
BIN1	-1.04182	8.40801	-7.25411	1.47239e-11	3.73725e-09	15.9102
ALPL	-1.03783	8.2873	-4.33107	2.56156e-05	0.000746622	2.21006
RAB37	-1.03712	6.17929	-8.05357	1.4891e-13	1.35352e-10	20.3309
TNFRSF13B	-1.03613	6.12248	-6.33877	2.10567e-09	2.44568e-07	11.147
SKAP1	-1.03533	7.44231	-5.51786	1.29718e-07	9.05685e-06	7.21052
MMP9	-1.03354	10.3719	-3.78375	0.00021545	0.0040855	0.224563
GBP4	-1.0329	8.33585	-4.72669	4.84565e-06	0.000190549	3.77672
XAF1	-1.03207	8.9158	-5.51121	1.33929e-07	9.29754e-06	7.1801
POU2AF1	-1.02974	6.54133	-4.95654	1.75915e-06	8.37212e-05	4.73451
TCL1A	-1.0288	5.92437	-6.30579	2.5008e-09	2.83428e-07	10.9823
CD53	-1.02619	7.29049	-7.28243	1.25604e-11	3.38303e-09	16.063
FYN	-1.02013	7.90161	-8.31527	3.16831e-14	5.93864e-11	21.8215
ITGAX	-1.01998	7.71728	-6.51846	8.17664e-10	1.06546e-07	12.0534
LYL1	-1.01776	8.55676	-7.07884	3.91105e-11	7.88203e-09	14.9713
CD3G	-1.01694	6.45885	-7.22939	1.69112e-11	4.07995e-09	15.7771
43349	-1.01601	6.3806	-7.2513	1.4958e-11	3.75754e-09	15.895
GPSM3	-1.01461	7.44899	-7.34056	9.05556e-12	2.69094e-09	16.3776
LTA	-1.01389	6.65537	-7.10378	3.40588e-11	7.12863e-09	15.1042
PTPN6	-1.01136	8.68527	-7.12152	3.08637e-11	6.71478e-09	15.1988
PYHIN1	-1.0034	6.61774	-7.68511	1.27056e-12	6.44992e-10	18.2669
CAMK1G	-1.00288	6.992	-3.94374	0.000118142	0.00257262	0.782227
SEL1L3	-1.00065	8.08379	-5.60028	8.71379e-08	6.33817e-06	7.58955
FCRH3	-0.999995	6.20473	-6.6328	4.44533e-10	6.37172e-08	12.6378
TNFRSF17	-0.99977	6.7727	-4.08724	6.78696e-05	0.00162773	1.29859
IGFLR1	-0.996855	7.79215	-6.73153	2.61429e-10	4.13652e-08	13.1471
CCND2	-0.992367	9.3888	-5.37152	2.60493e-07	1.69718e-05	6.54701
CD69	-0.99003	7.07706	-5.42276	2.04346e-07	1.35676e-05	6.77793
PTPN7	-0.98904	6.70507	-7.00991	5.72418e-11	1.06474e-08	14.6054
CTLA4	-0.986059	6.73059	-7.23002	1.68513e-11	4.07995e-09	15.7805
ARHGAP30	-0.98549	7.24291	-7.72882	9.8746e-13	5.34699e-10	18.5095
DOCK10	-0.98439	8.07486	-7.57719	2.36077e-12	9.75e-10	17.6707
DPEP2	-0.98238	6.55734	-7.59083	2.18353e-12	9.3344e-10	17.7458
C5orf20	-0.981581	6.35746	-8.19322	6.53652e-14	9.36914e-11	21.1239
CST7	-0.97946	7.08922	-6.47956	1.00476e-09	1.27516e-07	11.8559
FNBP1	-0.979171	9.63111	-8.27043	4.13618e-14	6.9391e-11	21.5647
PLCB2	-0.97531	7.01682	-8.34813	2.60529e-14	5.7712e-11	22.01
SLC40A1	-0.975306	8.69363	-4.30561	2.84129e-05	0.000807458	2.11291
CCL15	-0.971984	6.96825	-3.98106	0.000102422	0.00228584	0.915073
RNF126P1	-0.970422	6.69542	-2.99538	0.00316144	0.0316365	-2.23209
CD38	-0.970379	6.94712	-4.28477	3.09172e-05	0.000863943	2.03376
CD3E	-0.968913	6.24791	-7.66446	1.43086e-12	6.97314e-10	18.1525
C5orf39	-0.962562	7.61318	-5.98038	1.3272e-08	1.18897e-06	9.38557
PIK3IP1	-0.962409	8.28328	-7.50103	3.64687e-12	1.38849e-09	17.2523
TNFRSF14	-0.962292	10.0327	-6.69782	3.13525e-10	4.74513e-08	12.9727
TOX2	-0.96129	7.61244	-5.5501	1.1107e-07	7.89052e-06	7.35834
SMAP2	-0.95968	7.3756	-8.08441	1.24213e-13	1.31747e-10	20.5055
HLA-DMB	-0.957381	11.214	-5.59538	8.92311e-08	6.47111e-06	7.56692
CELF2	-0.9552	6.39461	-8.265	4.27162e-14	6.9391e-11	21.5337
VCAM1	-0.954581	9.65411	-4.62404	7.53729e-06	0.000275354	3.3601
INPP5D	-0.951804	6.93173	-8.10403	1.10665e-13	1.31747e-10	20.6167
TRANK1	-0.940447	7.37652	-8.63748	4.59361e-15	2.23865e-11	23.6822
HLA-DOA	-0.937427	8.40827	-5.23541	4.92818e-07	2.90763e-05	5.94109
CD97	-0.93734	8.79676	-6.37658	1.72772e-09	2.0637e-07	11.3365
GRAP	-0.936921	7.56479	-6.38044	1.69315e-09	2.03237e-07	11.3559
HLA-DQA1	-0.934407	10.9035	-3.81292	0.000193362	0.00375384	0.324781
PLCL2	-0.93379	7.66765	-7.55394	2.69652e-12	1.07715e-09	17.5428
PIK3CD	-0.932021	6.8722	-7.82361	5.70437e-13	3.47496e-10	19.0377
PHF15	-0.931922	7.45693	-7.38396	7.0871e-12	2.27226e-09	16.6133
LY9	-0.929815	6.03695	-7.96427	2.51353e-13	1.74992e-10	19.8267
DENND2D	-0.929067	8.49192	-6.47848	1.0105e-09	1.27579e-07	11.8505
CD72	-0.928536	6.68544	-8.47892	1.19216e-14	4.14992e-11	22.7632
NFS1	-0.928332	8.1729	-4.51946	1.17399e-05	0.000395118	2.94288
UCP2	-0.927746	8.77734	-4.60801	8.07069e-06	0.00028963	3.29568
SH2D1A	-0.925522	6.59021	-7.43808	5.21601e-12	1.84201e-09	16.9081
KLRG1	-0.925065	6.63809	-7.26744	1.36632e-11	3.50454e-09	15.9821
ITGB7	-0.922434	7.61968	-5.29214	3.78301e-07	2.30451e-05	6.19231
C1QB	-0.916101	11.2438	-4.72785	4.82131e-06	0.000190549	3.78148
LAPTM5	-0.915252	9.37648	-5.60462	8.53231e-08	6.24345e-06	7.6096
PIP4K2A	-0.914449	9.89655	-7.55767	2.6396e-12	1.07199e-09	17.5633
C1orf162	-0.913377	9.64848	-5.81963	2.96879e-08	2.44394e-06	8.61657
ITGB2	-0.910976	11.1993	-5.84609	2.6027e-08	2.15714e-06	8.74222
CCL22	-0.907851	6.23033	-6.18228	4.74058e-09	4.87399e-07	10.3701
DGKA	-0.907701	6.90707	-7.10288	3.42286e-11	7.12863e-09	15.0994
GPR18	-0.906591	6.11661	-6.59105	5.55677e-10	7.60684e-08	12.4238
IFFO1	-0.904853	8.25095	-7.3156	1.04231e-11	2.91931e-09	16.2423
SAMD3	-0.901671	6.30329	-7.81665	5.93929e-13	3.52982e-10	18.9988
FBP1	-0.900404	8.39393	-3.65729	0.000341958	0.00583508	-0.202553
APOE	-0.898753	11.9819	-5.58593	9.34107e-08	6.73414e-06	7.5233
GIMAP6	-0.89491	7.85413	-6.19823	4.36658e-09	4.52767e-07	10.4487
SH2D3C	-0.890668	7.39196	-7.17454	2.29755e-11	5.1962e-09	15.4825
LCP1	-0.890638	11.1015	-4.57219	9.39755e-06	0.000327597	3.15232
KLHL6	-0.885712	6.51032	-7.03419	5.00659e-11	9.45702e-09	14.734
IRF1	-0.883142	9.5687	-4.647	6.832e-06	0.000253002	3.4527
TRPV2	-0.881135	7.37906	-6.56308	6.45045e-10	8.63616e-08	12.2808
CD5	-0.876313	6.13299	-7.99294	2.12525e-13	1.5782e-10	19.9883
LAMP3	-0.876052	7.93771	-3.5206	0.000556052	0.00858639	-0.650306
ZNF683	-0.873762	6.7776	-4.9827	1.56431e-06	7.63877e-05	4.84565
DOCK8	-0.870602	7.28844	-6.39783	1.5455e-09	1.87359e-07	11.4433
WIPF1	-0.869664	7.65671	-6.41714	1.39635e-09	1.72715e-07	11.5405
C1QA	-0.869627	7.95737	-5.12404	8.23722e-07	4.42107e-05	5.45352
IFI44L	-0.867466	9.05347	-3.19782	0.0016586	0.0196763	-1.64895
NCF1C	-0.865468	6.84089	-6.24796	3.37686e-09	3.70648e-07	10.6948
C1QC	-0.865342	10.6104	-4.99016	1.51271e-06	7.41656e-05	4.87741
FGL2	-0.863528	8.42132	-4.93481	1.93869e-06	9.01527e-05	4.64252
IRF7	-0.862025	8.9444	-4.68526	5.7961e-06	0.000223118	3.60774
IFITM1	-0.860472	11.1009	-4.20738	4.22049e-05	0.00110108	1.74241
MYO1G	-0.858963	6.99494	-7.32669	9.7916e-12	2.80696e-09	16.3024
BTN3A1	-0.858878	7.47755	-6.86389	1.27483e-10	2.21885e-08	13.8364
RASSF2	-0.858635	9.19186	-5.77083	3.7806e-08	3.02039e-06	8.38586
GPX3	-0.857643	8.50816	-3.93436	0.00012244	0.0026426	0.748996
BU935198	-0.855645	7.47784	-6.06058	8.83842e-09	8.37999e-07	9.77421
TMEM119	-0.854902	8.896	-4.07001	7.25945e-05	0.00171572	1.2358
HLA-DMA	-0.854247	11.447	-5.04237	1.19497e-06	6.06623e-05	5.10078
LILRB4	-0.853576	7.38878	-5.48783	1.49821e-07	1.03419e-05	7.07333
HUAT	-0.852292	7.55441	-5.80699	3.16095e-08	2.56743e-06	8.5567
SLAMF1	-0.851997	6.23399	-6.70959	2.94267e-10	4.56714e-08	13.0336
BATF	-0.851926	7.32242	-5.32943	3.17628e-07	1.97945e-05	6.35846
ST3GAL5	-0.850378	7.47421	-6.62279	4.69004e-10	6.62242e-08	12.5864
CD4	-0.849763	6.81509	-7.70586	1.12733e-12	5.84462e-10	18.382
ELMO1	-0.849491	7.32611	-6.85987	1.30307e-10	2.23887e-08	13.8154
LAT	-0.847433	6.45915	-8.23045	5.24325e-14	7.98514e-11	21.3362
IGSF6	-0.846279	7.48075	-5.20199	5.75411e-07	3.29132e-05	5.79396
WARS	-0.844293	10.4896	-4.27925	3.16162e-05	0.000881455	2.01281
CXCL12	-0.843998	9.19253	-3.61456	0.000398664	0.0065904	-0.344063
ALDH1A1	-0.842828	7.61811	-4.11371	6.11768e-05	0.00149668	1.39548
CYBB	-0.835743	7.75086	-5.22467	5.18009e-07	3.02693e-05	5.89375
NCKAP1L	-0.834131	6.87031	-7.37841	7.31328e-12	2.31432e-09	16.583
CR2	-0.832809	5.99266	-4.25765	3.44963e-05	0.00094129	1.93116
SERPING1	-0.831511	9.51461	-5.62747	7.63569e-08	5.65528e-06	7.71542
ISG20	-0.830975	9.78914	-3.99271	9.79402e-05	0.00219955	0.956729
CLECL1	-0.830689	6.44497	-5.9615	1.45982e-08	1.29351e-06	9.29455
PSTPIP1	-0.829859	6.38626	-7.7299	9.81353e-13	5.34699e-10	18.5155
SRGN	-0.829734	10.1819	-3.76441	0.000231399	0.00431483	0.158437
AIM2	-0.829062	7.11487	-4.14385	5.43243e-05	0.00135766	1.50643
RASGRP2	-0.827544	5.88177	-6.84084	1.44541e-10	2.42899e-08	13.7159
ENPP2	-0.82751	7.75764	-3.91166	0.000133464	0.00283039	0.668862
P2RY10	-0.823876	6.20082	-6.17148	5.01144e-09	5.08807e-07	10.3169
SLC15A3	-0.823458	10.0819	-5.21198	5.49404e-07	3.17235e-05	5.83787
TNFRSF25	-0.820603	7.66056	-5.09064	9.59568e-07	4.98546e-05	5.30876
S1PR4	-0.820136	6.13537	-7.99295	2.12507e-13	1.5782e-10	19.9884
GZMH	-0.819665	6.84406	-4.46925	1.44869e-05	0.000468796	2.74516
BASP1	-0.818463	10.4118	-4.8808	2.46532e-06	0.000108827	4.41516
HLA-E	-0.817467	9.71853	-5.24757	4.65745e-07	2.76127e-05	5.99475
SEMA4D	-0.816062	8.86683	-5.58932	9.18904e-08	6.64419e-06	7.53894
SLA	-0.815768	6.99301	-7.362	8.02379e-12	2.44395e-09	16.4939
DOCK11	-0.81554	7.51129	-6.20062	4.31297e-09	4.4912e-07	10.4606
HLA-DPA1	-0.815251	11.8608	-4.43906	1.64259e-05	0.000523886	2.62712
BLK	-0.814886	5.81797	-5.98308	1.30927e-08	1.1861e-06	9.39857
LY96	-0.813767	9.46439	-5.07746	1.01895e-06	5.23813e-05	5.25183
GPR183	-0.812352	8.03713	-4.33621	2.50839e-05	0.000733756	2.22974
NELL2	-0.809406	6.83672	-3.67195	0.000324317	0.00561267	-0.153661
PSMB9	-0.807938	8.63143	-4.01752	8.90066e-05	0.00202883	1.04581
ADRB2	-0.806715	6.53359	-6.85964	1.30472e-10	2.23887e-08	13.8142
PSMB10	-0.804274	10.7992	-6.33021	2.20191e-09	2.53084e-07	11.1042
FCN1	-0.804193	7.44716	-4.05353	7.74074e-05	0.00181016	1.17594
TNFRSF1B	-0.803453	7.12116	-7.27286	1.32537e-11	3.4726e-09	16.0113
CYTIP	-0.80147	6.69639	-6.70742	2.97731e-10	4.59166e-08	13.0223
LRRC33	-0.799791	6.90909	-6.59858	5.33791e-10	7.39028e-08	12.4623
IL18RAP	-0.799604	6.25637	-7.19711	2.02561e-11	4.65642e-09	15.6036
RAB8B	-0.798897	8.12852	-6.44527	1.20415e-09	1.49701e-07	11.6824
CXCR6	-0.798146	6.32031	-6.2228	3.84645e-09	4.14404e-07	10.5701
PLA2G7	-0.7981	7.90539	-3.77382	0.000223504	0.00419407	0.190575
CSF3R	-0.797963	7.2458	-4.95152	1.79911e-06	8.49592e-05	4.71324
SP140	-0.794453	6.21544	-6.96698	7.25e-11	1.32828e-08	14.3784
GBP2	-0.792748	10.5939	-4.18365	4.63944e-05	0.00118999	1.6539
ZNF831	-0.791289	5.92073	-7.66463	1.4295e-12	6.97314e-10	18.1534
SLC1A3	-0.790635	8.0437	-4.78455	3.76638e-06	0.000155288	4.01462
PAG1	-0.790463	6.93231	-7.27944	1.27729e-11	3.38303e-09	16.0469
SUSD3	-0.789382	7.08113	-5.47864	1.5655e-07	1.07455e-05	7.03151
CTSW	-0.787616	6.21236	-7.27977	1.27494e-11	3.38303e-09	16.0486
TSPAN7	-0.787355	6.81983	-3.93319	0.000122985	0.00264732	0.744872
VAMP5	-0.786974	9.57651	-5.60705	8.43192e-08	6.20727e-06	7.62088
HLA-DOB	-0.78122	7.18774	-4.05441	7.71433e-05	0.00180572	1.17913
IL21R	-0.777809	6.58773	-5.90829	1.90743e-08	1.64817e-06	9.03903
GAPT	-0.777134	6.72828	-5.19763	5.87117e-07	3.34259e-05	5.77484
DEF6	-0.776364	7.32498	-6.63595	4.37087e-10	6.30207e-08	12.654
C3	-0.776199	8.53872	-3.42543	0.00077373	0.0110643	-0.953417
OASL	-0.776026	7.18492	-3.84534	0.000171331	0.00342043	0.43696
NR1H3	-0.775204	8.77564	-5.54619	1.13185e-07	7.99871e-06	7.34037
CD84	-0.773403	6.93254	-5.67897	5.93925e-08	4.59434e-06	7.95496
VAMP1	-0.772202	7.56275	-6.17286	4.97611e-09	5.08807e-07	10.3237
EGFL6	-0.772028	7.25709	-3.53307	0.000532225	0.00830796	-0.61005
ACSL5	-0.771787	8.1633	-4.8502	2.8226e-06	0.000122164	4.28719
LOC643733	-0.770943	6.96982	-5.6347	7.37154e-08	5.50989e-06	7.74898
C2	-0.770386	7.59873	-4.93946	1.89884e-06	8.88082e-05	4.66218
IGKC	-0.769215	6.13098	-3.45372	0.000701858	0.0103025	-0.864068
LPAR1	-0.768036	7.65551	-4.90327	2.23126e-06	0.000101444	4.50952
TRAT1	-0.762745	6.12773	-6.38743	1.63217e-09	1.96886e-07	11.391
IFI30	-0.758218	8.73457	-4.23629	3.75913e-05	0.00100658	1.85073
PARP14	-0.756245	8.17219	-5.36424	2.69604e-07	1.73736e-05	6.51432
STK4	-0.755243	9.67192	-7.28116	1.26503e-11	3.38303e-09	16.0561
EVI2A	-0.75516	7.32659	-4.94586	1.84524e-06	8.68013e-05	4.68928
TCIRG1	-0.752403	8.32994	-5.25109	4.58185e-07	2.72973e-05	6.0103
DPT	-0.751935	7.40039	-3.70583	0.000286789	0.0051233	-0.0400624
RGL4	-0.751755	6.09734	-7.4326	5.38069e-12	1.87302e-09	16.8782
CD86	-0.750964	8.3331	-4.96145	1.7209e-06	8.22219e-05	4.75532
MICAL1	-0.750609	7.82801	-6.12502	6.36084e-09	6.27508e-07	10.0888
EPSTI1	-0.749287	9.27552	-3.60633	0.000410569	0.00675969	-0.37118
REC8	-0.74843	7.25513	-6.66652	3.70979e-10	5.51198e-08	12.8113
PRKCH	-0.74808	8.43748	-5.40862	2.18538e-07	1.44704e-05	6.71405
SYK	-0.747421	8.45218	-5.17151	6.62349e-07	3.70171e-05	5.6604
FUCA1	-0.747418	9.25369	-4.46982	1.44525e-05	0.000468304	2.74739
GAS7	-0.746521	6.96896	-5.08576	9.81167e-07	5.07603e-05	5.28765
ICAM3	-0.745442	8.57854	-4.72145	4.95699e-06	0.00019388	3.75528
CETP	-0.74477	6.53458	-4.99455	1.48312e-06	7.2861e-05	4.89613
SLC9A9	-0.743061	6.71172	-7.11115	3.26935e-11	7.04994e-09	15.1435
NCF4	-0.742714	7.08836	-5.86207	2.40339e-08	2.04054e-06	8.81829
IL33	-0.742349	6.43702	-4.84853	2.84358e-06	0.000122854	4.2802
BTG2	-0.740231	8.2915	-4.31702	2.71243e-05	0.000777574	2.15641
CLDN5	-0.738485	6.9158	-4.11859	6.00147e-05	0.00147269	1.41339
SPI1	-0.738153	7.38396	-5.66482	6.3645e-08	4.83127e-06	7.88902
RNASE6	-0.73542	7.54689	-4.77303	3.96078e-06	0.000162206	3.96709
RFTN1	-0.734558	9.57167	-5.25137	4.57568e-07	2.72973e-05	6.01158
STK10	-0.734149	6.75047	-8.04841	1.53496e-13	1.35352e-10	20.3016
PAPLN	-0.733307	6.43387	-5.92593	1.74585e-08	1.51392e-06	9.12359
EFHD2	-0.729971	9.35979	-6.69976	3.10264e-10	4.72512e-08	12.9828
CD74	-0.724634	8.46803	-4.12325	5.89252e-05	0.00144741	1.4305
TAP1	-0.723889	11.1551	-3.46759	0.000668939	0.00991487	-0.820011
TLR8	-0.723247	6.61347	-5.19914	5.83025e-07	3.32707e-05	5.78148
AK129699	-0.721669	7.76614	-4.22998	3.8555e-05	0.0010245	1.82704
RARRES2	-0.71823	9.66517	-3.504	0.000589316	0.00895253	-0.703684
HLA-H	-0.715821	9.04156	-2.8599	0.0047827	0.042564	-2.60327
SLC7A7	-0.714477	9.03371	-4.36384	2.24031e-05	0.000674965	2.33575
IFI35	-0.711788	8.78593	-4.39878	1.94042e-05	0.000598508	2.47063
MCOLN2	-0.710734	7.82459	-4.30824	2.81107e-05	0.00080114	2.12293
TM7SF4	-0.710671	5.94361	-4.30545	2.84315e-05	0.000807458	2.11229
LEF1	-0.710069	7.268	-5.22995	5.05482e-07	2.96797e-05	5.91699
PPM1M	-0.710016	8.04795	-7.10428	3.39654e-11	7.12863e-09	15.1068
TCF4	-0.707249	8.53774	-4.95096	1.80363e-06	8.50077e-05	4.71087
TCRBV4S1A1T	-0.70673	5.91209	-6.31475	2.38678e-09	2.71769e-07	11.027
CDK12	-0.705953	7.86614	-3.25293	0.00138397	0.0172321	-1.48439
PDCD1	-0.703127	5.91872	-7.17122	2.34054e-11	5.23229e-09	15.4647
IL18R1	-0.702273	6.37651	-6.48159	9.9399e-10	1.26809e-07	11.8662
CLIP3	-0.702273	8.41482	-4.8043	3.45423e-06	0.000144798	4.09634
CD83	-0.702223	8.5243	-5.79594	3.33893e-08	2.70298e-06	8.50442
NCF1	-0.702092	6.72515	-4.53005	1.12283e-05	0.000381538	2.98479
NAPOR-1	-0.700979	6.17346	-8.84697	1.29061e-15	7.8621e-12	24.9057
ARHGEF3	-0.697629	9.28117	-6.26789	3.04544e-09	3.3885e-07	10.7937
LFNG	-0.697332	8.36804	-4.21051	4.16815e-05	0.00109328	1.75408
MYO1F	-0.696941	6.41014	-7.4763	4.19803e-12	1.5527e-09	17.1169
NPIPL3	-0.696715	10.9164	-4.46158	1.4957e-05	0.000480816	2.71514
HLA-F	-0.696318	8.66501	-3.70359	0.000289134	0.00515386	-0.047588
AK130741	-0.696302	7.38105	-4.48801	1.33951e-05	0.000440483	2.81883
LAT2	-0.696244	7.17669	-5.89135	2.07627e-08	1.78142e-06	8.95802
PTPRE	-0.692493	7.93024	-6.21276	4.05125e-09	4.23677e-07	10.5205
IFNG	-0.691901	6.11996	-4.63878	7.07697e-06	0.000261676	3.41949
NPL	-0.688765	7.83188	-4.268	3.30868e-05	0.000913053	1.97023
CTSH	-0.688528	11.1319	-5.1149	8.58937e-07	4.53244e-05	5.41382
TXNIP	-0.687693	9.97427	-4.68693	5.75441e-06	0.000221863	3.61455
CYBA	-0.685299	11.2308	-4.34821	2.38841e-05	0.00070736	2.2757
VWF	-0.684149	10.3363	-4.23179	3.82769e-05	0.00101934	1.83381
TYROBP	-0.682986	10.8955	-3.96604	0.000108492	0.00239627	0.861492
SP110	-0.681261	8.35048	-5.13572	7.8079e-07	4.25248e-05	5.5043
SLA2	-0.68053	5.91371	-7.5486	2.78007e-12	1.09261e-09	17.5134
KLF2	-0.6802	9.96439	-4.28503	3.08857e-05	0.000863943	2.03471
C17orf87	-0.680113	6.3493	-6.77386	2.07945e-10	3.33356e-08	13.3667
LOC90925	-0.679965	5.9531	-5.12275	8.28614e-07	4.42342e-05	5.44791
LST1	-0.676404	7.64137	-4.20835	4.20417e-05	0.001098	1.74603
ACP5	-0.675823	7.50349	-3.22045	0.00154024	0.0186074	-1.58169
MX2	-0.675022	8.58256	-3.58868	0.000437211	0.00709761	-0.429099
PLCG2	-0.674615	9.08896	-3.48658	0.000626241	0.0094079	-0.759485
TSC22D3	-0.672835	8.15424	-3.90918	0.000134721	0.00284961	0.66015
MAN1C1	-0.670993	6.87515	-4.99537	1.47761e-06	7.27863e-05	4.89965
IL16	-0.670053	6.45628	-7.41017	6.11029e-12	2.06791e-09	16.7559
RGL1	-0.669578	8.98657	-5.6333	7.42189e-08	5.5137e-06	7.74249
TMEM140	-0.668958	8.11654	-5.28943	3.83138e-07	2.32237e-05	6.18024
FCHSD2	-0.66822	7.63432	-6.77265	2.09316e-10	3.3336e-08	13.3604
CSF1R	-0.667994	10.3461	-4.84361	2.90588e-06	0.000125102	4.25971
EMP3	-0.666867	9.89453	-4.84724	2.85977e-06	0.000123335	4.27483
PATL2	-0.665796	5.93541	-7.58078	2.31274e-12	9.71632e-10	17.6905
LGALS3BP	-0.665249	9.37114	-3.24244	0.00143277	0.0176503	-1.51592
ADA	-0.66486	8.15246	-5.45912	1.71859e-07	1.15363e-05	6.9427
BTLA	-0.662579	5.97346	-6.53742	7.39361e-10	9.73839e-08	12.1499
TNFSF13B	-0.66214	8.85146	-3.04688	0.002691	0.0281908	-2.08695
NLRC5	-0.661799	6.45129	-6.29413	2.65719e-09	2.99451e-07	10.9242
LOC728392	-0.661646	6.82691	-4.96513	1.69268e-06	8.11919e-05	4.77097
IFI44	-0.661065	9.25922	-3.05638	0.00261169	0.0277536	-2.05996
IFI16	-0.660278	8.61834	-4.06386	7.43559e-05	0.00175056	1.21344
STAMBPL1	-0.6588	7.44384	-4.67597	6.03283e-06	0.000229691	3.56999
RAPGEF1	-0.658231	8.7658	-7.41327	6.00398e-12	2.06055e-09	16.7728
CASP1	-0.657353	8.50704	-4.39963	1.93364e-05	0.000597933	2.47391
TNFRSF4	-0.65407	7.79215	-5.34594	2.93888e-07	1.86004e-05	6.43231
LSP1	-0.653914	6.50631	-5.34669	2.92858e-07	1.85835e-05	6.43565
RAPGEF6	-0.653302	7.64193	-6.59548	5.42692e-10	7.47106e-08	12.4465
VAV1	-0.652259	6.22811	-7.78618	7.08706e-13	4.01605e-10	18.8288
RUNX3	-0.652252	8.87404	-3.2543	0.00137771	0.0171892	-1.48026
FOXO1	-0.6501	7.5375	-5.71199	5.05172e-08	3.9966e-06	8.10932
HK3	-0.649714	6.65474	-4.10475	6.33691e-05	0.00153643	1.36262
PTK2B	-0.64685	6.36332	-7.31768	1.03014e-11	2.91877e-09	16.2536
TIMD4	-0.642699	5.80743	-5.22539	5.16291e-07	3.02415e-05	5.8969
CPXM1	-0.642446	6.81268	-4.02106	8.77944e-05	0.00200583	1.05858
TGFBR2	-0.642148	9.19503	-3.72888	0.000263641	0.00478343	0.0377402
LY86	-0.64156	8.23267	-3.9893	9.92341e-05	0.00222655	0.944509
ZNF671	-0.641346	6.46732	-6.54444	7.12297e-10	9.4329e-08	12.1857
FCER2	-0.639858	5.66773	-5.87769	2.22306e-08	1.90067e-06	8.89278
DHX58	-0.638563	7.35071	-5.85275	2.51773e-08	2.11279e-06	8.77391
PASK	-0.637951	6.88038	-5.04955	1.15671e-06	5.90891e-05	5.13163
LRCH4	-0.637365	7.2024	-6.57577	6.02888e-10	8.16143e-08	12.3456
BTN3A2	-0.637354	7.78268	-3.93681	0.000121301	0.00262266	0.757687
PLEKHO1	-0.636894	8.16041	-7.12382	3.04723e-11	6.71478e-09	15.2111
ICAM2	-0.636743	8.38789	-4.42255	1.75894e-05	0.000555901	2.56283
CD1C	-0.634643	6.31933	-4.5714	9.42914e-06	0.000328228	3.14916
GOLGA8B	-0.63426	8.61745	-3.66295	0.000335037	0.0057573	-0.183682
SYT11	-0.634172	8.48867	-4.60163	8.29293e-06	0.000295862	3.27009
PNOC	-0.633612	5.99525	-4.50413	1.25203e-05	0.000415076	2.88234
PARP10	-0.63312	8.36811	-4.22463	3.93904e-05	0.00104488	1.80698
PLEKHO2	-0.633029	7.4747	-5.67822	5.9609e-08	4.5965e-06	7.95149
ABI3	-0.631871	6.81145	-6.46742	1.07129e-09	1.33867e-07	11.7945
FAM30A	-0.631257	5.88349	-4.66614	6.29317e-06	0.000236644	3.53015
ARRDC5	-0.629253	5.95346	-5.47319	1.6069e-07	1.09373e-05	7.00666
TLR10	-0.628178	5.83968	-5.51297	1.328e-07	9.24554e-06	7.18816
FOLR2	-0.627788	7.10198	-3.13752	0.00201664	0.0228131	-1.82621
HMHA1	-0.627378	6.17814	-7.60522	2.01072e-12	8.90821e-10	17.8251
CTSC	-0.626981	9.37443	-3.36473	0.000951819	0.0130096	-1.14296
TNFAIP3	-0.626451	8.0441	-4.47952	1.38791e-05	0.00045334	2.78545
STAT5A	-0.625884	7.58641	-4.73337	4.70722e-06	0.000187114	3.80408
HSD11B1	-0.620726	6.4534	-4.58	9.0914e-06	0.000318748	3.18351
ADAM7	-0.61996	6.07705	-6.21866	3.92962e-09	4.18136e-07	10.5497
PSME1	-0.618813	11.3824	-5.20646	5.63612e-07	3.23904e-05	5.81363
TMEM176A	-0.617795	7.49543	-4.64804	6.80171e-06	0.000252264	3.45689
ARHGDIB	-0.617458	12.2584	-4.9029	2.23488e-06	0.000101444	4.50799
ALDH2	-0.616749	8.72652	-3.66816	0.000328796	0.00567807	-0.166322
SLCO2B1	-0.616174	9.17567	-3.72405	0.000268344	0.00484351	0.0213908
TSHZ2	-0.615945	7.30594	-4.36437	2.2354e-05	0.000674965	2.33781
CDH23	-0.61362	6.09311	-4.92786	1.99981e-06	9.24656e-05	4.61314
BRSK1	-0.611656	8.17685	-4.03048	8.46539e-05	0.00194417	1.09253
KIAA1949	-0.611347	9.00933	-4.77626	3.90522e-06	0.000160199	3.98043
ZCCHC24	-0.610398	7.69993	-4.24241	3.6678e-05	0.000988643	1.87375
GPR65	-0.609788	6.68766	-5.02485	1.29361e-06	6.48588e-05	5.02563
UBASH3A	-0.609371	5.92184	-6.15348	5.49717e-09	5.51232e-07	10.2284
NCR3	-0.60832	5.70689	-7.40653	6.23753e-12	2.08205e-09	16.7361
PLEKHA2	-0.60815	8.44325	-4.99522	1.47861e-06	7.27863e-05	4.89901
IRF9	-0.606887	10.2778	-4.89731	2.29111e-06	0.000103193	4.48448
CHN1	-0.60543	8.25875	-3.88313	0.000148657	0.00306716	0.568716
SAP25	-0.604423	7.45556	-4.04087	8.13119e-05	0.00188518	1.13006
ACACB	-0.60254	7.24464	-3.84728	0.000170094	0.00340007	0.443679
FAM107B	-0.602289	8.72396	-4.15152	5.27018e-05	0.00132346	1.53476
CH25H	-0.602074	6.51043	-4.14178	5.4772e-05	0.00136402	1.49876
RBP5	-0.601197	6.35214	-3.37969	0.000904672	0.0125038	-1.09652
TBXAS1	-0.601092	7.6351	-4.07687	7.06785e-05	0.00168186	1.26075
CDC42SE2	-0.601072	7.98599	-4.83784	2.98082e-06	0.000127427	4.23564
EBF1	-0.60085	7.01861	-4.47782	1.39776e-05	0.000455477	2.77881
SIPA1	-0.600353	8.77613	-5.42613	2.01099e-07	1.33885e-05	6.79317
TNFSF13	-0.600244	7.76034	-5.9618	1.45764e-08	1.29351e-06	9.29598
KIAA0513	-0.600134	6.93017	-5.00414	1.42036e-06	7.06326e-05	4.93708
PLA1A	-0.599991	6.02179	-6.23081	3.69042e-09	3.99664e-07	10.6098
CYSLTR1	-0.599565	6.40736	-5.33551	3.08669e-07	1.92855e-05	6.38566
TRAF5	-0.59942	7.66123	-5.38687	2.42259e-07	1.59544e-05	6.61603
ARHGEF6	-0.598214	9.06115	-3.96127	0.000110494	0.00242997	0.844479
RAB33A	-0.597891	5.95877	-7.2142	1.84113e-11	4.31373e-09	15.6954
KLRD1	-0.597845	6.43092	-5.32127	3.3003e-07	2.04627e-05	6.32205
SVEP1	-0.59781	7.62853	-3.00072	0.00310938	0.031231	-2.21715
NAPSA	-0.597775	5.89754	-6.86546	1.26395e-10	2.21885e-08	13.8447
AK090694	-0.597278	6.66596	-6.24405	3.44601e-09	3.76542e-07	10.6754
DKFZp666C094	-0.595031	6.05915	-6.62232	4.70176e-10	6.62242e-08	12.584
TAPBP	-0.594793	10.5153	-4.17009	4.89621e-05	0.00124536	1.60354
ITPR1	-0.594483	6.85688	-4.97516	1.61818e-06	7.82345e-05	4.81359
PECAM1	-0.593686	8.19189	-4.07952	6.99503e-05	0.00166942	1.27041
PGM5	-0.593184	6.45346	-3.92634	0.000126233	0.00270055	0.720633
PVALB	-0.591983	5.69404	-3.76338	0.000232275	0.00432379	0.154939
NRXN2	-0.590922	6.23297	-4.67706	6.00441e-06	0.000228966	3.57444
CACNA1I	-0.590408	5.87334	-4.04543	7.98851e-05	0.00185741	1.14657
IQGAP2	-0.589195	6.83699	-3.72427	0.000268125	0.00484315	0.0221449
ETS1	-0.588663	8.3556	-3.05409	0.00263059	0.0278089	-2.06647
CAPN3	-0.588376	6.63211	-4.60586	8.14506e-06	0.000291693	3.28704
MYCBP2	-0.588306	8.44272	-4.88361	2.43481e-06	0.000108067	4.42695
HLA-B	-0.587733	12.467	-3.40335	0.000834559	0.0117479	-1.02271
SETBP1	-0.587078	7.39569	-4.34545	2.41549e-05	0.000711716	2.26513
STX11	-0.587	7.12729	-4.21459	4.10072e-05	0.00107907	1.76934
AA215505	-0.586034	5.75632	-5.78053	3.60352e-08	2.88839e-06	8.43164
ALOX5	-0.585001	9.39287	-3.92471	0.000127014	0.00271487	0.714899
MBP	-0.584895	8.60188	-4.03101	8.44789e-05	0.00194198	1.09445
CEBPA	-0.584298	8.28887	-2.98798	0.00323494	0.0321214	-2.25276
THEMIS	-0.583039	5.79411	-7.22102	1.7722e-11	4.19254e-09	15.732
ATP2A3	-0.579908	6.34089	-4.04011	8.15524e-05	0.00188896	1.12731
CD40	-0.57921	6.85402	-5.10647	8.92696e-07	4.688e-05	5.37726
BTN3A3	-0.578358	7.10468	-4.87372	2.54383e-06	0.000111984	4.38552
FAM125B	-0.576581	7.26237	-5.85232	2.52317e-08	2.11279e-06	8.77185
PPP3CB	-0.575442	8.72401	-6.0534	9.16754e-09	8.65835e-07	9.73925
C19orf66	-0.573185	7.65265	-5.26495	4.29526e-07	2.58426e-05	6.07165
CCR6	-0.572641	6.05965	-4.72319	4.91971e-06	0.000193041	3.76241
KIAA0748	-0.57248	5.80158	-6.66063	3.82913e-10	5.59604e-08	12.7809
FAM53B	-0.571324	7.43415	-4.86473	2.64717e-06	0.000115966	4.34786
APOBEC3H	-0.570964	6.11975	-6.32757	2.23242e-09	2.55386e-07	11.091
CEP110	-0.570905	6.71767	-6.77677	2.0469e-10	3.3031e-08	13.3819
ABCA7	-0.569511	6.58856	-5.12835	8.07642e-07	4.36359e-05	5.47223
HLA-DRA	-0.568627	12.74	-3.00352	0.00308239	0.0310494	-2.2093
IL2RG	-0.568391	5.79684	-7.6453	1.59749e-12	7.48578e-10	18.0465
OGT	-0.566685	9.39199	-5.11633	8.53335e-07	4.52027e-05	5.42002
GNG2	-0.566549	6.2251	-5.98232	1.31427e-08	1.1861e-06	9.39492
CST3	-0.566375	11.8169	-4.27305	3.24189e-05	0.000899716	1.98933
PSME2	-0.565201	10.209	-4.21232	4.13805e-05	0.00108655	1.76086
NIN	-0.564871	7.58201	-6.61225	4.96203e-10	6.90913e-08	12.5323
KBTBD8	-0.563947	6.38412	-6.10851	6.92172e-09	6.80087e-07	10.008
ST6GALNAC4	-0.562302	7.13188	-4.78408	3.77406e-06	0.000155342	4.01269
CBLN3	-0.561599	6.8001	-4.97605	1.61177e-06	7.80795e-05	4.81735
PRDM1	-0.560773	7.98488	-3.66503	0.000332537	0.00572732	-0.176768
C1orf228	-0.559276	5.83849	-5.66757	6.27953e-08	4.78167e-06	7.90184
FAM43A	-0.559211	7.33583	-4.63222	7.27827e-06	0.000267093	3.39306
LOC439949	-0.559152	6.63178	-2.90938	0.00411836	0.0384197	-2.46948
GSDMD	-0.558998	8.69588	-4.1413	5.48765e-05	0.00136402	1.49698
IL4R	-0.55765	7.61209	-4.7046	5.33189e-06	0.000207212	3.68649
RLTPR	-0.557098	5.7837	-6.17181	5.00287e-09	5.08807e-07	10.3186
RGS18	-0.556606	6.28937	-5.70813	5.14836e-08	4.04678e-06	8.09125
SAMSN1	-0.556423	6.8295	-4.33898	2.48017e-05	0.000726493	2.24034
SLC29A3	-0.556215	7.13303	-5.35692	2.79073e-07	1.78952e-05	6.48149
PDPN	-0.555833	7.8566	-3.41267	0.000808354	0.0114585	-0.993508
SESN1	-0.55557	7.55258	-5.12063	8.36694e-07	4.45147e-05	5.4387
LBH	-0.554713	8.23264	-3.92748	0.000125687	0.00269525	0.724665
FCRL5	-0.554695	5.96922	-5.29501	3.73262e-07	2.27954e-05	6.20506
PREX1	-0.554629	6.01761	-8.99368	5.2728e-16	6.42412e-12	25.7685
KLHL3	-0.553846	6.81042	-5.12304	8.27524e-07	4.42342e-05	5.44916
DOK2	-0.553513	6.08158	-6.86428	1.27212e-10	2.21885e-08	13.8385
DAB2	-0.553128	9.67332	-3.63139	0.000375353	0.00625597	-0.288513
RASSF4	-0.552501	7.33161	-4.26123	3.40018e-05	0.000931412	1.94468
MAF	-0.552461	7.64719	-3.71988	0.000272466	0.00489614	0.00729719
MOBKL2A	-0.552093	6.98043	-6.50379	8.83785e-10	1.14549e-07	11.9789
RENBP	-0.551896	8.38697	-3.79284	0.000208326	0.00397828	0.255708
GALM	-0.551559	7.3543	-3.81371	0.000192795	0.00374629	0.327504
MICA	-0.550747	6.79556	-4.29451	2.97214e-05	0.00083532	2.07071
GGA2	-0.546051	8.31528	-5.31115	3.46086e-07	2.12956e-05	6.2769
GMIP	-0.545965	7.14166	-5.35258	2.84844e-07	1.81222e-05	6.46203
CCM2	-0.545811	9.49945	-6.1544	5.47124e-09	5.509e-07	10.2329
SSH2	-0.543059	7.52094	-6.03627	1.00011e-08	9.37299e-07	9.65604
DENND1C	-0.542427	5.81788	-7.71515	1.06853e-12	5.66018e-10	18.4335
FOXN3	-0.542374	8.81544	-5.5796	9.63188e-08	6.90294e-06	7.49409
N4BP2L2	-0.54227	7.96313	-4.25421	3.49776e-05	0.000951227	1.91819
STAT2	-0.541503	10.7165	-5.1815	6.32539e-07	3.5596e-05	5.70411
MVP	-0.540881	8.54901	-4.31211	2.76723e-05	0.000789568	2.13766
FOXN2	-0.539215	8.12759	-5.35321	2.84003e-07	1.8116e-05	6.46484
CHKB	-0.539133	8.29069	-5.00819	1.39467e-06	6.94966e-05	4.95437
SLFN11	-0.538385	8.52483	-3.93511	0.000122091	0.0026374	0.751653
PSMB8	-0.538343	7.92468	-3.33779	0.00104259	0.013974	-1.22618
TBC1D2B	-0.537699	8.05992	-5.80885	3.13197e-08	2.5578e-06	8.5655
SLC7A6	-0.536901	7.19586	-5.35475	2.81945e-07	1.80319e-05	6.47175
PTGER4	-0.536158	7.53923	-4.51836	1.17944e-05	0.000396407	2.93851
JMJD7-PLA2G4B	-0.535999	7.62731	-4.0417	8.10485e-05	0.00188087	1.13309
PARP12	-0.534168	8.68188	-3.75215	0.000242078	0.00446872	0.116679
TGM2	-0.534098	8.33178	-3.20369	0.00162714	0.0193691	-1.63156
BC080552	-0.534065	6.9106	-4.95467	1.77394e-06	8.42606e-05	4.72658
UGCG	-0.533624	8.22321	-4.35426	2.32999e-05	0.00069577	2.29893
LILRB3	-0.532467	7.50157	-3.52948	0.000538981	0.00837586	-0.621646
IL6ST	-0.531694	8.1472	-4.2539	3.50214e-05	0.000951355	1.91702
C7	-0.531353	5.79722	-3.72513	0.000267283	0.00483511	0.0250533
TPK1	-0.529259	6.89364	-5.003	1.42772e-06	7.0854e-05	4.93218
ZNF589	-0.527713	6.82883	-5.99714	1.21943e-08	1.12128e-06	9.46651
ABCB1	-0.526352	6.04079	-7.26965	1.34949e-11	3.49821e-09	15.994
IL28RA	-0.525928	6.64897	-4.19225	4.48316e-05	0.00115967	1.68594
DNAH1	-0.52535	6.30793	-5.98306	1.30936e-08	1.1861e-06	9.3985
CYTH1	-0.524716	9.71326	-4.98046	1.58014e-06	7.6761e-05	4.83612
C1orf54	-0.524173	8.9873	-3.87105	0.000155574	0.00317759	0.52649
RUNDC2B	-0.523918	6.70886	-4.81939	3.23282e-06	0.000136761	4.15894
TCRBV22S1A2N1T	-0.523661	5.87549	-6.12723	6.28913e-09	6.22956e-07	10.0997
APOBEC3F	-0.523607	6.84684	-4.13521	5.62107e-05	0.00138773	1.47454
MGAT1	-0.523467	9.97564	-4.04364	8.04424e-05	0.00186858	1.14009
SCARNA9	-0.522144	6.53837	-3.93886	0.000120359	0.00261156	0.764939
GIMAP2	-0.521947	6.05017	-4.89921	2.27184e-06	0.000102515	4.49247
PCNX	-0.520786	8.09868	-5.95327	1.52161e-08	1.34337e-06	9.25494
STAB1	-0.519089	7.36953	-3.41688	0.000796777	0.0113207	-0.980299
NUB1	-0.518866	9.44213	-4.55566	1.00784e-05	0.000347356	3.08647
KEL	-0.518369	5.76356	-4.94389	1.86162e-06	8.74031e-05	4.68091
PRDM8	-0.516973	6.23061	-5.65715	6.60729e-08	4.98451e-06	7.85333
AL359560	-0.515425	6.51755	-4.38705	2.03653e-05	0.000624989	2.42525
DYRK2	-0.515141	8.9871	-3.88709	0.000146456	0.0030346	0.582569
PTPRC	-0.514721	6.13714	-4.40392	1.89974e-05	0.000590965	2.49052
SLC2A6	-0.514462	7.39844	-3.3985	0.000848491	0.011896	-1.03787
ZEB2	-0.514365	6.68503	-4.59872	8.39637e-06	0.000298678	3.25841
ADORA2A	-0.51404	6.68139	-4.31328	2.75403e-05	0.000787399	2.14214
TRIM38	-0.512396	7.09779	-4.52569	1.14363e-05	0.000386501	2.96753
LGALS9C	-0.512299	6.19738	-5.63367	7.40864e-08	5.5137e-06	7.7442
LRRN3	-0.511903	5.8858	-5.14457	7.49721e-07	4.15192e-05	5.54282
POLR2A	-0.511432	9.60242	-5.6707	6.18432e-08	4.72553e-06	7.91641
SH3TC1	-0.510818	6.54498	-5.78471	3.52989e-08	2.83871e-06	8.45134
CPZ	-0.510817	6.38485	-3.7537	0.000240701	0.00445342	0.121958
SIDT2	-0.510199	8.82013	-4.86428	2.65242e-06	0.000115966	4.34599
MMP25	-0.509412	6.3221	-4.80608	3.4275e-06	0.000143996	4.10368
C17orf62	-0.509355	8.66456	-5.12609	8.16028e-07	4.39915e-05	5.46243
C14orf139	-0.508793	6.19936	-5.31856	3.34267e-07	2.06205e-05	6.30992
C12orf35	-0.508156	6.81071	-5.13162	7.95622e-07	4.3082e-05	5.48645
CD40LG	-0.507846	5.66042	-6.47013	1.05607e-09	1.32645e-07	11.8082
XIST	-0.507686	7.69478	-3.02057	0.00292263	0.0299195	-2.16138
ANKRD29	-0.507239	6.27056	-3.90036	0.000139294	0.00291812	0.629141
PAQR8	-0.507132	7.04246	-3.71331	0.000279072	0.00499644	-0.0148525
HLA-DPB1	-0.507008	7.43463	-2.93041	0.00386258	0.0365939	-2.41202
SH3BP1	-0.505611	6.70034	-4.80402	3.45847e-06	0.000144798	4.09519
BTK	-0.504535	6.15036	-4.89302	2.33522e-06	0.000104408	4.46645
C15orf57	-0.504115	8.36491	-5.64836	6.89676e-08	5.18683e-06	7.81245
CHST7	-0.503645	7.29887	-4.85454	2.76912e-06	0.000120491	4.30528
RNASET2	-0.503005	11.7467	-4.91739	2.0953e-06	9.63326e-05	4.569
SH3BGRL3	-0.502435	9.73156	-4.09392	6.61172e-05	0.00159355	1.323
PACSIN1	-0.50243	6.26888	-3.63457	0.000371085	0.00620605	-0.277966
SOCS1	-0.500729	6.4611	-4.77983	3.84487e-06	0.00015799	3.99514
MAP1A	-0.500118	6.68439	-4.21006	4.17569e-05	0.00109408	1.75239
RPLP0	0.500276	8.88874	2.97489	0.00336884	0.0330434	-2.28923
NCKAP1	0.502205	6.64009	4.24183	3.67633e-05	0.000989847	1.87157
S100A10	0.50236	12.0874	3.30235	0.0011743	0.0152365	-1.33473
TFB2M	0.502431	8.61291	3.96707	0.000108068	0.00239183	0.865131
SAP30	0.505293	7.84042	3.29495	0.00120365	0.0155594	-1.35724
LTBR	0.506832	7.58587	3.7265	0.00026595	0.00481813	0.0296791
ASNS	0.507221	9.25776	3.02392	0.00289214	0.0297103	-2.15193
GRTP1	0.507664	7.14668	3.7852	0.000214303	0.00407009	0.229507
STEAP3	0.508873	8.55247	3.02244	0.00290563	0.0298112	-2.15612
GLRB	0.510184	6.26978	3.93339	0.000122892	0.00264732	0.745573
FAM57A	0.510313	7.91564	3.62731	0.000380881	0.00633079	-0.301996
NAMPT	0.511548	7.00811	3.18174	0.00174783	0.0204658	-1.69652
HOXC13	0.511858	6.50612	3.82586	0.000184264	0.00360639	0.369465
CMAS	0.512403	8.79777	4.52976	1.12424e-05	0.000381538	2.98361
LOC346887	0.513348	6.6563	2.95002	0.00363724	0.0349482	-2.35808
TCEA1	0.515458	8.45478	3.19531	0.00167225	0.0197653	-1.65639
CAV2	0.516252	7.28897	2.83037	0.00522437	0.0451427	-2.68211
ATP2C1	0.516434	8.03986	4.11437	6.10183e-05	0.0014943	1.39791
IL17RC	0.516468	6.80849	4.41625	1.80538e-05	0.000567635	2.53836
FAM46B	0.517535	6.98831	2.92928	0.00387591	0.0366916	-2.4151
MRPS35	0.518048	7.79133	4.36127	2.264e-05	0.000681072	2.32588
PAQR4	0.519436	8.83744	3.31504	0.00112543	0.0148155	-1.29597
EBPL	0.519546	9.00078	3.78213	0.000216746	0.00410369	0.219008
SLC12A2	0.520448	7.21187	3.10333	0.00225015	0.0247537	-1.92537
SLC3A2	0.520529	6.9455	4.16634	4.96963e-05	0.00125783	1.58963
CBLC	0.520725	6.53603	3.30019	0.00118278	0.0153221	-1.3413
SLC25A4	0.522076	8.83439	3.33453	0.00105408	0.0140824	-1.23618
GGT6	0.523127	6.60676	3.50433	0.000588645	0.00894791	-0.702637
SSR2	0.523772	10.0364	4.50875	1.22803e-05	0.000408788	2.90054
PRPSAP1	0.523774	9.68959	4.03553	8.30128e-05	0.00191369	1.11077
DCAF6	0.52415	9.26304	5.25896	4.4168e-07	2.65084e-05	6.04515
LOC388152	0.526359	8.16844	2.92477	0.00392973	0.0370715	-2.42747
DSG1	0.526401	5.85729	2.78774	0.0059277	0.0492634	-2.79462
UBE2T	0.526621	7.96843	2.96051	0.00352174	0.0340804	-2.32911
MAP7	0.52676	7.89996	3.33451	0.00105414	0.0140824	-1.23624
TIPRL	0.527205	8.2816	4.43574	1.66537e-05	0.000530458	2.61418
GPR37	0.527227	6.96396	3.00729	0.00304643	0.030853	-2.19874
TGIF1	0.527592	8.31752	4.83602	3.00482e-06	0.000128229	4.22806
GRAMD3	0.527783	7.69734	5.64077	7.1567e-08	5.36576e-06	7.77718
UCK2	0.527822	8.8464	3.36388	0.000954575	0.0130382	-1.14561
SLC25A10	0.527865	7.46653	3.27832	0.00127224	0.0162562	-1.40774
AHCY	0.528622	9.39507	3.56915	0.000468603	0.00749443	-0.49294
CHRM3	0.530826	6.20905	2.93659	0.0037902	0.0360624	-2.39505
ZDHHC9	0.531059	9.50946	4.21742	4.05444e-05	0.00106921	1.77996
SMAGP	0.535095	7.78401	3.36791	0.00094161	0.0129045	-1.13311
SLC25A37	0.536135	8.39895	3.12571	0.00209464	0.0234991	-1.86057
EIF4H	0.536261	7.43473	3.18154	0.00174897	0.0204694	-1.69711
PXMP2	0.538765	7.83786	3.39339	0.000863436	0.0120405	-1.05384
HEBP2	0.539673	9.94188	3.26727	0.00131978	0.016706	-1.44116
ABHD11	0.540192	6.82972	4.03828	8.21316e-05	0.00190057	1.12071
LRRC42	0.540719	8.56729	4.35012	2.36977e-05	0.000703339	2.28305
CCT6P3	0.541934	7.92988	3.36224	0.000959908	0.0130543	-1.1507
FAM129B	0.542037	10.0055	4.10995	6.20879e-05	0.00151593	1.38168
SPR	0.543904	7.32966	4.10566	6.31445e-05	0.00153251	1.36593
RYK	0.543905	8.9618	5.33602	3.07939e-07	1.92855e-05	6.38791
PVRL4	0.545876	6.48009	3.88923	0.000145276	0.00301271	0.590083
MANSC1	0.546192	6.4729	4.20179	4.31591e-05	0.00112357	1.7215
AACS	0.546428	7.39895	3.30764	0.0011537	0.0150711	-1.31859
ENSA	0.546809	7.79958	3.64364	0.000359193	0.0060652	-0.247923
PYCR1	0.547779	7.91026	3.5532	0.000495789	0.00783965	-0.544833
SLC6A9	0.548232	7.43218	3.86605	0.000158531	0.00321109	0.509008
LSR	0.548672	7.36847	3.8331	0.000179349	0.0035329	0.394534
ARF4	0.550277	8.21741	3.68055	0.00031437	0.00548845	-0.124896
HIST1H2AE	0.550456	6.3307	2.9636	0.0034883	0.0338719	-2.32054
RPL6	0.550578	7.81441	4.26336	3.37111e-05	0.000926085	1.95272
OAT	0.551333	9.66232	3.20992	0.00159431	0.0190714	-1.61304
CACYBP	0.55142	8.55278	3.49021	0.000618367	0.00930683	-0.74787
PGM1	0.551446	10.286	3.90081	0.000139058	0.00291603	0.630712
KANK1	0.551805	7.9915	2.91851	0.00400552	0.0376348	-2.44459
ESRP1	0.553677	6.56688	4.92305	2.04318e-06	9.42918e-05	4.59284
PLS3	0.554453	9.42637	3.4711	0.00066085	0.00982485	-0.80885
SLC39A6	0.555502	7.28507	4.27168	3.25979e-05	0.000903655	1.98417
CHAF1B	0.556011	7.27536	3.76537	0.000230583	0.00430546	0.161706
PXDN	0.556089	8.11257	3.05544	0.00261946	0.0277998	-2.06264
SH3BP4	0.559427	8.43559	3.43441	0.000750181	0.0108228	-0.925099
FAM84B	0.560631	8.87671	3.24729	0.00140998	0.0174845	-1.50134
MRPL15	0.561899	9.35168	3.81647	0.000190822	0.00371091	0.337039
GCNT2	0.562099	7.50449	3.08232	0.00240581	0.0260544	-1.98583
GPAA1	0.562234	8.61429	3.42834	0.000766017	0.0109862	-0.944238
KIAA1671	0.563076	8.87901	3.84166	0.000173707	0.00344684	0.424181
PPP1R13L	0.566494	7.63086	4.29905	2.91793e-05	0.000822931	2.08796
TPM2	0.567689	10.5848	3.20486	0.00162093	0.0193235	-1.62809
C22orf36	0.569825	7.12285	3.31193	0.00113724	0.0149065	-1.30549
PPM1H	0.570918	7.22652	3.23749	0.00145632	0.0178758	-1.53075
FKBP4	0.571216	8.15874	3.7523	0.000241945	0.00446872	0.117188
CDCA3	0.571764	7.43474	3.01835	0.002943	0.0300302	-2.16764
SRP9	0.571789	9.78919	3.26777	0.00131759	0.0167029	-1.43965
TNFAIP6	0.574389	8.22098	3.49827	0.000601228	0.00909945	-0.722062
UAP1	0.574732	7.81913	4.3893	2.01772e-05	0.000619998	2.43396
RHBDF1	0.574945	9.33279	4.20444	4.27049e-05	0.00111293	1.73139
DQ896551	0.575263	9.33941	3.5803	0.00045043	0.00724464	-0.456529
ANKRD37	0.575401	7.70762	3.7551	0.000239466	0.00443394	0.126719
CBWD1	0.575484	7.48206	4.6704	6.17913e-06	0.000234163	3.54739
DSCR6	0.575754	6.44196	3.2729	0.00129534	0.0164995	-1.42414
ACSL3	0.576031	9.6735	3.58202	0.00044768	0.00720993	-0.45089
PDIA6	0.576295	8.79073	4.41626	1.80527e-05	0.000567635	2.53841
HOMER2	0.576783	7.52144	2.88178	0.00447777	0.0408192	-2.54438
MRPS17	0.577353	9.40342	4.31307	2.7564e-05	0.000787399	2.14134
OCLN	0.577644	6.8128	4.23047	3.84793e-05	0.00102361	1.82888
UQCRH	0.577946	7.7874	3.37767	0.00091092	0.0125616	-1.10281
BX106902	0.579221	6.12061	3.05716	0.00260528	0.0276975	-2.05774
C1orf172	0.579367	6.67732	4.81027	3.36506e-06	0.000141617	4.12106
TPI1	0.579532	11.3291	3.30089	0.00118003	0.0152946	-1.33917
TMEM132A	0.580026	7.86982	3.45482	0.000699176	0.0102755	-0.860557
EVPL	0.58099	7.2958	3.66336	0.000334539	0.00575279	-0.182307
GFPT1	0.584876	8.60294	5.09452	9.42746e-07	4.90853e-05	5.32553
PTS	0.585436	8.23593	3.58456	0.000443661	0.00716888	-0.442585
FBN3	0.585601	6.19047	3.0494	0.00266976	0.0280285	-2.0798
RPL39L	0.585857	9.05366	3.05936	0.00258722	0.0275658	-2.05147
MTFR1	0.586329	8.12303	4.04935	7.86764e-05	0.00183399	1.16078
BTG3	0.586523	9.30022	3.82535	0.000184612	0.00360741	0.367714
CDK14	0.587736	7.4947	5.29802	3.68046e-07	2.25899e-05	6.21843
ANXA2	0.587942	9.33022	2.84829	0.00495205	0.0435862	-2.63434
ATL2	0.588319	8.06002	4.11636	6.05433e-05	0.00148416	1.4052
LOX	0.588378	7.39571	3.04487	0.00270816	0.0283096	-2.09268
ACAN	0.589437	5.80834	3.29496	0.00120365	0.0155594	-1.35724
POP5	0.589797	7.63629	4.63137	7.30482e-06	0.000267664	3.38962
NR2F6	0.591366	8.31306	4.51779	1.18225e-05	0.000396803	2.93628
RPL34	0.59217	9.00202	3.6873	0.000306767	0.00539499	-0.102283
ADAM9	0.592303	6.82946	4.44509	1.60196e-05	0.00051227	2.65065
CYB561	0.593062	8.61989	4.15125	5.27579e-05	0.00132346	1.53376
CA2	0.595377	8.02151	2.80817	0.00558054	0.0473132	-2.74089
AFMID	0.595762	7.04879	4.30319	2.86933e-05	0.000812043	2.1037
C1orf53	0.59642	7.55586	4.42651	1.73028e-05	0.00054898	2.57826
FAM83D	0.596677	7.16872	3.56901	0.000468826	0.00749443	-0.493378
FOXD1	0.600536	6.01708	3.80215	0.000201252	0.00387661	0.287717
SLC35A2	0.601555	9.18143	4.98925	1.51893e-06	7.43207e-05	4.87353
FAM71E1	0.602174	6.86397	3.03808	0.00276652	0.0287471	-2.11191
MYLK	0.602461	7.88712	3.12858	0.00207542	0.0233265	-1.85222
NMU	0.60305	6.41081	2.81154	0.00552498	0.0469739	-2.73198
DNAL4	0.603275	9.15977	4.87353	2.54604e-06	0.000111984	4.3847
FLNB	0.603674	9.48024	4.63233	7.27505e-06	0.000267093	3.39347
HES1	0.604286	7.30707	4.74677	4.44102e-06	0.000178571	3.85903
WEE1	0.6055	7.40001	5.38003	2.50224e-07	1.63464e-05	6.58526
TMEM79	0.605996	8.62929	2.81364	0.00549074	0.0467154	-2.72644
EPHB4	0.606605	8.36056	4.62304	7.56956e-06	0.000275572	3.35608
VLDLR	0.606703	7.24608	3.87462	0.0001535	0.0031405	0.538948
LYPLA1	0.607178	6.90614	4.51279	1.20736e-05	0.000403563	2.91651
GOLT1A	0.607463	6.6282	3.88056	0.000150108	0.00308144	0.559697
KCNS3	0.607539	7.25071	3.33717	0.00104474	0.0139952	-1.22806
LRRFIP2	0.608343	7.4704	4.63466	7.20276e-06	0.00026512	3.40289
LAPTM4B	0.608811	10.6801	3.05423	0.00262947	0.0278089	-2.06609
IL17RB	0.608923	7.32095	2.84373	0.00502015	0.043939	-2.64653
PPIC	0.609649	9.04368	3.40343	0.000834334	0.0117479	-1.02247
PGK1	0.613642	9.69751	3.17726	0.00177345	0.0206721	-1.70972
MBOAT1	0.6144	7.61811	3.38863	0.000877571	0.0121984	-1.0687
CALD1	0.61586	8.84098	4.1915	4.49669e-05	0.00116071	1.68312
FAT1	0.620806	8.85487	3.74516	0.000248369	0.0045512	0.0929381
GPR89B	0.621857	7.17522	4.97023	1.65442e-06	7.95133e-05	4.79262
ANXA3	0.624688	6.39182	4.3178	2.70383e-05	0.000776021	2.15939
CMTM4	0.625099	8.46399	4.36739	2.2079e-05	0.000669641	2.34943
PGRMC1	0.625419	10.8041	4.92816	1.99712e-06	9.24656e-05	4.61442
SLC29A1	0.62622	8.4306	3.7936	0.000207742	0.00397023	0.25831
PDLIM3	0.626767	7.52194	3.58992	0.000435294	0.0070712	-0.425052
GMDS	0.627335	9.75318	3.70313	0.000289622	0.00515878	-0.0491469
CR624623	0.628145	7.32181	4.57106	9.44276e-06	0.000328233	3.1478
AP1S1	0.62846	8.0969	3.90648	0.000136106	0.00287142	0.65065
GPR89A	0.628734	7.48824	4.79986	3.52218e-06	0.000146209	4.07794
SERINC2	0.635703	7.29489	3.4579	0.000691768	0.0101789	-0.85079
AK095715	0.636449	6.46248	2.81903	0.00540355	0.0462156	-2.71218
CD55	0.636496	8.31517	4.82588	3.14192e-06	0.000133147	4.18589
ALDOA	0.637043	10.9521	3.12797	0.00207949	0.0233614	-1.854
PMEPA1	0.637166	8.97213	3.31144	0.00113908	0.0149226	-1.30696
TMSB15B	0.643458	8.28819	2.85204	0.00489674	0.0432471	-2.62431
IRX5	0.64532	7.23674	3.55215	0.000497623	0.00785845	-0.54823
TMEM125	0.646734	7.59572	3.43238	0.00075546	0.010867	-0.931524
CDK6	0.64991	8.388	3.37919	0.000906213	0.012518	-1.09807
BC038245	0.650649	7.22427	3.56452	0.000476348	0.00757155	-0.508028
TPD52L1	0.650662	8.465	3.09712	0.00229514	0.0251352	-1.94327
STC1	0.650994	7.30058	3.63464	0.000370988	0.00620605	-0.277726
CTNNB1	0.65153	8.57656	4.07458	7.13134e-05	0.00169366	1.25241
GRHL2	0.652019	7.07411	4.661	6.43367e-06	0.000241052	3.50933
BRP44	0.652692	9.75529	5.19294	5.9998e-07	3.39993e-05	5.75427
TMEM99	0.652747	8.67567	3.94281	0.000118563	0.00257718	0.778918
VGLL4	0.654433	10.055	5.24995	4.60612e-07	2.7375e-05	6.00528
MCM4	0.655188	9.0222	3.77388	0.000223455	0.00419407	0.190777
RCN2	0.655911	9.39723	4.55595	1.00662e-05	0.000347356	3.08761
MARVELD3	0.656711	7.29435	4.32203	2.65765e-05	0.000765474	2.17554
GPT2	0.657569	8.93525	3.46961	0.000664276	0.00986374	-0.813593
PTTG1IP	0.657636	10.1942	5.46059	1.70652e-07	1.1487e-05	6.94941
CA9	0.658862	6.55833	2.80071	0.00570511	0.0479533	-2.76055
CMTM8	0.659327	8.79826	4.37614	2.13001e-05	0.000651215	2.38313
CYB5R2	0.661029	8.1393	3.11228	0.00218669	0.0242708	-1.89949
STC2	0.661544	7.85671	3.00222	0.00309491	0.0311627	-2.21295
SPINT1	0.662176	7.3531	5.00149	1.43749e-06	7.11936e-05	4.92573
HORMAD1	0.666675	6.49778	3.0019	0.00309801	0.0311648	-2.21385
BACE2	0.669379	7.95209	4.31864	2.69459e-05	0.000774282	2.1626
TMEM14A	0.66977	8.92657	4.12674	5.81186e-05	0.00142904	1.44337
KCNK1	0.670953	7.69883	3.30706	0.00115591	0.0150863	-1.32034
MFGE8	0.673992	11.4796	2.83209	0.00519758	0.044943	-2.67752
STX19	0.674852	6.55868	3.30302	0.00117165	0.0152183	-1.33267
FZD7	0.675197	7.96278	3.51506	0.000566955	0.00869961	-0.668148
GINS2	0.675824	8.02089	3.43999	0.00073591	0.0106611	-0.907499
ZNF750	0.684113	6.74834	3.92372	0.000127494	0.00272036	0.711394
VASN	0.684814	9.42035	4.2778	3.18024e-05	0.000885634	2.00731
PPAP2C	0.684986	7.51161	4.22121	3.99339e-05	0.00105539	1.79416
JUP	0.685748	10.5775	4.07721	7.05828e-05	0.00168122	1.26202
EMP1	0.688014	10.1992	3.58819	0.000437985	0.00710545	-0.430729
TSPYL5	0.688347	8.26269	3.57649	0.000456557	0.00733351	-0.468968
TUFT1	0.688774	8.2191	4.39884	1.93995e-05	0.000598508	2.47085
P4HA2	0.695257	8.34849	4.41066	1.84759e-05	0.000577922	2.51666
CCNC	0.6963	7.60064	4.06644	7.36145e-05	0.00173478	1.22279
HIST1H2BG	0.696616	6.76958	3.70669	0.000285887	0.00511093	-0.0371505
CDS1	0.697064	7.97952	4.23187	3.82642e-05	0.00101934	1.83412
MGST1	0.700492	8.41796	3.25861	0.00135823	0.0170247	-1.46731
NET1	0.700649	6.77923	4.17509	4.79995e-05	0.001226	1.6221
AMD1	0.703459	7.69572	4.26946	3.28918e-05	0.000909733	1.97576
CKS1B	0.70382	10.4854	3.38978	0.000874127	0.0121633	-1.0651
CXADR	0.705566	8.39794	3.25885	0.00135712	0.0170243	-1.46656
EHF	0.705795	6.99563	3.2221	0.00153189	0.0185433	-1.57675
DKK1	0.706427	6.66394	2.96349	0.00348954	0.0338719	-2.32086
DSTN	0.707906	10.2292	4.91227	2.14369e-06	9.81867e-05	4.5474
CAP2	0.708361	7.993	3.88512	0.000147546	0.0030494	0.575684
PFN2	0.70908	9.01244	3.34363	0.00102224	0.0137771	-1.20818
CDC42EP5	0.709839	8.52483	3.69862	0.000294416	0.00522888	-0.0643169
KIAA1522	0.710061	7.86594	4.51427	1.19991e-05	0.000401813	2.92233
SRD5A1	0.711268	7.3517	3.85904	0.000162754	0.00327213	0.484612
CRNDE	0.711534	6.5804	4.89995	2.26442e-06	0.000102373	4.49557
GGH	0.715349	8.86702	3.64097	0.000362648	0.00609544	-0.256755
SFN	0.71661	7.61623	2.95749	0.00355465	0.0343306	-2.33746
HIST3H2A	0.719468	7.61528	3.37777	0.000910615	0.0125616	-1.10251
HIST2H2AA4	0.725914	9.01235	3.06934	0.00250682	0.0269329	-2.02297
PON3	0.726948	6.8048	2.86655	0.00468798	0.0420517	-2.58539
TRIM29	0.728517	6.751	3.63208	0.000374417	0.00624465	-0.286212
KDELR3	0.729973	8.46401	3.82005	0.000188299	0.00367357	0.349379
SLC16A1	0.73331	5.37501	1.09952	0.273135	0.0455844	-5.9408
DSG2	0.733826	7.15922	4.66016	6.45693e-06	0.000241052	3.50593
KHDRBS3	0.734518	9.1209	3.3328	0.00106024	0.0141483	-1.2415
PON2	0.740025	9.20255	5.51791	1.29688e-07	9.05685e-06	7.21074
PTPLA	0.740456	7.49425	3.14193	0.00198816	0.0225538	-1.81333
RHPN2	0.74074	9.1295	3.18118	0.00175101	0.0204834	-1.69817
TAGLN	0.746655	9.64557	3.06479	0.00254318	0.0272514	-2.03597
BNIP3	0.747608	9.55413	4.43277	1.68598e-05	0.000536321	2.60263
DLX5	0.748532	6.53865	3.0318	0.00282166	0.0291831	-2.1297
MAD2L1	0.750686	8.13604	3.88108	0.000149813	0.00308058	0.561525
C7orf10	0.753207	7.59988	4.06707	7.34321e-05	0.00173216	1.2251
LRRC1	0.755779	8.20884	5.97123	1.38995e-08	1.24062e-06	9.34142
SOX4	0.759205	8.85026	5.15232	7.23505e-07	4.02015e-05	5.5766
HIST1H2BK	0.761163	8.82297	3.28168	0.0012581	0.0161603	-1.39756
SLC44A3	0.76289	6.85438	6.21599	3.98424e-09	4.21475e-07	10.5364
TMEM45A	0.764934	7.88458	3.15921	0.0018803	0.0216119	-1.76278
PDZK1IP1	0.767595	7.17203	2.93783	0.00377584	0.0359466	-2.39164
IGSF3	0.768329	8.43319	4.23751	3.74069e-05	0.00100274	1.85533
CYP2J2	0.769156	7.96635	3.00927	0.00302763	0.0307265	-2.19317
HIST1H2BD	0.770239	8.92539	3.54804	0.000504903	0.00794765	-0.561588
IMPA2	0.771608	8.94283	3.93219	0.000123453	0.00265505	0.74134
NDUFA4L2	0.775747	7.47478	3.15568	0.00190189	0.0218189	-1.77313
LOC389493	0.780192	7.43274	2.86177	0.00475582	0.0423867	-2.59823
TRIM2	0.785928	7.83407	3.58587	0.000441611	0.00714999	-0.438321
EFCAB4A	0.788805	9.14966	3.56121	0.000481951	0.00765062	-0.518788
TSPAN6	0.789456	7.91085	6.09019	7.60055e-09	7.32026e-07	9.9185
LAMB3	0.792342	7.2606	3.58499	0.000442993	0.00716284	-0.441198
MPZL2	0.795874	9.20418	4.6754	6.04747e-06	0.000229889	3.5677
CD9	0.796265	8.46793	4.72656	4.84839e-06	0.000190549	3.77619
CLDN7	0.799879	8.46971	3.3648	0.000951613	0.0130096	-1.14277
LEMD1	0.800535	6.3727	3.32231	0.00109831	0.0145449	-1.27371
PERP	0.800949	7.21323	4.2568	3.4615e-05	0.000942417	1.92795
SDC4	0.802823	8.59311	5.15209	7.24276e-07	4.02015e-05	5.57558
SDC1	0.803895	9.70911	3.41983	0.000788733	0.0112327	-0.971007
TUSC3	0.806812	7.80337	3.90311	0.000137853	0.00290074	0.6388
HIST1H1C	0.820813	8.77978	3.04707	0.0026894	0.0281908	-2.08642
ITGB4	0.825199	7.77872	3.8419	0.000173551	0.00344684	0.425014
TNFRSF12A	0.825946	7.29309	4.06933	7.2789e-05	0.00171865	1.23331
SHC4	0.828907	6.71029	2.97632	0.00335394	0.0329405	-2.28524
CLDN3	0.831648	8.26587	3.07679	0.00244838	0.0264332	-2.00167
VEGFA	0.833823	7.61824	4.52226	1.16024e-05	0.000391573	2.95396
SORBS2	0.833946	7.3834	3.4528	0.000704085	0.0103104	-0.866973
PRSS8	0.83882	9.05842	3.50912	0.000578867	0.00883788	-0.687251
CITED4	0.84284	8.85385	3.34878	0.00100461	0.0135619	-1.19229
TFAP2A	0.843362	9.61309	3.4841	0.000631656	0.00947173	-0.767388
ERRFI1	0.853482	9.29453	4.41691	1.80047e-05	0.000567554	2.54092
KIAA0353	0.853503	7.95905	3.00501	0.00306816	0.0309902	-2.20514
ATP1B1	0.862434	9.2203	4.10285	6.38423e-05	0.00154637	1.35567
SPINT2	0.86525	11.593	5.10067	9.16652e-07	4.80134e-05	5.35214
PRRG2	0.877221	7.53216	5.06721	1.06758e-06	5.47655e-05	5.20763
HIST1H2AC	0.881335	8.44326	4.27372	3.23308e-05	0.000898296	1.99188
PLOD2	0.884645	10.1398	4.42393	1.74888e-05	0.000554161	2.56822
ESM1	0.88755	6.67982	5.90515	1.93763e-08	1.66834e-06	9.02403
FBXO32	0.888767	8.17945	3.84524	0.000171394	0.00342043	0.436619
AMTN	0.889185	5.84104	3.90124	0.000138833	0.00291382	0.632216
SOX9	0.894189	8.2163	4.4232	1.75418e-05	0.000555118	2.56538
TPM1	0.894784	9.84486	4.60804	8.0698e-06	0.00028963	3.29578
KRT16	0.903595	6.95178	3.68721	0.000306868	0.00539499	-0.102588
EGFR	0.904095	7.17845	4.32422	2.63415e-05	0.000762308	2.18386
EFHD1	0.907184	10.7052	3.04174	0.00273491	0.0285075	-2.10155
CTSL2	0.912428	7.40396	4.0364	8.27322e-05	0.00190903	1.11392
DSC2	0.914696	7.35024	4.68384	5.83166e-06	0.000224133	3.60197
DDR1	0.918048	8.70645	5.36887	2.63769e-07	1.70938e-05	6.53512
PTPRF	0.919864	9.38107	5.08094	1.00295e-06	5.16676e-05	5.26684
ADM	0.92269	9.24512	3.35885	0.000970996	0.0131812	-1.16119
HIST1H4H	0.923829	7.42099	3.17527	0.00178496	0.0207708	-1.71559
CGN	0.924887	8.15098	4.01885	8.85499e-05	0.00202031	1.0506
GJB2	0.9358	7.8482	3.90803	0.000135312	0.00285715	0.656083
SHROOM3	0.940515	8.61519	5.0277	1.27703e-06	6.42921e-05	5.03785
APP	0.941796	10.547	4.20066	4.33533e-05	0.00112741	1.7173
IRF6	0.943089	7.76109	5.29501	3.73266e-07	2.27954e-05	6.20504
DSG3	0.949125	6.4593	3.21007	0.00159354	0.0190714	-1.61261
BAMBI	0.950283	9.98926	3.05568	0.00261744	0.0277998	-2.06195
KRT80	0.954052	7.59245	4.3935	1.98309e-05	0.000610125	2.45021
SOSTDC1	0.955383	6.85285	3.80068	0.000202352	0.00388988	0.282666
TMEM54	0.959234	8.74821	5.99999	1.20199e-08	1.10943e-06	9.48028
MAL2	0.961616	9.26501	3.96908	0.000107239	0.00237986	0.872304
CD151	0.971799	7.50989	5.47639	1.58251e-07	1.08317e-05	7.02122
COBL	0.975747	7.87632	4.16797	4.93773e-05	0.00125201	1.59565
PPP1R14C	0.982954	7.09114	3.94443	0.000117832	0.00256818	0.784666
DSP	1.00856	9.10419	4.60452	8.19147e-06	0.000292671	3.28168
COL11A1	1.0105	8.86851	3.22345	0.00152515	0.0185077	-1.57275
BAIAP2L1	1.01171	8.39109	5.98278	1.31124e-08	1.1861e-06	9.39713
TFAP2C	1.01289	8.43727	4.50543	1.24527e-05	0.000413398	2.88743
OVOL2	1.01426	8.39037	5.34513	2.95017e-07	1.86235e-05	6.42866
CRYAB	1.02853	10.2869	2.82266	0.00534559	0.0458971	-2.70256
ERBB3	1.03996	8.66349	4.90585	2.20576e-06	0.000100651	4.5204
KRT18	1.04605	10.1366	4.00126	9.47665e-05	0.00214011	0.987402
C1orf106	1.04669	8.33749	4.67808	5.97807e-06	0.000228319	3.57859
IRX3	1.05297	11.3634	4.38379	2.06401e-05	0.000631829	2.41267
VGLL1	1.05728	7.70455	3.08573	0.00237985	0.0258306	-1.97602
TMSB15A	1.06643	7.85296	3.68634	0.000307841	0.00540819	-0.10551
SFRP1	1.06701	9.55111	2.86913	0.00465172	0.0418106	-2.57845
KRT8	1.06841	9.26909	4.22145	3.98957e-05	0.00105539	1.79505
CRB3	1.07396	8.10302	6.48946	9.53487e-10	1.22929e-07	11.9061
CD24	1.08082	13.1594	3.83662	0.000177013	0.00349451	0.406697
SERTAD4	1.08194	8.41677	5.3379	3.0523e-07	1.92184e-05	6.39631
KRT23	1.08286	7.99673	3.93048	0.00012426	0.00266913	0.73528
CDH1	1.08702	9.38268	4.6956	5.54319e-06	0.000215081	3.64983
FBN2	1.09727	6.86396	4.60858	8.05101e-06	0.00028963	3.29798
TM4SF1	1.11021	12.1017	5.21677	5.37338e-07	3.1249e-05	5.85896
SLC2A1	1.114	9.19618	5.01279	1.36602e-06	6.83484e-05	4.97403
AZGP1	1.11872	8.57599	2.88539	0.00442918	0.040494	-2.53462
ODAM	1.1276	6.13564	3.75304	0.000241289	0.00446091	0.119701
PCDHB2	1.13076	7.44268	4.04918	7.87276e-05	0.00183399	1.16017
TACSTD2	1.13423	11.1505	3.94963	0.000115516	0.00253128	0.803128
KRT16P3	1.15902	7.69727	3.70202	0.000290797	0.00517216	-0.0528896
ELF3	1.15927	8.76611	4.95255	1.79082e-06	8.47317e-05	4.71762
KRT17	1.17086	9.30807	3.05269	0.00264227	0.0278961	-2.07047
LAMC2	1.17938	7.30082	4.83071	3.07585e-06	0.000130801	4.20598
KRT15	1.19729	8.31582	3.27941	0.00126764	0.016223	-1.40445
EFNA1	1.1982	10.3433	6.62764	4.56962e-10	6.51158e-08	12.6114
SPP1	1.21767	10.1008	3.1528	0.00191971	0.0219538	-1.78158
KRT19	1.23779	11.5967	3.6321	0.000374397	0.00624465	-0.286161
RAB25	1.24014	9.60103	5.21453	5.42961e-07	3.14259e-05	5.84908
ROPN1B	1.24803	7.56824	3.50017	0.000597247	0.00904482	-0.715961
KRT7	1.25668	9.92044	4.46815	1.45533e-05	0.000469697	2.74086
COL10A1	1.25852	8.27558	4.08978	6.7198e-05	0.00161321	1.30787
SERPINB5	1.26164	7.68166	3.85363	0.000166093	0.00333101	0.465767
IL8	1.27004	7.98902	3.76608	0.000229974	0.00429738	0.164154
ROPN1	1.30587	7.831	3.42342	0.000779093	0.0111148	-0.959743
SCRG1	1.34643	7.3326	3.13459	0.00203572	0.0229863	-1.83474
TTYH1	1.35439	7.27251	3.65278	0.00034756	0.00589763	-0.217548
CLDN1	1.35873	7.97749	4.17838	4.73774e-05	0.00121138	1.6343
DQ893812	1.36195	9.5805	4.53107	1.11801e-05	0.000380484	2.98884
C1orf116	1.38363	7.88844	5.5394	1.1695e-07	8.23621e-06	7.3092
KRT6B	1.40087	9.39675	3.02644	0.00286941	0.0295515	-2.14482
MGP	1.40655	12.4578	4.61251	7.91751e-06	0.00028624	3.31373
C5orf46	1.4492	8.15458	5.2357	4.92164e-07	2.90763e-05	5.94235
SLPI	1.47598	8.60383	3.79686	0.000205244	0.00393175	0.269518
KRT81	1.50728	8.59381	2.84045	0.0050695	0.0441963	-2.65526
S100P	1.51334	9.57803	3.2054	0.00161806	0.019311	-1.62648
CSN3	1.71154	6.44001	3.70425	0.000288445	0.00514535	-0.0453853

## Sheet: Metabric EP Up-modulated
Up-modulated enriched pathways
Pathways (Kegg, Reactome)
Term	Overlap	P-value	Adjusted P-value	Z-score	Combined Score	Genes
Amino sugar and nucleotide sugar metabolism_Homo sapiens_hsa00520	1948-06-01	0.000205285	0.0392094	-1.85865	15.782	CYB5R2;CMAS;GMDS;GFPT1;UAP1;PGM1
Focal adhesion_Homo sapiens_hsa04510	11/202	0.0010787	0.0708337	-1.89686	12.9594	SHC4;LAMB3;CAV2;ITGB4;SPP1;CTNNB1;FLNB;LAMC2;EGFR;MYLK;VEGFA
Proteoglycans in cancer_Homo sapiens_hsa05205	10/203	0.00370857	0.0708337	-1.78039	9.96503	SDC4;ERBB3;CAV2;FZD7;CBLC;SDC1;CTNNB1;FLNB;EGFR;VEGFA
Pathogenic Escherichia coli infection_Homo sapiens_hsa05130	1955-05-01	0.00298615	0.0708337	-1.65553	9.6249	OCLN;KRT18;CDH1;CTNNB1;CLDN1
Systemic lupus erythematosus_Homo sapiens_hsa05322	8/135	0.00301483	0.0708337	-1.59728	9.27095	HIST3H2A;HIST2H2AA4;HIST1H2BK;HIST1H2AE;HIST1H4H;HIST1H2BG;HIST1H2AC;HIST1H2BD
Tight junction_Homo sapiens_hsa04530	8/139	0.0036044	0.0708337	-1.50668	8.47596	OCLN;CLDN3;CLDN7;SHROOM3;CTNNB1;CGN;CLDN1;CRB3
ECM-receptor interaction_Homo sapiens_hsa04512	1982-06-01	0.00352579	0.0708337	-1.49985	8.47062	LAMB3;SDC4;ITGB4;SPP1;SDC1;LAMC2
Cell adhesion molecules (CAMs)_Homo sapiens_hsa04514	8/142	0.0041023	0.0712309	-1.48506	8.16221	OCLN;CLDN3;SDC4;CDH1;CLDN7;SDC1;CLDN1;PTPRF
Folate biosynthesis_Homo sapiens_hsa00790	2014-03-01	0.00178782	0.0708337	-1.01772	6.43888	SPR;GGH;PTS
Apoptotic cleavage of cell adhesion proteins_Homo sapiens_R-HSA-351906	2018-11-07	1.72356e-10	1.09273e-07	-2.08447	46.862	DSP;OCLN;CDH1;CTNNB1;DSG1;DSG2;DSG3
Cell junction organization_Homo sapiens_R-HSA-446728	1986-12-01	4.1931e-08	1.32921e-05	-1.93313	32.8385	CLDN3;CD151;LAMB3;JUP;CDH1;ITGB4;CLDN7;CTNNB1;LAMC2;PVRL4;CLDN1;CRB3
Extracellular matrix organization_Homo sapiens_R-HSA-1474244	18/283	3.82918e-06	0.000447248	-2.07984	25.9416	DDR1;FBN2;FBN3;CD151;SDC4;LAMB3;ITGB4;COL11A1;PLOD2;LAMC2;ACAN;LOX;P4HA2;CDH1;SPP1;SDC1;COL10A1;ADAM9
Apoptotic cleavage of cellular proteins_Homo sapiens_R-HSA-111465	1937-07-01	3.60051e-06	0.000447248	-2.03296	25.4821	DSP;OCLN;CDH1;DSG1;CTNNB1;DSG2;DSG3
Apoptotic execution phase_Homo sapiens_R-HSA-75153	1951-08-01	3.17176e-06	0.000447248	-1.95816	24.7927	DSP;OCLN;CDH1;DSG1;CTNNB1;DSG2;DSG3;HIST1H1C
Cell-Cell communication_Homo sapiens_R-HSA-1500931	12/131	4.23263e-06	0.000447248	-1.98293	24.5341	CLDN3;CD151;LAMB3;JUP;CDH1;ITGB4;CLDN7;CTNNB1;LAMC2;PVRL4;CLDN1;CRB3
Cell-cell junction organization_Homo sapiens_R-HSA-421270	1961-08-01	1.25548e-05	0.000994965	-1.95954	22.1142	CLDN3;JUP;CDH1;CLDN7;CTNNB1;PVRL4;CLDN1;CRB3
Collagen formation_Homo sapiens_R-HSA-1474290	1985-09-01	2.12246e-05	0.00149515	-1.95498	21.0363	CD151;LAMB3;LOX;P4HA2;ITGB4;COL11A1;COL10A1;PLOD2;LAMC2
Assembly of collagen fibrils and other multimeric structures_Homo sapiens_R-HSA-2022090	1954-07-01	4.77083e-05	0.00302471	-1.93168	19.221	CD151;LAMB3;LOX;ITGB4;COL11A1;COL10A1;LAMC2
Type I hemidesmosome assembly_Homo sapiens_R-HSA-446107	2018-09-04	1.18487e-05	0.000994965	-1.6042	18.1969	CD151;LAMB3;ITGB4;LAMC2
Non-integrin membrane-ECM interactions_Homo sapiens_R-HSA-3000171	1942-06-01	9.60369e-05	0.00553522	-1.93823	17.9301	DDR1;LAMB3;SDC4;ITGB4;SDC1;LAMC2
Smooth Muscle Contraction_Homo sapiens_R-HSA-445355	1933-05-01	0.000280804	0.0148358	-1.77083	14.4816	ANXA2;CALD1;TPM2;TPM1;MYLK
Amino acid synthesis and interconversion (transamination)_Homo sapiens_R-HSA-70614	2025-04-01	0.000948387	0.0462521	-2.01505	14.0262	OAT;GPT2;PYCR1;ASNS
RHO GTPase Effectors_Homo sapiens_R-HSA-195258	12/255	0.00225656	0.0484156	-2.13491	13.01	NCKAP1;CDH1;HIST1H2BK;CTNNB1;SFN;RHPN2;ROPN1;HIST1H2AC;HIST1H2BD;PFN2;MYLK;MAD2L1
Gluconeogenesis/Glycolysis_Homo sapiens_R-HSA-70263	1932-04-01	0.0024432	0.0386055	-1.7904	10.7682	TPI1;PGK1;SLC25A10;ALDOA; SCL16A1
GO Biological process
Term	Overlap	P-value	Adjusted P-value	Z-score	Combined Score		Genes
epidermal cell differentiation (GO:0009913)	16/124	7.49214e-10	3.09575e-06	-3.06861	64.4776	DSP;EHF;TAGLN;LAMB3;EMP1;LAMC2;ATP2C1;GRHL2;EVPL;VEGFA;ELF3;KRT17;KRT16;KRT15;PGK1;ZNF750
desmosome organization (GO:0002934)	2016-07-01	5.53048e-09	7.61732e-06	-3.1418	59.735	DSP;OCLN;CXADR;PERP;MARVELD3;DSG2;CLDN1
skin epidermis development (GO:0098773)	13/94	1.27195e-08	1.05114e-05	-2.92261	53.1334	DSP;LAMB3;ITGB4;EMP1;LAMC2;ATP2C1;GRHL2;EVPL;ELF3;KRT17;KRT16;KRT15;ZNF750
epidermis development (GO:0008544)	1968-12-01	2.66577e-09	5.50749e-06	-2.58511	51.0371	DSP;LAMB3;ELF3;KRT17;KRT16;KRT15;EMP1;LAMC2;ATP2C1;GRHL2;EVPL;ZNF750
epidermis morphogenesis (GO:0048730)	1975-12-01	8.54683e-09	8.82888e-06	-2.6285	48.8315	DSP;LAMB3;ELF3;KRT17;KRT16;KRT15;EMP1;LAMC2;ATP2C1;GRHL2;EVPL;ZNF750
fibronectin fibril organization (GO:1905590)	13/144	1.98861e-06	0.000684744	-3.12944	41.0835	FBN2;DDR1;APP;LAMB3;ITGB4;COL11A1;LAMC2;ACAN;LOX;CDH1;PXDN;SPP1;COL10A1
biofilm matrix organization (GO:0098784)	13/143	1.83836e-06	0.000684744	-3.10454	41.0006	FBN2;DDR1;APP;LAMB3;ITGB4;COL11A1;LAMC2;ACAN;LOX;CDH1;PXDN;SPP1;COL10A1
cellulose microfibril organization (GO:0010215)	13/143	1.83836e-06	0.000684744	-3.10337	40.9851	FBN2;DDR1;APP;LAMB3;ITGB4;COL11A1;LAMC2;ACAN;LOX;CDH1;PXDN;SPP1;COL10A1
basement membrane organization (GO:0071711)	13/144	1.98861e-06	0.000684744	-3.12032	40.9638	FBN2;DDR1;APP;LAMB3;ITGB4;COL11A1;LAMC2;ACAN;LOX;CDH1;PXDN;SPP1;COL10A1
extracellular matrix organization (GO:0030198)	13/143	1.83836e-06	0.000684744	-3.10097	40.9535	FBN2;DDR1;APP;LAMB3;ITGB4;COL11A1;LAMC2;ACAN;LOX;CDH1;PXDN;SPP1;COL10A1
extracellular matrix organization in marginal zone involved in cerebral cortex radial glia guided migration (GO:0021820)	13/143	1.83836e-06	0.000684744	-3.09763	40.9092	FBN2;DDR1;APP;LAMB3;ITGB4;COL11A1;LAMC2;ACAN;LOX;CDH1;PXDN;SPP1;COL10A1
extracellular matrix organization involved in endocardium development (GO:0061148)	13/143	1.83836e-06	0.000684744	-3.09691	40.8998	FBN2;DDR1;APP;LAMB3;ITGB4;COL11A1;LAMC2;ACAN;LOX;CDH1;PXDN;SPP1;COL10A1
collagen fibril organization (GO:0030199)	13/154	4.20825e-06	0.00115923	-3.28594	40.6749	FBN2;DDR1;APP;LAMB3;ITGB4;COL11A1;LAMC2;ACAN;LOX;CDH1;PXDN;SPP1;COL10A1
gene expression involved in extracellular matrix organization (GO:1901148)	13/146	2.32221e-06	0.000738107	-3.09094	40.0987	FBN2;DDR1;APP;LAMB3;ITGB4;COL11A1;LAMC2;ACAN;LOX;CDH1;PXDN;SPP1;COL10A1
extracellular matrix assembly (GO:0085029)	13/149	2.91595e-06	0.000860622	-3.1305	39.8992	FBN2;DDR1;APP;LAMB3;ITGB4;COL11A1;LAMC2;ACAN;LOX;CDH1;PXDN;SPP1;COL10A1
canonical Wnt signaling pathway involved in negative regulation of apoptotic process (GO:0044336)	17/371	0.000407184	0.0365757	-4.9836	38.9032	TFAP2A;ARF4;RYK;FZD7;BNIP3;ASNS;DKK1;EGFR;VEGFA;FAM129B;SFRP1;KRT18;CTNNB1;SOX9;CRYAB;SOX4;MAD2L1
extracellular matrix disassembly (GO:0022617)	13/198	6.1416e-05	0.00937392	-3.47253	33.676	DDR1;FBN2;APP;LAMB3;ITGB4;COL11A1;LAMC2;ACAN;LOX;CDH1;PXDN;SPP1;COL10A1
bicellular tight junction assembly (GO:0070830)	1947-07-01	1.88618e-05	0.00458452	-2.90199	31.5689	OCLN;CLDN3;MARVELD3;DSG1;GRHL2;CLDN1;CRB3
regulation of ventricular cardiac muscle cell action potential (GO:0098911)	2020-05-01	2.22053e-05	0.00509735	-2.7831	29.8215	DSP;JUP;STC1;DSG2;DSC2
cell-cell junction organization (GO:0045216)	2013-04-01	6.35212e-05	0.00937392	-3.06268	29.5982	OCLN;CXADR;MARVELD3;CLDN1
occluding junction disassembly (GO:1905071)	2013-04-01	6.35212e-05	0.00937392	-3.01899	29.176	OCLN;CXADR;MARVELD3;CLDN1
plasmodesma organization (GO:0009663)	2013-04-01	6.35212e-05	0.00937392	-2.99921	28.9848	OCLN;CXADR;MARVELD3;CLDN1
actin nucleation (GO:0045010)	1974-08-01	5.25105e-05	0.00937392	-2.94114	28.9834	NCKAP1;BAIAP2L1;CDC42EP5;TPM2;TPM1;FAT1;ALDOA;PFN2
desmosome assembly (GO:0002159)	2021-05-01	2.87182e-05	0.00593319	-2.76497	28.916	DSP;JUP;PERP;DSG1;DSG2
endothelial cell morphogenesis (GO:0001886)	2018-09-04	1.18487e-05	0.00305993	-2.52157	28.6029	CLDN3;RAB25;STC1;GRHL2
hemidesmosome assembly (GO:0031581)	2018-11-04	3.01622e-05	0.00593478	-2.7411	28.5318	CD151;LAMB3;ITGB4;LAMC2
positive regulation of epithelial cell proliferation involved in wound healing (GO:0060054)	1972-08-01	4.30151e-05	0.00807901	-2.6957	27.1025	SFRP1;ERBB3;ODAM;FZD7;TPM1;SOX9;EGFR;VEGFA
positive regulation of ventricular cardiac muscle cell action potential (GO:1903947)	2017-04-01	0.000199783	0.0235858	-3.12558	26.6246	DSP;JUP;DSG2;DSC2
positive regulation of catenin import into nucleus (GO:0035413)	2021-05-01	2.87182e-05	0.00593319	-2.40591	25.161	KANK1;JUP;BAMBI;FZD7;EGFR
canonical Wnt signaling pathway involved in positive regulation of wound healing (GO:0044330)	1965-07-01	0.000158493	0.0196237	-2.74362	24.0062	KANK1;SFRP1;RYK;FZD7;CTNNB1;SOX4;MYLK
adherens junction organization (GO:0034332)	1945-06-01	0.000142537	0.0189988	-2.67329	23.6744	OCLN;CXADR;JUP;CDH1;MARVELD3;CLDN1
negative regulation of epithelial cell migration (GO:0010633)	1995-08-01	0.000305999	0.0287361	-2.92212	23.6456	KANK1;SFRP1;KRT16;MARVELD3;TPM1;TACSTD2;STC1;PFN2
cell-cell junction maintenance (GO:0045217)	2016-04-01	0.000154955	0.0196237	-2.67577	23.4728	OCLN;CXADR;MARVELD3;CLDN1
cell-cell junction assembly (GO:0007043)	1939-06-01	6.24895e-05	0.00937392	-2.37438	22.9852	OCLN;CXADR;MARVELD3;DSG1;GRHL2;CLDN1
negative regulation of ventricular cardiac muscle cell action potential (GO:1903946)	2019-04-01	0.00031628	0.0290416	-2.82059	22.7308	DSP;JUP;DSG2;DSC2
actin crosslink formation (GO:0051764)	1949-06-01	0.000230443	0.0257349	-2.60892	21.851	BAIAP2L1;TPM2;TPM1;FAT1;PLS3;ALDOA
lung epithelial cell differentiation (GO:0060487)	1961-07-01	0.000105583	0.0150437	-2.36406	21.6453	ERRFI1;EHF;TAGLN;ELF3;PGK1;GRHL2;VEGFA
actin filament network formation (GO:0051639)	1946-06-01	0.000161473	0.0196237	-2.47556	21.6146	TPM2;TPM1;FAT1;COBL;PLS3;ALDOA
sulfur amino acid biosynthetic process (GO:0000097)	1933-05-01	0.000280804	0.0287361	-2.61827	21.4118	OAT;AHCY;GPT2;ASNS;PYCR1
negative regulation of substrate adhesion-dependent cell spreading (GO:1900025)	2023-04-01	0.000682863	0.0470265	-2.89178	21.0788	KANK1;FZD7;GCNT2;TACSTD2
canonical Wnt signaling pathway involved in positive regulation of epithelial to mesenchymal transition (GO:0044334)	1983-07-01	0.000718397	0.0486625	-2.86384	20.7299	SFRP1;RYK;BAMBI;FZD7;GCNT2;CTNNB1;SOX4
actin polymerization or depolymerization (GO:0008154)	1949-06-01	0.000230443	0.0257349	-2.38995	20.0171	TPM2;TPM1;FAT1;DSTN;ALDOA;CAP2
hepatocyte differentiation (GO:0070365)	1972-07-01	0.000301375	0.0287361	-2.44943	19.8579	EHF;TAGLN;ELF3;PGK1;COBL;LSR;VEGFA
establishment of skin barrier (GO:0061436)	1933-05-01	0.000280804	0.0287361	-2.42668	19.845	KRT16;ITGB4;TMEM79;SFN;CLDN1
negative regulation of cell motility (GO:2000146)	1939-05-01	0.000623933	0.0460374	-2.6245	19.3674	CDK6;ERBB3;TACSTD2;SPINT2;EGFR
glycolytic process from glycerol (GO:0061613)	2022-04-01	0.000572123	0.042982	-2.52777	18.8727	TPI1;PGK1;ALDOA;PGM1
glycolytic process from sucrose (GO:0061704)	2022-04-01	0.000572123	0.042982	-2.51821	18.8013	TPI1;PGK1;ALDOA;PGM1; SLC16A1
glycolytic process through fructose-6-phosphate (GO:0061615)	2022-04-01	0.000572123	0.042982	-2.51785	18.7987	TPI1;PGK1;ALDOA;PGM1
glycolytic process via Entner-Doudoroff Pathway (GO:0061688)	2022-04-01	0.000572123	0.042982	-2.51293	18.7619	TPI1;PGK1;ALDOA;PGM1
negative regulation of endocardial cushion to mesenchymal transition (GO:0140050)	2021-04-01	0.000474759	0.0400348	-2.4508	18.7553	EFNA1;SFRP1;VASN;OVOL2
glycolytic process through fructose-1-phosphate (GO:0061625)	2022-04-01	0.000572123	0.042982	-2.49301	18.6132	TPI1;PGK1;ALDOA;PGM1
negative regulation of ruffle assembly (GO:1900028)	2018-09-03	0.000440965	0.0379597	-2.3934	18.4927	KANK1;TACSTD2;PFN2
negative regulation of neural crest formation (GO:0090301)	2023-04-01	0.000682863	0.0470265	-2.53526	18.48	EFNA1;SFRP1;VASN;OVOL2
negative regulation of epithelial to mesenchymal transition involved in endocardial cushion formation (GO:1905006)	2023-04-01	0.000682863	0.0470265	-2.41139	17.5772	EFNA1;SFRP1;VASN;OVOL2
apical constriction (GO:0003383)	2018-09-03	0.000440965	0.0379597	-2.2226	17.173	CLDN3;RAB25;GRHL2
mesenchymal to epithelial transition (GO:0060231)	1959-06-01	0.000639168	0.0463341	-2.31155	17.0023	EHF;TAGLN;ELF3;FZD7;PGK1;VEGFA
regulation of nitric-oxide synthase activity (GO:0050999)	2022-04-01	0.000572123	0.042982	-2.11597	15.7982	LYPLA1;SPR;EGFR;PTS
epithelial cell morphogenesis (GO:0003382)	2018-08-03	0.000297926	0.0287361	-1.93493	15.7091	CLDN3;RAB25;GRHL2
positive regulation of epidermal cell differentiation (GO:0045606)	2018-08-03	0.000297926	0.0287361	-1.57842	12.8147	TMEM79;SFN;SOX9
negative regulation of cardiac muscle cell differentiation (GO:2000726)	2018-08-03	0.000297926	0.0287361	-1.41458	11.4845	FZD7;DKK1;EGFR
desmosome maintenance (GO:0002160)	2018-06-03	0.000109284	0.0150521	-1.04733	9.55331	DSP;PERP;DSG2

## Sheet: Metabric EP Down-modulated
Down-modulated enriched pathways
Pathways (Kegg, Reactome)
	Term	Overlap	P-value	Adjusted P-value	Combined Score	Genes
Cell adhesion molecules (CAMs)_Homo sapiens_hsa04514	31/142	2.166e-18	3.41237e-16	70.1943	CD86;CD40;ITGB2;ICAM2;ICAM3;NRXN2;HLA-DMA;HLA-DMB;CTLA4;ITGB7;HLA-DOA;ICOS;HLA-DOB;HLA-DQA1;HLA-DPA1;VCAM1;HLA-B;HLA-F;HLA-E;CD2;CLDN5;CD4;PTPRC;CD40LG;CD6;SELL;CD8A;PECAM1;HLA-DPB1;HLA-DRA;PDCD1
Primary immunodeficiency_Homo sapiens_hsa05340	18/37	2.95443e-18	3.41237e-16	68.8289	CD40;TNFRSF13B;TAP1;IL2RG;CD3E;CD3D;ZAP70;CD79A;CD4;PTPRC;CD40LG;IGLL1;CD8A;CD19;BTK;IL7R;ICOS;ADA
Cytokine-cytokine receptor interaction_Homo sapiens_hsa04060	39/265	1.62189e-16	9.3664e-15	65.6225	CSF1R;CD40;CXCL9;CSF3R;TNFRSF13B;CXCR5;CXCR6;IL2RG;CXCL13;TNFSF13B;IL18RAP;CXCR3;CCL5;IL21R;TNFRSF17;CCR7;TNFRSF14;CCR6;CCL19;TNFRSF4;CCL15;CCL22;IL4R;CCL21;IL10RA;TNFSF13;TNFRSF1B;TGFBR2;CD40LG;CXCL12;IFNG;LTA;CD27;TNFRSF25;PLEKHO2;LTB;IL6ST;IL7R;IL18R1
Allograft rejection_Homo sapiens_hsa05330	17/38	1.56658e-16	9.3664e-15	63.9806	CD86;CD40;HLA-B;PRF1;GZMB;HLA-F;HLA-E;HLA-DMA;CD40LG;HLA-DMB;IFNG;HLA-DPB1;HLA-DRA;HLA-DOA;HLA-DOB;HLA-DQA1;HLA-DPA1
Intestinal immune network for IgA production_Homo sapiens_hsa04672	18/48	8.99463e-16	4.15552e-14	58.8258	CD86;CD40;TNFRSF13B;TNFSF13;TNFSF13B;HLA-DMA;CXCL12;CD40LG;HLA-DMB;HLA-DPB1;HLA-DRA;TNFRSF17;ITGB7;ICOS;HLA-DOA;HLA-DOB;HLA-DQA1;HLA-DPA1
Natural killer cell mediated cytotoxicity_Homo sapiens_hsa04650	27/135	3.55537e-15	1.36882e-13	57.2221	ITGB2;PRF1;ICAM2;PIK3CD;PPP3CB;PLCG2;RAC2;PTK2B;FYN;MICA;SYK;PRKCB;SH2D1A;HLA-B;GZMB;VAV1;HLA-E;ZAP70;NCR3;TYROBP;IFNG;KLRD1;PTPN6;CD48;CD247;HCST;LAT
Antigen processing and presentation_Homo sapiens_hsa04612	21/77	5.77379e-15	1.90535e-13	52.3645	CD74;HLA-B;TAP1;HLA-F;IFI30;TAPBP;HLA-E;CD4;HLA-DMA;HLA-DMB;IFNG;CD8A;HLA-DPB1;PSME1;HLA-DRA;PSME2;KLRD1;HLA-DOA;HLA-DOB;HLA-DQA1;HLA-DPA1
Graft-versus-host disease_Homo sapiens_hsa05332	16/41	1.72598e-14	4.98375e-13	47.3399	CD86;HLA-B;PRF1;GZMB;HLA-F;HLA-E;HLA-DMA;HLA-DMB;IFNG;HLA-DPB1;HLA-DRA;KLRD1;HLA-DOA;HLA-DOB;HLA-DQA1;HLA-DPA1
Type I diabetes mellitus_Homo sapiens_hsa04940	16/43	4.20057e-14	1.07815e-12	45.3765	CD86;HLA-B;PRF1;GZMB;HLA-F;HLA-E;HLA-DMA;HLA-DMB;IFNG;LTA;HLA-DPB1;HLA-DRA;HLA-DOA;HLA-DOB;HLA-DQA1;HLA-DPA1
Chemokine signaling pathway_Homo sapiens_hsa04062	30/187	5.205e-14	1.20235e-12	51.8357	ITK;CXCL9;NCF1;WAS;CXCR5;PIK3CD;CXCR6;CXCL13;RASGRP2;PREX1;GNG2;CXCR3;CCL5;RAC2;PTK2B;CCR7;CCR6;CCL19;CCL15;CCL22;CCL21;PRKCB;STAT1;STAT2;VAV1;FGR;CXCL12;ELMO1;DOCK2;PLCB2
Viral myocarditis_Homo sapiens_hsa05416	18/59	5.86527e-14	1.23171e-12	46.3006	CD86;CD40;ITGB2;HLA-B;PRF1;HLA-F;HLA-E;HLA-DMA;CD40LG;HLA-DMB;HLA-DPB1;RAC2;HLA-DRA;FYN;HLA-DOA;HLA-DOB;HLA-DQA1;HLA-DPA1
Autoimmune thyroid disease_Homo sapiens_hsa05320	17/53	1.15879e-13	2.23067e-12	42.1568	CD86;CD40;HLA-B;PRF1;GZMB;HLA-F;HLA-E;HLA-DMA;CD40LG;HLA-DMB;HLA-DPB1;HLA-DRA;CTLA4;HLA-DOA;HLA-DOB;HLA-DQA1;HLA-DPA1
Inflammatory bowel disease (IBD)_Homo sapiens_hsa05321	17/65	4.79962e-12	8.52856e-11	39.3101	IL4R;STAT1;IL2RG;HLA-DMA;MAF;HLA-DMB;IL18RAP;IFNG;IL21R;STAT4;HLA-DPB1;HLA-DRA;HLA-DOA;HLA-DOB;IL18R1;HLA-DQA1;HLA-DPA1
Hematopoietic cell lineage_Homo sapiens_hsa04640	19/88	1.07197e-11	1.76875e-10	35.5356	CSF1R;CR2;IL4R;CSF3R;CD3G;CD3E;CD1C;CD3D;CD2;FCER2;CD4;CD5;CD8A;CD19;CD7;HLA-DRA;CD38;CD37;IL7R
Rheumatoid arthritis_Homo sapiens_hsa05323	19/90	1.63404e-11	2.51643e-10	34.1224	CD86;TNFSF13;ITGB2;TCIRG1;TNFSF13B;HLA-DMA;CXCL12;HLA-DMB;IFNG;CCL5;HLA-DPB1;HLA-DRA;ACP5;CTLA4;LTB;HLA-DOA;HLA-DOB;HLA-DQA1;HLA-DPA1
T cell receptor signaling pathway_Homo sapiens_hsa04660	20/104	2.92448e-11	4.22222e-10	35.559	ITK;PIK3CD;CD3G;CD3E;CD3D;VAV1;ZAP70;CD4;PPP3CB;PTPRC;CD40LG;IFNG;CD8A;CTLA4;PTPN6;FYN;PDCD1;CD247;ICOS;LAT
B cell receptor signaling pathway_Homo sapiens_hsa04662	17/73	3.63692e-11	4.66739e-10	35.0655	IFITM1;CR2;CD72;SYK;PRKCB;PIK3CD;LILRB3;VAV1;CD79B;CD79A;PPP3CB;INPP5D;CD19;BTK;PLCG2;RAC2;PTPN6
Leishmaniasis_Homo sapiens_hsa05140	17/73	3.63692e-11	4.66739e-10	31.5586	NCF1;STAT1;PRKCB;ITGB2;NCF4;CYBA;C3;HLA-DMA;HLA-DMB;IFNG;HLA-DPB1;HLA-DRA;PTPN6;HLA-DOA;HLA-DOB;HLA-DQA1;HLA-DPA1
Osteoclast differentiation_Homo sapiens_hsa04380	22/132	5.7762e-11	7.02264e-10	32.9639	CSF1R;SPI1;NCF1;SYK;STAT1;STAT2;NCF4;CYBB;PIK3CD;CYBA;LILRB3;LILRB4;TGFBR2;PPP3CB;TYROBP;SOCS1;IFNG;BTK;PLCG2;ACP5;FYN;IRF9
NF-kappa B signaling pathway_Homo sapiens_hsa04064	18/93	2.56158e-10	2.95863e-09	27.1021	CD40;VCAM1;CCL21;SYK;PRKCB;TNFAIP3;LY96;TNFSF13B;ZAP70;CXCL12;CD40LG;TRAF5;LTA;BTK;PLCG2;LTB;CCL19;LAT
Staphylococcus aureus infection_Homo sapiens_hsa05150	14/56	7.1627e-10	7.87897e-09	21.4866	C1QB;C1QA;ITGB2;C2;C3;HLA-DMA;HLA-DMB;HLA-DPB1;HLA-DRA;HLA-DOA;HLA-DOB;HLA-DQA1;C1QC;HLA-DPA1
Herpes simplex infection_Homo sapiens_hsa05168	24/185	1.60621e-09	1.68652e-08	25.8534	CD74;STAT1;STAT2;HLA-B;TAP1;HLA-F;HLA-E;C3;HLA-DMA;HLA-DMB;IFNG;POLR2A;CCL5;TRAF5;IRF7;LTA;HLA-DPB1;HLA-DRA;TNFRSF14;HLA-DOA;HLA-DOB;IRF9;HLA-DQA1;HLA-DPA1
Leukocyte transendothelial migration_Homo sapiens_hsa04670	19/118	2.15347e-09	2.16283e-08	23.1919	ITK;VCAM1;NCF1;PRKCB;NCF4;ITGB2;CYBB;PIK3CD;CYBA;MMP9;VAV1;CLDN5;CXCL12;RASSF5;PLCG2;PECAM1;RAC2;PTK2B;SIPA1
Phagosome_Homo sapiens_hsa04145	20/154	3.62409e-08	3.34866e-07	19.3681	NCF1;NCF4;ITGB2;HLA-B;TAP1;CYBB;CYBA;TCIRG1;HLA-F;CORO1A;HLA-E;C3;HLA-DMA;HLA-DMB;HLA-DPB1;HLA-DRA;HLA-DOA;HLA-DOB;HLA-DQA1;HLA-DPA1
HTLV-I infection_Homo sapiens_hsa05166	26/258	7.03569e-08	6.25094e-07	21.7153	CD40;SPI1;ITGB2;PIK3CD;CD3G;IL2RG;CD3E;CD3D;ETS1;PPP3CB;HLA-DMA;HLA-DMB;CCND2;HLA-DOA;HLA-DOB;HLA-DQA1;HLA-DPA1;STAT5A;VCAM1;HLA-B;HLA-F;HLA-E;TGFBR2;HLA-DPB1;LTA;HLA-DRA
Toxoplasmosis_Homo sapiens_hsa05145	17/118	8.25415e-08	7.06188e-07	19.6833	CD40;STAT1;IL10RA;LY96;PIK3CD;HLA-DMA;SOCS1;CD40LG;HLA-DMB;IFNG;ALOX5;HLA-DPB1;HLA-DRA;HLA-DOA;HLA-DOB;HLA-DQA1;HLA-DPA1
Systemic lupus erythematosus_Homo sapiens_hsa05322	18/135	1.1599e-07	9.56915e-07	17.131	CD86;C1QB;C1QA;CD40;C2;C3;HLA-DMA;CD40LG;HLA-DMB;C7;IFNG;HLA-DPB1;HLA-DRA;HLA-DOA;HLA-DOB;HLA-DQA1;C1QC;HLA-DPA1
Epstein-Barr virus infection_Homo sapiens_hsa05169	22/202	1.85527e-07	1.47782e-06	19.4746	CD40;CR2;SPI1;SYK;IL10RA;HLA-B;TNFAIP3;PIK3CD;HLA-F;HLA-E;FGR;FCER2;IFNG;POLR2A;CD19;TRAF5;PLCG2;HLA-DPB1;CD38;HLA-DRA;HLA-DQA1;HLA-DPA1
Tuberculosis_Homo sapiens_hsa05152	20/178	4.03458e-07	3.10662e-06	16.1632	CD74;SYK;STAT1;IL10RA;ITGB2;LSP1;TCIRG1;CORO1A;C3;PPP3CB;HLA-DMA;HLA-DMB;IFNG;HLA-DPB1;ITGAX;HLA-DRA;HLA-DOA;HLA-DOB;HLA-DQA1;HLA-DPA1
Measles_Homo sapiens_hsa05162	16/136	3.1617e-06	2.35597e-05	13.9478	STAT5A;STAT1;STAT2;SH2D1A;TNFAIP3;PIK3CD;CD3G;IL2RG;CD3E;CD3D;CCND2;IFNG;IRF7;FYN;IRF9;SLAMF1
Fc gamma R-mediated phagocytosis_Homo sapiens_hsa04666	13/93	3.8861e-06	2.80528e-05	12.2165	NCF1;SYK;PRKCB;WAS;PIK3CD;VAV1;PTPRC;BIN1;INPP5D;PLCG2;RAC2;DOCK2;LAT
Jak-STAT signaling pathway_Homo sapiens_hsa04630	17/158	5.36623e-06	3.68165e-05	13.5582	STAT5A;IL4R;CSF3R;STAT1;IL10RA;STAT2;PIK3CD;IL2RG;CCND2;SOCS1;IFNG;IL21R;STAT4;PTPN6;IL6ST;IL7R;IRF9
Influenza A_Homo sapiens_hsa05164	18/175	5.41887e-06	3.68165e-05	13.5197	IL33;PRKCB;STAT1;STAT2;PIK3CD;HLA-DMA;HLA-DMB;IFNG;CCL5;IRF7;CASP1;HLA-DPB1;HLA-DRA;HLA-DOA;HLA-DOB;IRF9;HLA-DQA1;HLA-DPA1
Chagas disease (American trypanosomiasis)_Homo sapiens_hsa05142	13/104	1.35688e-05	8.70663e-05	9.87891	C1QB;C1QA;PIK3CD;CD3G;CD3E;CD3D;TGFBR2;C3;IFNG;CCL5;CD247;PLCB2;C1QC
Pertussis_Homo sapiens_hsa05133	27699	1.34568e-05	8.70663e-05	7.209	C1QB;C3;C1QA;IRF1;ITGB2;CASP1;IRF8;LY96;SERPING1;C1QC;C2
Complement and coagulation cascades_Homo sapiens_hsa04610	29160	2.22879e-05	0.000139149	6.96489	C1QB;C3;C1QA;CR2;VWF;C7;ITGB2;ITGAX;SERPING1;C1QC;C2
Fc epsilon RI signaling pathway_Homo sapiens_hsa04664	25/112	3.2329e-05	0.000196526	7.67395	SYK;JMJD7-PLA2G4B;INPP5D;BTK;PLCG2;RAC2;PIK3CD;FYN;VAV1;LAT
Platelet activation_Homo sapiens_hsa04611	13/122	7.46532e-05	0.000442177	8.68064	SYK;VWF;ITPR1;PIK3CD;RASGRP2;APBB1IP;JMJD7-PLA2G4B;TBXAS1;BTK;PLCG2;FYN;PLCB2;FERMT3
Transcriptional misregulation in cancer_Homo sapiens_hsa05202	15/180	0.000346505	0.00200107	6.62168	CD86;CSF1R;CEBPA;CD40;SPI1;GZMB;MMP9;FOXO1;TGFBR2;LYL1;CCND2;MAF;TSPAN7;CCR7;ITGB7
Rap1 signaling pathway_Homo sapiens_hsa04015	16/211	0.000635966	0.00341647	6.66852	CSF1R;PRKCB;ITGB2;LPAR1;PIK3CD;RASGRP2;APBB1IP;ADORA2A;RASSF5;RAPGEF1;RAC2;RAPGEF6;PLCB2;SKAP1;SIPA1;LAT
AGE-RAGE signaling pathway in diabetic complications_Homo sapiens_hsa04933	10/101	0.000886462	0.00465393	5.84762	STAT5A;VCAM1;PRKCB;STAT1;PLCG2;CYBB;PIK3CD;PLCB2;FOXO1;TGFBR2
Pathways in cancer_Homo sapiens_hsa05200	24/397	0.000933568	0.00479231	6.5249	STAT5A;PTGER4;CSF1R;CEBPA;SPI1;CSF3R;PRKCB;STAT1;LEF1;LPAR1;PIK3CD;RASGRP2;STK4;ETS1;MMP9;FOXO1;TGFBR2;GNG2;CXCL12;RASSF5;TRAF5;PLCG2;RAC2;PLCB2
Ras signaling pathway_Homo sapiens_hsa04014	16/227	0.00138054	0.00693271	5.56213	CSF1R;PRKCB;PIK3CD;RASAL3;RASGRP2;STK4;ETS1;ZAP70;GNG2;RASSF5;JMJD7-PLA2G4B;PLCG2;RAC2;RGL1;LAT;PLA1A
Immune System_Homo sapiens_R-HSA-168256	159/1547	9.34982e-46	6.53552e-43	231.446	FCN1;CD86;CYFIP2;IFITM1;CSF3R;NCF1;WIPF1;NCF4;ICAM2;ICAM3;IFI35;IFI30;IL18RAP;DHX58;PIP4K2A;HLA-DOA;TNFRSF4;HLA-DOB;GBP5;HLA-H;PRKCB;HLA-B;CYBB;TAP1;CYBA;HLA-F;HLA-E;TYROBP;CD8A;BTK;PSME1;ELMO1;TXNIP;PSME2;IL6ST;BLK;CSF1R;KLRB1;ITPR1;LY96;CD1C;RASGRP2;RASAL3;FOXO1;C2;CD79B;C3;CD79A;SOCS1;C7;CD19;INPP5D;BTLA;PLCG2;TNFRSF17;TNFRSF14;NCKAP1L;ICOS;HLA-DQA1;PAG1;STAT5A;VCAM1;TNFSF13;SH2D1A;LY86;ISG20;…
Adaptive Immune System_Homo sapiens_R-HSA-1280218	89/762	5.93909e-29	2.07571e-26	147.834	CD86;ITK;IFITM1;CD40;NCF1;NCF4;ITGB2;ICAM2;PIK3CD;ICAM3;CD3G;IFI30;CD3E;CD3D;PIP4K2A;CTLA4;CTSH;ITGB7;HLA-DOA;AMICA1;HLA-DOB;CTSC;HLA-DPA1;HLA-H;SYK;PRKCB;HLA-B;TAP1;CYBB;CYBA;HLA-F;VAV1;HLA-E;TAPBP;ZAP70;NCR3;TYROBP;CD8A;PSME1;BTK;PSME2;EVL;HCST;BLK;KLRB1;ITPR1;WAS;CD1C;RASGRP2;FOXO1;PSMB10;C3;CD79B;CD79A;HLA-DMA;HLA-DMB;SOCS1;IGKC;INPP5D;CD19;PLCG2;BTLA;TNFRSF14;FYN;ICOS;HLA-DQA1;PAG1;MICA;KLRG…
Cytokine Signaling in Immune system_Homo sapiens_R-HSA-1280215	71/620	1.22746e-22	2.85997e-20	120.424	IFITM1;CD40;CSF3R;TNFRSF13B;PIK3CD;IFI35;IFI30;IL18BP;TNFSF13B;OASL;IL18RAP;CASP1;TNFRSF4;HLA-DPA1;GBP5;HLA-H;VWF;SYK;HLA-B;IL16;TNFRSF1B;HLA-F;VAV1;HLA-E;APBB1IP;IFNG;IRF1;PSME1;RAPGEF1;IRF7;LTA;PSME2;IRF8;TNFRSF25;LTB;IL6ST;IRF9;CSF1R;RASAL3;IL2RG;PSMB10;SOCS1;INPP5D;TNFRSF17;PTK2B;TNFRSF14;FYN;GBP2;GBP4;HLA-DQA1;STAT5A;IL33;VCAM1;STAT1;MX2;STAT2;TNFSF13;PSMB8;PSMB9;ISG20;CD4;CD40LG;HLA-DPB1;HL…
Immunoregulatory interactions between a Lymphoid and a non-Lymphoid cell_Homo sapiens_R-HSA-198933	33/157	5.87403e-19	1.02649e-16	83.3593	IFITM1;CD40;KLRB1;ITGB2;ICAM2;ICAM3;CD3G;CD1C;CD3E;CD3D;C3;IGKC;CD19;ITGB7;AMICA1;MICA;KLRG1;HLA-H;VCAM1;SH2D1A;HLA-B;HLA-F;LILRB3;LILRB4;HLA-E;NCR3;TYROBP;CD40LG;SELL;CD8A;KLRD1;CD247;HCST
Innate Immune System_Homo sapiens_R-HSA-168249	67/807	3.45662e-14	3.45168e-12	73.6763	CD86;CYFIP2;FCN1;ITK;WIPF1;ITGB2;ICAM2;PIK3CD;ICAM3;TNFAIP3;CD3G;PPP3CB;PSTPIP1;DHX58;CASP1;PIP4K2A;CCR6;SYK;VWF;HLA-B;VAV1;HLA-E;LAT2;APBB1IP;FGR;TYROBP;AIM2;IRF1;PSME1;BTK;IRF7;ELMO1;PSME2;TXNIP;TLR8;TLR10;C1QB;C1QA;NLRC5;ITPR1;WAS;LY96;IL2RG;RASGRP2;RASAL3;FOXO1;PSMB10;C2;C3;SOCS1;C7;IFI16;IGKC;CD19;PLCG2;FYN;NCKAP1L;CCL22;TRAT1;LY86;PSMB8;PSMB9;CD4;KLRD1;CD247;LAT;C1QC
Interferon Signaling_Homo sapiens_R-HSA-913531	30/196	1.86764e-13	1.63185e-11	59.931	IFITM1;IFI35;IFI30;OASL;SOCS1;GBP2;GBP4;HLA-DQA1;HLA-DPA1;GBP5;HLA-H;VCAM1;STAT1;MX2;STAT2;HLA-B;HLA-F;PSMB8;HLA-E;ISG20;IFNG;IRF1;HLA-DPB1;IRF7;HLA-DRA;IRF8;PTPN6;TRIM38;XAF1;IRF9
Interferon alpha/beta signaling_Homo sapiens_R-HSA-909733	20/68	5.13254e-15	5.97941e-13	59.7675	IFITM1;HLA-H;STAT1;MX2;STAT2;HLA-B;IFI35;HLA-F;PSMB8;HLA-E;OASL;ISG20;SOCS1;IRF1;IRF7;IRF8;PTPN6;GBP2;XAF1;IRF9
Interferon gamma signaling_Homo sapiens_R-HSA-877300	23/93	3.03365e-15	4.24104e-13	58.5611	GBP5;HLA-H;VCAM1;STAT1;HLA-B;HLA-F;IFI30;HLA-E;OASL;SOCS1;IFNG;IRF1;IRF7;HLA-DPB1;HLA-DRA;IRF8;PTPN6;TRIM38;GBP2;IRF9;HLA-DQA1;GBP4;HLA-DPA1
TCR signaling_Homo sapiens_R-HSA-202403	23/118	7.08195e-13	4.95029e-11	56.0704	ITK;TRAT1;WAS;CD3G;CD3E;CD3D;PSMB10;PSMB8;PSMB9;ZAP70;CD4;PTPRC;INPP5D;PSME1;HLA-DPB1;PSME2;HLA-DRA;EVL;CD247;LAT;HLA-DQA1;PAG1;HLA-DPA1
Generation of second messenger molecules_Homo sapiens_R-HSA-202433	14/35	5.1084e-13	3.96753e-11	54.4514	ITK;WAS;CD3G;CD3E;CD3D;ZAP70;CD4;HLA-DPB1;HLA-DRA;EVL;CD247;LAT;HLA-DQA1;HLA-DPA1
Costimulation by the CD28 family_Homo sapiens_R-HSA-388841	18/72	2.61347e-12	1.66074e-10	50.1885	CD86;CD3G;CD3E;CD3D;VAV1;CD4;HLA-DPB1;BTLA;HLA-DRA;CTLA4;PTPN6;TNFRSF14;FYN;PDCD1;CD247;ICOS;HLA-DQA1;HLA-DPA1
Phosphorylation of CD3 and TCR zeta chains_Homo sapiens_R-HSA-202427	45597	2.73367e-11	1.59236e-09	45.2881	CD4;PTPRC;HLA-DPB1;HLA-DRA;CD3G;CD247;CD3E;CD3D;HLA-DQA1;PAG1;HLA-DPA1
TNFR2 non-canonical NF-kB pathway_Homo sapiens_R-HSA-5668541	18/95	3.69752e-10	1.72304e-08	45.276	CD40;TNFRSF13B;TNFSF13;TNFRSF1B;PSMB10;PSMB8;PSMB9;TNFSF13B;CD40LG;LTA;PSME1;CD27;TNFRSF17;PSME2;TNFRSF25;TNFRSF14;LTB;TNFRSF4
PD-1 signaling_Homo sapiens_R-HSA-389948	46327	8.01285e-11	4.30845e-09	43.6125	CD4;HLA-DPB1;HLA-DRA;PTPN6;CD3G;PDCD1;CD247;CD3E;CD3D;HLA-DQA1;HLA-DPA1
TNFs bind their physiological receptors_Homo sapiens_R-HSA-5669034	45566	7.12478e-10	3.05105e-08	41.3779	TNFRSF13B;TNFSF13;LTA;TNFRSF17;CD27;TNFRSF25;TNFRSF14;TNFRSF1B;TNFRSF4;TNFSF13B
Hemostasis_Homo sapiens_R-HSA-109582	45/552	1.24657e-09	4.84083e-08	41.2469	LGALS3BP;CD84;DGKA;DOCK8;ITGB2;PLEK;ITPR1;ATP2A3;PIK3CD;CTSW;IL2RG;RASGRP2;DOCK10;DOCK11;GNG2;INPP5D;PDPN;PLCG2;ITGAX;RAC2;FYN;AMICA1;SRGN;CD74;PRKCH;VWF;SYK;PRKCB;RARRES2;VAV1;CD2;APBB1IP;FGR;SLC7A6;DOK2;SLC7A7;SELL;IRF1;PECAM1;IRF7;SERPING1;PTPN6;CD48;DOCK2;LAT
Translocation of ZAP-70 to Immunological synapse_Homo sapiens_R-HSA-202430	44470	1.38962e-10	6.93816e-09	39.6266	ZAP70;CD4;HLA-DPB1;HLA-DRA;CD3G;CD247;CD3E;CD3D;HLA-DQA1;HLA-DPA1
Antigen activates B Cell Receptor (BCR) leading to generation of second messengers_Homo sapiens_R-HSA-983695	13/47	7.42029e-10	3.05105e-08	36.6408	BLK;SYK;ITPR1;PIK3CD;VAV1;CD79B;CD79A;IGKC;CD19;BTK;PLCG2;PTPN6;FYN
Antigen processing-Cross presentation_Homo sapiens_R-HSA-1236975	15/82	1.79516e-08	6.6043e-07	34.3754	HLA-H;NCF1;NCF4;HLA-B;TAP1;CYBB;CYBA;HLA-F;PSMB10;PSMB8;PSMB9;TAPBP;HLA-E;PSME1;PSME2
Signaling by the B Cell Receptor (BCR)_Homo sapiens_R-HSA-983705	23/233	5.7654e-07	1.67917e-05	32.6623	CD86;BLK;SYK;PRKCB;TRAT1;ITPR1;PIK3CD;PSMB10;VAV1;PSMB8;FOXO1;PSMB9;CD79B;CD79A;IGKC;CD19;BTK;PSME1;PLCG2;PIP4K2A;PSME2;PTPN6;FYN
Downstream TCR signaling_Homo sapiens_R-HSA-202424	16/99	3.7962e-08	1.32677e-06	32.3877	TRAT1;CD3G;CD3E;CD3D;PSMB10;PSMB8;PSMB9;CD4;INPP5D;PSME1;HLA-DPB1;PSME2;HLA-DRA;CD247;HLA-DQA1;HLA-DPA1
Signaling by Interleukins_Homo sapiens_R-HSA-449147	31/392	9.47179e-07	2.64831e-05	31.5614	CSF1R;CSF3R;PIK3CD;RASAL3;IL2RG;PSMB10;IL18BP;IL18RAP;INPP5D;CASP1;PTK2B;FYN;STAT5A;IL33;VWF;SYK;STAT1;IL16;PSMB8;VAV1;PSMB9;APBB1IP;CD4;PSME1;RAPGEF1;PSME2;PTPN6;IL6ST;IL7R;LAT;IL18R1
Platelet activation, signaling and aggregation_Homo sapiens_R-HSA-76002	25/253	1.83372e-07	5.82622e-06	30.8912	LGALS3BP;DGKA;PLEK;ITPR1;PIK3CD;CTSW;IL2RG;RASGRP2;GNG2;PDPN;PLCG2;RAC2;FYN;SRGN;PRKCH;SYK;VWF;PRKCB;RARRES2;VAV1;APBB1IP;PECAM1;SERPING1;PTPN6;LAT
Chemokine receptors bind chemokines_Homo sapiens_R-HSA-380108	20790	7.68034e-08	2.55646e-06	28.5933	CXCL9;CCL22;CXCL12;CCL21;CCL5;CXCR3;CXCR5;CCR7;CCR6;CXCR6;CCL19;CXCL13
Cell surface interactions at the vascular wall_Homo sapiens_R-HSA-202733	15/101	3.174e-07	9.6462e-06	26.396	CD74;CD84;ITGB2;CD2;DOK2;SLC7A6;SLC7A7;SELL;INPP5D;PECAM1;ITGAX;PTPN6;CD48;FYN;AMICA1
DAP12 interactions_Homo sapiens_R-HSA-2172127	26/359	3.28428e-05	0.000740553	23.7907	CD86;ITPR1;PIK3CD;IL2RG;RASAL3;PSMB10;FOXO1;CD19;PLCG2;PIP4K2A;FYN;SYK;VWF;TRAT1;HLA-B;VAV1;PSMB8;PSMB9;HLA-E;APBB1IP;TYROBP;BTK;PSME1;PSME2;KLRD1;LAT
ER-Phagosome pathway_Homo sapiens_R-HSA-1236974	24047	3.22158e-06	8.09307e-05	23.7688	HLA-H;HLA-B;PSME1;TAP1;PSME2;HLA-F;PSMB10;PSMB8;PSMB9;TAPBP;HLA-E
DAP12 signaling_Homo sapiens_R-HSA-2424491	25/344	4.37989e-05	0.000927741	23.5799	CD86;ITPR1;PIK3CD;IL2RG;RASAL3;PSMB10;FOXO1;CD19;PLCG2;PIP4K2A;FYN;SYK;VWF;TRAT1;VAV1;PSMB8;PSMB9;HLA-E;APBB1IP;TYROBP;BTK;PSME1;PSME2;KLRD1;LAT
Signaling by SCF-KIT_Homo sapiens_R-HSA-1433557	24/325	4.81318e-05	0.000950829	22.4526	STAT5A;CD86;VWF;STAT1;TRAT1;PIK3CD;IL2RG;RASAL3;MMP9;PSMB10;VAV1;PSMB8;FOXO1;PSMB9;APBB1IP;SOCS1;CD19;PSME1;PIP4K2A;PSME2;PTPN6;FYN;GRAP;LAT
Fcgamma receptor (FCGR) dependent phagocytosis_Homo sapiens_R-HSA-2029480	15/120	2.99215e-06	8.04427e-05	21.9436	CYFIP2;SYK;WIPF1;ITPR1;WAS;CD3G;VAV1;FGR;IGKC;ELMO1;BTK;PLCG2;NCKAP1L;FYN;CD247
Fc epsilon receptor (FCERI) signaling_Homo sapiens_R-HSA-2454202	27/395	6.31295e-05	0.00113148	21.5407	CD86;ITK;ITPR1;PIK3CD;RASAL3;IL2RG;RASGRP2;FOXO1;PSMB10;PPP3CB;IGKC;CD19;PLCG2;PIP4K2A;FYN;VWF;SYK;TRAT1;PSMB8;VAV1;PSMB9;APBB1IP;LAT2;PSME1;BTK;PSME2;LAT
Rho GTPase cycle_Homo sapiens_R-HSA-194840	15/122	3.68612e-06	8.88482e-05	19.8232	ARHGAP9;HMHA1;ARHGAP15;GMIP;ARHGAP25;VAV1;FGD2;ARHGAP4;FGD3;ARHGAP30;ARHGDIB;CHN1;ARHGEF3;RAC2;ARHGEF6
GPVI-mediated activation cascade_Homo sapiens_R-HSA-114604	19633	3.24186e-06	8.09307e-05	19.6631	SYK;PDPN;RAC2;PLCG2;PIK3CD;PTPN6;FYN;IL2RG;VAV1;LAT
Signaling by Rho GTPases_Homo sapiens_R-HSA-194315	26/367	4.75855e-05	0.000950829	19.3059	CYFIP2;ARHGAP9;NCF1;WIPF1;NCF4;WAS;IQGAP2;ARHGAP15;FGD2;ARHGAP4;FGD3;CHN1;ARHGDIB;RAC2;NCKAP1L;HMHA1;CYBB;CYBA;GMIP;ARHGAP25;VAV1;ARHGAP30;BTK;ARHGEF3;EVL;ARHGEF6
Class A/1 (Rhodopsin-like receptors)_Homo sapiens_R-HSA-373076	24/323	4.36368e-05	0.000927741	19.0648	PTGER4;P2RY10;CXCL9;CCL22;CCL21;GPR65;LPAR1;CXCR5;ADRB2;CXCR6;CXCL13;C3;CYSLTR1;KEL;CXCL12;ADORA2A;CXCR3;CCL5;PNOC;CCR7;CCR6;CCL19;S1PR4;GPR18
VEGFA-VEGFR2 Pathway_Homo sapiens_R-HSA-4420097	22/320	0.000271943	0.00404442	17.3511	CYFIP2;NCF1;VWF;PRKCB;NCF4;ITPR1;CYBB;CYBA;IL2RG;RASAL3;PSMB10;VAV1;PSMB8;PSMB9;APBB1IP;PSME1;ELMO1;PSME2;PTK2B;NCKAP1L;FYN;LAT
C-type lectin receptors (CLRs)_Homo sapiens_R-HSA-5621481	13/123	8.12388e-05	0.00138502	17.2112	CCL22;SYK;ICAM2;ITPR1;ICAM3;PSMB10;PSMB8;PSMB9;PPP3CB;PSME1;PLCG2;PSME2;FYN
Signal Transduction_Homo sapiens_R-HSA-162582	105/2465	0.000102899	0.00167271	16.9928	CD86;CYFIP2;NCF1;WIPF1;GPR65;DGKA;NCF4;CXCL13;CYSLTR1;ARHGDIB;PIP4K2A;CD97;PRKCH;PRKCB;MATK;HMHA1;CYBB;CYBA;CLIP3;KEL;BTK;PSME1;ELMO1;PSME2;IL6ST;LPAR1;ITPR1;ADRB2;IQGAP2;RASGRP2;RASAL3;ARHGAP15;STK4;FOXO1;C3;SOCS1;CD19;NCKAP1L;APOE;PAG1;STAT5A;ARHGAP25;CXCL12;ARHGAP30;PNOC;TCF4;GRAP;LAT;GPR18;ARHGAP9;CXCL9;ATP2A3;TNFAIP3;PIK3CD;TCIRG1;ARHGAP4;LFNG;PPP3CB;RAC2;CCR7;CCR6;SYK;VWF;GMIP;MMP9;VAV1;TGF…
Signaling by VEGF_Homo sapiens_R-HSA-194138	22/328	0.000382146	0.00523765	16.2272	CYFIP2;NCF1;VWF;PRKCB;NCF4;ITPR1;CYBB;CYBA;IL2RG;RASAL3;PSMB10;VAV1;PSMB8;PSMB9;APBB1IP;PSME1;ELMO1;PSME2;PTK2B;NCKAP1L;FYN;LAT
MHC class II antigen presentation_Homo sapiens_R-HSA-2132295	12/103	5.86543e-05	0.00107893	15.9405	CD74;HLA-DMA;HLA-DMB;HLA-DPB1;HLA-DRA;CTSH;HLA-DOA;IFI30;HLA-DOB;CTSC;HLA-DQA1;HLA-DPA1
Downstream signal transduction_Homo sapiens_R-HSA-186763	22/341	0.000645098	0.00850799	15.6412	STAT5A;CD86;VWF;STAT1;TRAT1;ITPR1;PIK3CD;IL2RG;RASAL3;PSMB10;VAV1;PSMB8;FOXO1;PSMB9;APBB1IP;CD19;PSME1;RAPGEF1;PIP4K2A;PSME2;FYN;LAT
FCERI mediated Ca+2 mobilization_Homo sapiens_R-HSA-2871809	22890	8.87684e-05	0.00147736	14.7481	ITK;PPP3CB;IGKC;SYK;ITPR1;BTK;PLCG2;VAV1;LAT
Interleukin-3, 5 and GM-CSF signaling_Homo sapiens_R-HSA-512988	18/261	0.000917152	0.011448	14.2608	STAT5A;SYK;VWF;PIK3CD;IL2RG;RASAL3;PSMB10;VAV1;PSMB8;PSMB9;APBB1IP;INPP5D;PSME1;RAPGEF1;PSME2;PTPN6;FYN;LAT
G alpha (i) signalling events_Homo sapiens_R-HSA-418594	18/240	0.000341782	0.00477811	14.1251	RGS18;CXCL9;CCL21;LPAR1;CXCR5;CXCR6;CXCL13;C3;GNG2;CXCL12;CXCR3;CCL5;PNOC;CCR7;CCR6;CCL19;S1PR4;GPR18
Regulation of actin dynamics for phagocytic cup formation_Homo sapiens_R-HSA-2029482	35735	0.000151137	0.00229663	13.7066	CYFIP2;IGKC;SYK;WIPF1;ELMO1;BTK;WAS;NCKAP1L;CD3G;CD247;VAV1
Signalling by NGF_Homo sapiens_R-HSA-166520	26/450	0.00112539	0.0135629	13.4268	CD86;ITPR1;PIK3CD;RASAL3;IL2RG;FOXO1;PSMB10;FGD2;ARHGAP4;FGD3;CD19;PIP4K2A;FYN;VWF;TRAT1;PSMB8;VAV1;PSMB9;APBB1IP;ADORA2A;PSME1;RAPGEF1;ARHGEF3;PSME2;LAT;ARHGEF6
Signaling by PDGF_Homo sapiens_R-HSA-186797	22/364	0.00150232	0.0169375	13.3246	STAT5A;CD86;VWF;STAT1;TRAT1;ITPR1;PIK3CD;IL2RG;RASAL3;PSMB10;VAV1;PSMB8;FOXO1;PSMB9;APBB1IP;CD19;PSME1;RAPGEF1;PIP4K2A;PSME2;FYN;LAT
Interleukin-2 signaling_Homo sapiens_R-HSA-451927	17/252	0.00159557	0.0177032	12.5935	STAT5A;SYK;VWF;PIK3CD;IL2RG;RASAL3;PSMB10;PSMB8;PSMB9;APBB1IP;INPP5D;PSME1;PSME2;PTK2B;PTPN6;FYN;LAT
GPCR ligand binding_Homo sapiens_R-HSA-500792	26/447	0.00102268	0.0125413	12.4584	PTGER4;CXCL9;GPR65;LPAR1;CXCR5;ADRB2;CXCR6;CXCL13;C3;CYSLTR1;GNG2;CCL5;CXCR3;CCR7;CCL19;CCR6;S1PR4;CD97;P2RY10;CCL22;CCL21;CXCL12;KEL;ADORA2A;PNOC;GPR18
CLEC7A (Dectin-1) signaling_Homo sapiens_R-HSA-5607764	36434	0.000758008	0.00963359	11.9955	PPP3CB;CCL22;SYK;PSME1;PLCG2;ITPR1;PSME2;PSMB10;PSMB8;PSMB9
Beta-catenin independent WNT signaling_Homo sapiens_R-HSA-3858494	12/144	0.00131678	0.0153404	11.9847	PPP3CB;GNG2;PRKCB;LEF1;PSME1;ITPR1;RAC2;PSME2;PLCB2;PSMB10;PSMB8;PSMB9
Downstream signaling events of B Cell Receptor (BCR)_Homo sapiens_R-HSA-1168372	14/192	0.00196263	0.0201747	11.7227	CD86;PRKCB;TRAT1;PIK3CD;PSMB10;FOXO1;VAV1;PSMB8;PSMB9;CD19;PSME1;PIP4K2A;PSME2;FYN
Signaling by ERBB4_Homo sapiens_R-HSA-1236394	20/330	0.00233814	0.0230192	11.707	STAT5A;CD86;VWF;TRAT1;PIK3CD;IL2RG;RASAL3;PSMB10;VAV1;PSMB8;FOXO1;PSMB9;APBB1IP;CXCL12;CD19;PSME1;PIP4K2A;PSME2;FYN;LAT
Antigen Presentation: Folding, assembly and peptide loading of class I MHC_Homo sapiens_R-HSA-983170	45809	7.59484e-05	0.0013272	11.5975	HLA-H;HLA-B;TAP1;HLA-F;TAPBP;HLA-E
Peptide ligand-binding receptors_Homo sapiens_R-HSA-375276	15/193	0.000721383	0.00933791	11.3365	CXCL9;CCL22;CCL21;CXCR5;CXCR6;CXCL13;C3;KEL;CXCL12;CXCR3;CCL5;PNOC;CCR7;CCR6;CCL19
RHO GTPases Activate NADPH Oxidases_Homo sapiens_R-HSA-5668599	41395	2.47821e-05	0.000577422	11.227	NCF1;NCF4;RAC2;CYBB;CYBA
Host Interactions of HIV factors_Homo sapiens_R-HSA-162909	11/129	0.00171731	0.0183579	10.9586	CD4;APOBEC3G;ELMO1;PSME1;PSME2;FYN;CD247;DOCK2;PSMB10;PSMB8;PSMB9
NGF signalling via TRKA from the plasma membrane_Homo sapiens_R-HSA-187037	21/374	0.00450293	0.0393443	10.0479	CD86;VWF;TRAT1;ITPR1;PIK3CD;IL2RG;RASAL3;PSMB10;VAV1;PSMB8;FOXO1;PSMB9;APBB1IP;ADORA2A;CD19;PSME1;RAPGEF1;PIP4K2A;PSME2;FYN;LAT
Downstream signaling of activated FGFR2_Homo sapiens_R-HSA-5654696	19/329	0.00499416	0.040592	9.62302	CD86;VWF;TRAT1;ITPR1;PIK3CD;IL2RG;RASAL3;PSMB10;VAV1;PSMB8;FOXO1;PSMB9;APBB1IP;CD19;PSME1;PIP4K2A;PSME2;FYN;LAT
Downstream signaling of activated FGFR3_Homo sapiens_R-HSA-5654708	19/329	0.00499416	0.040592	9.5816	CD86;VWF;TRAT1;ITPR1;PIK3CD;IL2RG;RASAL3;PSMB10;VAV1;PSMB8;FOXO1;PSMB9;APBB1IP;CD19;PSME1;PIP4K2A;PSME2;FYN;LAT
Downstream signaling of activated FGFR4_Homo sapiens_R-HSA-5654716	19/329	0.00499416	0.040592	9.52689	CD86;VWF;TRAT1;ITPR1;PIK3CD;IL2RG;RASAL3;PSMB10;VAV1;PSMB8;FOXO1;PSMB9;APBB1IP;CD19;PSME1;PIP4K2A;PSME2;FYN;LAT
Signaling by EGFR_Homo sapiens_R-HSA-177929	20/355	0.00529349	0.0420472	9.51319	CD86;VWF;TRAT1;ITPR1;PIK3CD;IL2RG;RASAL3;PSMB10;VAV1;PSMB8;FOXO1;PSMB9;APBB1IP;CD19;PSME1;PIP4K2A;PSME2;FYN;PAG1;LAT
Regulation of signaling by CBL_Homo sapiens_R-HSA-912631	43221	0.000145707	0.00226332	9.38595	SYK;RAPGEF1;PIK3CD;FYN;VAV1
Downstream signaling of activated FGFR1_Homo sapiens_R-HSA-5654687	19/332	0.00549396	0.0426698	9.28452	CD86;VWF;TRAT1;ITPR1;PIK3CD;IL2RG;RASAL3;PSMB10;VAV1;PSMB8;FOXO1;PSMB9;APBB1IP;CD19;PSME1;PIP4K2A;PSME2;FYN;LAT
Signaling by FGFR4_Homo sapiens_R-HSA-5654743	19/332	0.00549396	0.0426698	9.26609	CD86;VWF;TRAT1;ITPR1;PIK3CD;IL2RG;RASAL3;PSMB10;VAV1;PSMB8;FOXO1;PSMB9;APBB1IP;CD19;PSME1;PIP4K2A;PSME2;FYN;LAT
Signaling by FGFR3_Homo sapiens_R-HSA-5654741	19/333	0.00566941	0.0435485	9.21776	CD86;VWF;TRAT1;ITPR1;PIK3CD;IL2RG;RASAL3;PSMB10;VAV1;PSMB8;FOXO1;PSMB9;APBB1IP;CD19;PSME1;PIP4K2A;PSME2;FYN;LAT
Signaling by FGFR2_Homo sapiens_R-HSA-5654738	20/361	0.00633885	0.0461548	8.91155	CD86;VWF;TRAT1;ITPR1;PIK3CD;IL2RG;RASAL3;PSMB10;VAV1;PSMB8;FOXO1;PSMB9;APBB1IP;POLR2A;CD19;PSME1;PIP4K2A;PSME2;FYN;LAT
Signaling by FGFR1_Homo sapiens_R-HSA-5654736	19/336	0.00622349	0.0457918	8.84771	CD86;VWF;TRAT1;ITPR1;PIK3CD;IL2RG;RASAL3;PSMB10;VAV1;PSMB8;FOXO1;PSMB9;APBB1IP;CD19;PSME1;PIP4K2A;PSME2;FYN;LAT
Initial triggering of complement_Homo sapiens_R-HSA-166663	213/67	0.00165413	0.0180662	8.71016	FCN1;C1QB;C3;C1QA;IGKC;C1QC;C2
The role of Nef in HIV-1 replication and disease pathogenesis_Homo sapiens_R-HSA-164952	46/874	0.00130545	0.0153404	8.24357	CD4;ELMO1;FYN;CD247;DOCK2
G alpha (12/13) signalling events_Homo sapiens_R-HSA-416482	27/607	0.00176875	0.0184531	8.06203	FGD3;GNG2;ARHGEF3;RAC2;VAV1;ARHGEF6;FGD2;ARHGAP4
TNF receptor superfamily (TNFSF) members mediating non-canonical NF-kB pathway_Homo sapiens_R-HSA-5676594	42/856	0.000107877	0.00171377	7.59493	CD40;CD40LG;LTA;LTB;TNFSF13B
Complement cascade_Homo sapiens_R-HSA-166658	29434	0.00266945	0.0259159	7.46717	FCN1;C1QB;C3;C1QA;IGKC;C7;C1QC;C2
Vif-mediated degradation of APOBEC3G_Homo sapiens_R-HSA-180585	19511	0.00485573	0.040592	7.27419	APOBEC3G;PSME1;PSME2;PSMB10;PSMB8;PSMB9
Vpu mediated degradation of CD4_Homo sapiens_R-HSA-180534	18780	0.00400479	0.035889	7.07811	CD4;PSME1;PSME2;PSMB10;PSMB8;PSMB9
FCGR activation_Homo sapiens_R-HSA-2029481	18050	0.0032695	0.0304717	7.07507	FGR;IGKC;SYK;CD3G;FYN;CD247
Integrin cell surface interactions_Homo sapiens_R-HSA-216083	24654	0.00380083	0.0345036	6.79694	VCAM1;ITGB2;PECAM1;ICAM2;ITGAX;ICAM3;ITGB7
NRAGE signals death through JNK_Homo sapiens_R-HSA-193648	16589	0.00210566	0.0213313	6.54564	FGD3;ARHGEF3;VAV1;ARHGEF6;ARHGAP4;FGD2
Response to elevated platelet cytosolic Ca2+_Homo sapiens_R-HSA-76005	9/110	0.00575287	0.0437093	6.00839	LGALS3BP;SRGN;VWF;PRKCB;RARRES2;PLEK;PECAM1;SERPING1;CTSW
ROS, RNS production in response to bacteria_Homo sapiens_R-HSA-1222556	12540	0.00318977	0.0301304	5.76028	NCF1;NCF4;CYBB;CYBA;TCIRG1
GO Biological process
	Term	Overlap	P-value	Adjusted P-value	Combined Score	Genes
regulation of T cell activation via T cell receptor contact with antigen bound to MHC molecule on antigen presenting cell (GO:2001188)	34/196	9.00138e-17	1.79057e-13	133.614	IFITM1;CD40;KLRB1;ITGB2;ICAM2;ICAM3;CD3G;CD1C;SLA2;CD3E;CD3D;C3;IGKC;CD19;CCL5;ITGB7;PAG1;MICA;VCAM1;SH2D1A;HLA-B;HLA-F;HLA-E;CD4;NCR3;CD40LG;TYROBP;SELL;CD8A;IRF7;KLRD1;CD247;HCST;LAT
T cell receptor signaling pathway (GO:0050852)	30/141	1.65959e-17	8.70953e-14	126.781	ITK;WAS;PIK3CD;CD3G;SLA2;CD3E;CD3D;PSMB10;INPP5D;PLCG2;FYN;HLA-DQA1;PAG1;HLA-DPA1;BTN3A1;TRAT1;RFTN1;THEMIS;PSMB8;PSMB9;ZAP70;CD4;PTPRC;PSME1;HLA-DPB1;PSME2;HLA-DRA;CD247;SKAP1;LAT
regulation of innate immune response (GO:0045088)	33/201	1.38471e-15	1.03814e-12	123.828	IFITM1;CD40;KLRB1;ITGB2;ICAM2;ICAM3;CD3G;CD1C;SLA2;CD3E;CD3D;C3;IGKC;CD19;DHX58;ITGB7;MICA;VCAM1;SH2D1A;HLA-B;HLA-F;HLA-E;FGR;NCR3;CD40LG;TYROBP;SELL;CD8A;IRF1;IRF7;KLRD1;CD247;HCST
vascular endothelial growth factor receptor signaling pathway (GO:0048010)	28/133	2.67553e-16	2.83489e-13	122.771	CYFIP2;BLK;CSF1R;ITK;NCF1;NCF4;SLA;SLA2;CD3E;PTK2B;NCKAP1L;FYN;PAG1;SYK;MATK;CYBB;CYBA;VAV1;NELL2;FGR;ZAP70;CD4;CD8A;CD7;ELMO1;BTK;RAPGEF1;GRAP
termination of T cell signal transduction (GO:0023022)	30/150	1.02357e-16	1.79057e-13	122.559	ITK;WAS;PIK3CD;CD3G;CD3E;CD3D;PSMB10;INPP5D;PLCG2;FYN;HLA-DQA1;PAG1;HLA-DPA1;BTN3A1;TRAT1;RFTN1;THEMIS;LILRB4;PSMB8;PSMB9;ZAP70;CD4;PTPRC;PSME1;HLA-DPB1;PSME2;HLA-DRA;CD247;SKAP1;LAT
regulation of natural killer cell differentiation involved in immune response (GO:0032826)	32/190	1.76921e-15	1.1606e-12	119.493	IFITM1;CD40;KLRB1;ITGB2;ICAM2;ICAM3;CD3G;PRDM1;CD1C;SLA2;CD3E;CD3D;C3;IGKC;CD19;ITGB7;MICA;ZNF683;VCAM1;SH2D1A;HLA-B;HLA-F;HLA-E;NCR3;TYROBP;CD40LG;SELL;CD8A;IRF7;KLRD1;CD247;HCST
regulation of humoral immune response (GO:0002920)	31/189	1.04668e-14	5.493e-12	113.013	IFITM1;CD40;KLRB1;ITGB2;ICAM2;ICAM3;CD3G;CXCL13;CD1C;SLA2;CD3E;CD3D;C3;IGKC;CD19;ITGB7;MICA;VCAM1;SH2D1A;HLA-B;HLA-F;HLA-E;NCR3;TYROBP;CD40LG;SELL;CD8A;IRF7;KLRD1;CD247;HCST
regulation of memory T cell differentiation (GO:0043380)	31/191	1.41187e-14	6.17457e-12	112.581	IFITM1;CD40;KLRB1;ITGB2;ICAM2;ICAM3;CD3G;CD1C;SLA2;CD3E;CD3D;C3;IGKC;CD19;ITGB7;MICA;VCAM1;SH2D1A;HLA-B;HLA-F;HLA-E;CD2;NCR3;TYROBP;CD40LG;SELL;CD8A;IRF7;KLRD1;CD247;HCST
regulation of neutrophil degranulation (GO:0043313)	31/189	1.04668e-14	5.493e-12	112.342	IFITM1;CD40;KLRB1;ITGB2;ICAM2;ICAM3;CD3G;CD1C;SLA2;CD3E;CD3D;C3;IGKC;CD19;ITGB7;MICA;VCAM1;SYK;SH2D1A;HLA-B;HLA-F;HLA-E;NCR3;TYROBP;CD40LG;SELL;CD8A;IRF7;KLRD1;CD247;HCST
regulation of cytokine production involved in immune response (GO:0002718)	31/195	2.53824e-14	1.02467e-11	111.627	IFITM1;CD40;CD83;KLRB1;ITGB2;ICAM2;ICAM3;CD3G;CD1C;SLA2;CD3E;CD3D;C3;IGKC;CD19;ITGB7;MICA;VCAM1;SH2D1A;HLA-B;HLA-F;HLA-E;NCR3;CD40LG;TYROBP;SELL;CD8A;IRF7;KLRD1;CD247;HCST
regulation of adaptive immune response (GO:0002819)	31/191	1.41187e-14	6.17457e-12	111.437	IFITM1;CD40;KLRB1;ITGB2;ICAM2;ICAM3;CD3G;CD1C;SLA2;CD3E;CD3D;C3;IGKC;CD19;ITGB7;MICA;VCAM1;SH2D1A;HLA-B;HLA-F;HLA-E;NCR3;TYROBP;CD40LG;SELL;CD8A;IRF1;IRF7;KLRD1;CD247;HCST
regulation of antigen receptor-mediated signaling pathway (GO:0050854)	31/204	8.98735e-14	1.94663e-11	107.735	IFITM1;CD40;KLRB1;ITGB2;ICAM2;ICAM3;CD3G;CD1C;SLA2;CD3E;CD3D;C3;IGKC;CD19;ITGB7;MICA;VCAM1;SH2D1A;HLA-B;HLA-F;HLA-E;NCR3;CD40LG;TYROBP;SELL;CD8A;IRF7;KLRD1;CD247;HCST;CDC42SE2
regulation of inflammatory response to antigenic stimulus (GO:0002861)	32/230	4.3337e-13	7.33653e-11	106.558	IFITM1;CD40;KLRB1;ITGB2;ICAM2;ICAM3;TNFAIP3;CD3G;CD1C;SLA2;CD3E;CD3D;C3;IGKC;CD19;CASP1;ITGB7;MICA;VCAM1;SH2D1A;HLA-B;HLA-F;HLA-E;NCR3;CD40LG;TYROBP;SELL;CD8A;IRF7;KLRD1;CD247;HCST
regulation of natural killer cell proliferation involved in immune response (GO:0032820)	30/190	8.03845e-14	1.83416e-11	105.763	IFITM1;CD40;KLRB1;ITGB2;ICAM2;ICAM3;CD3G;CD1C;SLA2;CD3E;CD3D;C3;IGKC;CD19;ITGB7;MICA;VCAM1;SH2D1A;HLA-B;HLA-F;HLA-E;NCR3;TYROBP;CD40LG;SELL;CD8A;IRF7;KLRD1;CD247;HCST
negative regulation of immune response (GO:0050777)	30/194	1.41545e-13	2.65296e-11	105.539	IFITM1;CD40;KLRB1;ITGB2;ICAM2;ICAM3;CD3G;CD1C;SLA2;CD3E;CD3D;C3;IGKC;CD19;ITGB7;MICA;VCAM1;SH2D1A;HLA-B;HLA-F;HLA-E;NCR3;CD40LG;TYROBP;SELL;CD8A;IRF7;KLRD1;CD247;HCST
regulation of T-helper cell differentiation (GO:0045622)	30/189	6.96126e-14	1.73965e-11	105.309	IFITM1;CD40;KLRB1;ITGB2;ICAM2;ICAM3;CD3G;CD1C;SLA2;CD3E;CD3D;C3;IGKC;CD19;ITGB7;MICA;VCAM1;SH2D1A;HLA-B;HLA-F;HLA-E;NCR3;TYROBP;CD40LG;SELL;CD8A;IRF7;KLRD1;CD247;HCST
regulation of Fc receptor mediated stimulatory signaling pathway (GO:0060368)	31/206	1.17861e-13	2.29087e-11	105.117	IFITM1;CD40;KLRB1;ITGB2;ICAM2;ICAM3;CD3G;CD1C;SLA2;CD3E;CD3D;C3;IGKC;CD19;ITGB7;MICA;VCAM1;SH2D1A;HLA-B;HLA-F;HLA-E;NCR3;CD40LG;TYROBP;SELL;CD8A;IRF7;KLRD1;CD247;HCST;CDC42SE2
regulation of mast cell activation involved in immune response (GO:0033006)	30/190	8.03845e-14	1.83416e-11	104.957	IFITM1;CD40;KLRB1;ITGB2;ICAM2;ICAM3;CD3G;CD1C;SLA2;CD3E;CD3D;C3;IGKC;CD19;ITGB7;MICA;VCAM1;SH2D1A;HLA-B;HLA-F;HLA-E;NCR3;TYROBP;CD40LG;SELL;CD8A;IRF7;KLRD1;CD247;HCST
positive regulation of immune response (GO:0050778)	30/192	1.06873e-13	2.15719e-11	104.779	IFITM1;CD40;KLRB1;ITGB2;ICAM2;ICAM3;CD3G;CD1C;SLA2;CD3E;CD3D;C3;IGKC;CD19;ITGB7;MICA;VCAM1;SH2D1A;HLA-B;HLA-F;HLA-E;NCR3;TYROBP;CD40LG;SELL;CD8A;IRF7;KLRD1;CD247;HCST
regulation of plasma cell differentiation (GO:1900098)	30/191	9.27321e-14	1.94663e-11	104.776	IFITM1;CD40;KLRB1;ITGB2;ICAM2;ICAM3;CD3G;CD1C;SLA2;CD3E;CD3D;C3;IGKC;CD19;ITGB7;MICA;VCAM1;SH2D1A;HLA-B;HLA-F;HLA-E;NCR3;TYROBP;CD40LG;SELL;CD8A;IRF7;KLRD1;CD247;HCST
regulation of basophil degranulation (GO:1903581)	30/188	6.02244e-14	1.58029e-11	104.617	IFITM1;CD40;KLRB1;ITGB2;ICAM2;ICAM3;CD3G;CD1C;SLA2;CD3E;CD3D;C3;IGKC;CD19;ITGB7;MICA;VCAM1;SH2D1A;HLA-B;HLA-F;HLA-E;NCR3;TYROBP;CD40LG;SELL;CD8A;IRF7;KLRD1;CD247;HCST
regulation of CD4-positive, CD25-positive, alpha-beta regulatory T cell differentiation involved in immune response (GO:0032832)	30/188	6.02244e-14	1.58029e-11	104.575	IFITM1;CD40;KLRB1;ITGB2;ICAM2;ICAM3;CD3G;CD1C;SLA2;CD3E;CD3D;C3;IGKC;CD19;ITGB7;MICA;VCAM1;SH2D1A;HLA-B;HLA-F;HLA-E;NCR3;TYROBP;CD40LG;SELL;CD8A;IRF7;KLRD1;CD247;HCST
regulation of eosinophil degranulation (GO:0043309)	30/188	6.02244e-14	1.58029e-11	104.516	IFITM1;CD40;KLRB1;ITGB2;ICAM2;ICAM3;CD3G;CD1C;SLA2;CD3E;CD3D;C3;IGKC;CD19;ITGB7;MICA;VCAM1;SH2D1A;HLA-B;HLA-F;HLA-E;NCR3;TYROBP;CD40LG;SELL;CD8A;IRF7;KLRD1;CD247;HCST
regulation of gamma-delta T cell activation involved in immune response (GO:2001191)	30/188	6.02244e-14	1.58029e-11	104.453	IFITM1;CD40;KLRB1;ITGB2;ICAM2;ICAM3;CD3G;CD1C;SLA2;CD3E;CD3D;C3;IGKC;CD19;ITGB7;MICA;VCAM1;SH2D1A;HLA-B;HLA-F;HLA-E;NCR3;TYROBP;CD40LG;SELL;CD8A;IRF7;KLRD1;CD247;HCST
regulation of immune response (GO:0050776)	30/188	6.02244e-14	1.58029e-11	104.336	IFITM1;CD40;KLRB1;ITGB2;ICAM2;ICAM3;CD3G;CD1C;SLA2;CD3E;CD3D;C3;IGKC;CD19;ITGB7;MICA;VCAM1;SH2D1A;HLA-B;HLA-F;HLA-E;NCR3;TYROBP;CD40LG;SELL;CD8A;IRF7;KLRD1;CD247;HCST
regulation of immune response to tumor cell (GO:0002837)	30/188	6.02244e-14	1.58029e-11	104.305	IFITM1;CD40;KLRB1;ITGB2;ICAM2;ICAM3;CD3G;CD1C;SLA2;CD3E;CD3D;C3;IGKC;CD19;ITGB7;MICA;VCAM1;SH2D1A;HLA-B;HLA-F;HLA-E;NCR3;TYROBP;CD40LG;SELL;CD8A;IRF7;KLRD1;CD247;HCST
regulation of type 2 immune response (GO:0002828)	30/188	6.02244e-14	1.58029e-11	104.253	IFITM1;CD40;KLRB1;ITGB2;ICAM2;ICAM3;CD3G;CD1C;SLA2;CD3E;CD3D;C3;IGKC;CD19;ITGB7;MICA;VCAM1;SH2D1A;HLA-B;HLA-F;HLA-E;NCR3;TYROBP;CD40LG;SELL;CD8A;IRF7;KLRD1;CD247;HCST
T cell differentiation (GO:0030217)	19/55	8.46822e-16	7.40687e-13	98.2131	CD86;ITK;PIK3CD;CD3G;CD3E;SLA2;CD3D;CD2;LFNG;ZAP70;CD4;PPP3CB;PTPRC;CD8A;CD7;FYN;GPR18;ADA;LAT
neutrophil degranulation (GO:0043312)	40/487	8.64126e-09	4.01322e-07	91.4014	ARHGAP9;FCN1;GMFG;MVP;ITGB2;FGL2;LRMP;TCIRG1;IQGAP2;C3;PLAC8;CST3;STK10;HK3;MMP25;ALOX5;ITGAX;TBC1D10C;CTSH;NCKAP1L;CTSC;GSDMD;CD53;SYK;FUCA1;RNASET2;CYBB;CYBA;TNFRSF1B;LILRB3;MMP9;FGR;PTPRC;TYROBP;SELL;RAB37;PECAM1;PTPN6;PLEKHO2;DOCK2
establishment of T cell polarity (GO:0001768)	17/39	2.70092e-16	2.83489e-13	86.8694	CD86;ITK;CCL21;PIK3CD;CD3G;CD3E;SLA2;CD2;ZAP70;PPP3CB;CD8A;CD7;CCR7;FYN;CCL19;ADA;LAT
chronic inflammatory response (GO:0002544)	28/211	4.04463e-11	3.93078e-09	86.1008	CSF1R;CD40;CXCL9;ITGB2;PIK3CD;CXCL13;MMP25;IL18RAP;CCL5;CCR7;TNFRSF14;CCL19;TNFRSF4;CCL15;KLRG1;CCL22;CCL21;SYK;CYBB;CYBA;TNFRSF1B;NCR3;CD40LG;ADORA2A;CD27;TLR8;TNFRSF25;FOLR2
inflammatory response (GO:0006954)	28/211	4.04463e-11	3.93078e-09	86.0588	CSF1R;CD40;CXCL9;ITGB2;PIK3CD;CXCL13;MMP25;IL18RAP;CCL5;CCR7;TNFRSF14;CCL19;TNFRSF4;CCL15;KLRG1;CCL22;CCL21;SYK;CYBB;CYBA;TNFRSF1B;NCR3;CD40LG;ADORA2A;CD27;TLR8;TNFRSF25;FOLR2
acute inflammatory response (GO:0002526)	28/212	4.53153e-11	4.3239e-09	86.0371	CSF1R;CD40;CXCL9;ITGB2;PIK3CD;CXCL13;MMP25;IL18RAP;CCL5;CCR7;TNFRSF14;CCL19;TNFRSF4;CCL15;KLRG1;CCL22;CCL21;SYK;CYBB;CYBA;TNFRSF1B;NCR3;CD40LG;ADORA2A;CD27;TLR8;TNFRSF25;FOLR2
inflammatory response to wounding (GO:0090594)	28/211	4.04463e-11	3.93078e-09	85.9896	CSF1R;CD40;CXCL9;ITGB2;PIK3CD;CXCL13;MMP25;IL18RAP;CCL5;CCR7;TNFRSF14;CCL19;TNFRSF4;CCL15;KLRG1;CCL22;CCL21;SYK;CYBB;CYBA;TNFRSF1B;NCR3;CD40LG;ADORA2A;CD27;TLR8;TNFRSF25;FOLR2
tumor necrosis factor-mediated signaling pathway (GO:0033209)	30/272	8.16936e-10	6.69888e-08	84.4459	CSF1R;CEBPA;CD40;TNFRSF13B;PSMB10;TNFSF13B;SOCS1;CCL5;TNFRSF17;PTK2B;TNFRSF14;CCL19;TNFRSF4;CCL15;CCL22;CCL21;STAT1;TNFSF13;TNFRSF1B;PSMB8;PSMB9;CD40LG;AIM2;PSME1;LTA;PSME2;CD27;TNFRSF25;LTB;IL6ST
interferon-gamma-mediated signaling pathway (GO:0060333)	27/204	9.61284e-11	8.69796e-09	82.616	CSF1R;CEBPA;IFI30;OASL;SOCS1;CCL5;CCL19;GBP2;HLA-DQA1;CCL15;HLA-DPA1;CCL22;VCAM1;CCL21;STAT1;HLA-B;HLA-F;HLA-E;IFNG;IRF1;HLA-DPB1;IRF7;HLA-DRA;IRF8;TRIM38;IL6ST;IRF9
ERBB signaling pathway (GO:0038127)	19/76	6.42796e-13	1.02224e-10	79.7477	BLK;ITK;CSF1R;SYK;MVP;MATK;SLA;CD3E;SLA2;FGR;ZAP70;CD4;CD8A;CD7;RAPGEF1;BTK;FYN;GRAP;PAG1
activation of transmembrane receptor protein tyrosine kinase activity (GO:0007171)	21/112	1.55417e-11	1.8125e-09	78.2776	BLK;CSF1R;ITK;SYK;MATK;SLA;ADRB2;SLA2;CD3E;TGFBR2;FGR;ZAP70;CD4;CD8A;CCL5;CD7;BTK;RAPGEF1;FYN;GRAP;PAG1
positive regulation of cell proliferation (GO:0008284)	35/442	1.82341e-07	7.47597e-06	76.1835	BLK;CD86;ITK;CSF1R;CD40;CXCL9;LEF1;SLA;TCIRG1;SLA2;CXCL13;TNFSF13B;CCND2;CTSH;PTK2B;TNFRSF14;FYN;TNFRSF4;SLAMF1;TNFSF13;MATK;TNFRSF1B;TGFBR2;FGR;ZAP70;IFNG;BTK;MZB1;HCLS1;CD27;PTPN6;TNFRSF25;GRAP;IL6ST;FOLR2
intracellular defense response (GO:0002818)	17/58	6.16597e-13	1.01122e-10	74.9105	LGALS3BP;ITK;CXCL9;NCF1;TRAT1;SH2D1A;PRF1;LY96;LSP1;TCIRG1;TYROBP;ADORA2A;GNLY;CD19;PTK2B;CCR6;KLRG1
sevenless signaling pathway (GO:0045500)	18/72	2.61347e-12	3.70689e-10	74.5114	BLK;ITK;CSF1R;SYK;MATK;SLA;CD3E;SLA2;FGR;ZAP70;CD4;CD8A;CD7;RAPGEF1;BTK;FYN;GRAP;PAG1
Tie signaling pathway (GO:0048014)	18/74	4.33563e-12	5.8342e-10	74.1136	BLK;ITK;CSF1R;SYK;MATK;SLA;CD3E;SLA2;FGR;ZAP70;CD4;CD8A;CD7;RAPGEF1;BTK;FYN;GRAP;PAG1
glial cell-derived neurotrophic factor receptor signaling pathway (GO:0035860)	18/74	4.33563e-12	5.8342e-10	73.9952	BLK;ITK;CSF1R;SYK;MATK;SLA;CD3E;SLA2;FGR;ZAP70;CD4;CD8A;CD7;RAPGEF1;BTK;FYN;GRAP;PAG1
growth hormone receptor signaling pathway (GO:0060396)	18/80	1.79352e-11	2.00264e-09	72.7579	BLK;ITK;CSF1R;SYK;MATK;SLA;CD3E;SLA2;FGR;ZAP70;CD4;CD8A;CD7;RAPGEF1;BTK;FYN;GRAP;PAG1
brain-derived neurotrophic factor receptor signaling pathway (GO:0031547)	18/75	5.54823e-12	7.10174e-10	72.6409	BLK;ITK;CSF1R;SYK;MATK;SLA;CD3E;SLA2;FGR;ZAP70;CD4;CD8A;CD7;RAPGEF1;BTK;FYN;GRAP;PAG1
transmembrane receptor protein tyrosine kinase signaling pathway (GO:0007169)	18/77	8.97455e-12	1.07042e-09	72.2422	BLK;ITK;CSF1R;SYK;MATK;SLA;CD3E;SLA2;FGR;ZAP70;CD4;CD8A;CD7;RAPGEF1;BTK;FYN;GRAP;PAG1
gamma-delta T cell activation (GO:0046629)	15/40	2.31281e-13	4.18539e-11	72.2364	CD86;ITK;PIK3CD;CD3G;CD3E;SLA2;CD2;ZAP70;PPP3CB;CD8A;CD7;FYN;ADA;LAT;MICA
neurotrophin TRK receptor signaling pathway (GO:0048011)	18/80	1.79352e-11	2.00264e-09	70.897	BLK;ITK;CSF1R;SYK;MATK;SLA;CD3E;SLA2;FGR;ZAP70;CD4;CD8A;CD7;RAPGEF1;BTK;FYN;GRAP;PAG1
collagen-activated tyrosine kinase receptor signaling pathway (GO:0038063)	18/76	7.07061e-12	8.62944e-10	70.5985	BLK;ITK;CSF1R;SYK;MATK;SLA;CD3E;SLA2;FGR;ZAP70;CD4;CD8A;CD7;RAPGEF1;BTK;FYN;GRAP;PAG1
T cell proliferation (GO:0042098)	15/41	3.54755e-13	6.20585e-11	70.465	CD86;ITK;PIK3CD;CD3G;CD3E;SLA2;CD2;ZAP70;PPP3CB;CD8A;CD7;FYN;TNFRSF4;ADA;LAT
TNFSF11-mediated signaling pathway (GO:0071847)	21/115	2.63281e-11	2.87854e-09	69.8131	CD40;TNFRSF13B;STAT1;TNFSF13;TNFRSF1B;PSMB10;PSMB8;PSMB9;TNFSF13B;AIM2;CD40LG;PSME1;LTA;PSME2;CD27;TNFRSF17;PTK2B;TNFRSF25;TNFRSF14;LTB;TNFRSF4
apoptotic process (GO:0006915)	24/196	5.1763e-09	2.6374e-07	68.1521	CYFIP2;STAT1;GZMA;ITGB2;PRF1;LY86;GZMB;STK4;TGFBR2;GZMH;CD2;IFNG;ADORA2A;IRF1;ELMO1;CASP1;LTA;CAPN3;MAL;PTK2B;PTPN6;TNFRSF25;OGT;ARHGEF6
apoptotic process in bone marrow (GO:0071839)	24/196	5.1763e-09	2.6374e-07	68.0748	CYFIP2;STAT1;GZMA;ITGB2;PRF1;LY86;GZMB;STK4;TGFBR2;GZMH;CD2;IFNG;ADORA2A;IRF1;ELMO1;CASP1;LTA;CAPN3;MAL;PTK2B;PTPN6;TNFRSF25;OGT;ARHGEF6
epithelial cell apoptotic process (GO:1904019)	24/196	5.1763e-09	2.6374e-07	68.0482	CYFIP2;STAT1;GZMA;ITGB2;PRF1;LY86;GZMB;STK4;TGFBR2;GZMH;CD2;IFNG;ADORA2A;IRF1;ELMO1;CASP1;LTA;CAPN3;MAL;PTK2B;PTPN6;TNFRSF25;OGT;ARHGEF6
fat cell apoptotic process (GO:1904606)	24/196	5.1763e-09	2.6374e-07	67.9911	CYFIP2;STAT1;GZMA;ITGB2;PRF1;LY86;GZMB;STK4;TGFBR2;GZMH;CD2;IFNG;ADORA2A;IRF1;ELMO1;CASP1;LTA;CAPN3;MAL;PTK2B;PTPN6;TNFRSF25;OGT;ARHGEF6
glial cell apoptotic process (GO:0034349)	24/196	5.1763e-09	2.6374e-07	67.9227	CYFIP2;STAT1;GZMA;ITGB2;PRF1;LY86;GZMB;STK4;TGFBR2;GZMH;CD2;IFNG;ADORA2A;IRF1;ELMO1;CASP1;LTA;CAPN3;MAL;PTK2B;PTPN6;TNFRSF25;OGT;ARHGEF6
hepatoblast apoptotic process (GO:1902489)	24/196	5.1763e-09	2.6374e-07	67.8721	CYFIP2;STAT1;GZMA;ITGB2;PRF1;LY86;GZMB;STK4;TGFBR2;GZMH;CD2;IFNG;ADORA2A;IRF1;ELMO1;CASP1;LTA;CAPN3;MAL;PTK2B;PTPN6;TNFRSF25;OGT;ARHGEF6
inflammatory cell apoptotic process (GO:0006925)	24/196	5.1763e-09	2.6374e-07	67.8586	CYFIP2;STAT1;GZMA;ITGB2;PRF1;LY86;GZMB;STK4;TGFBR2;GZMH;CD2;IFNG;ADORA2A;IRF1;ELMO1;CASP1;LTA;CAPN3;MAL;PTK2B;PTPN6;TNFRSF25;OGT;ARHGEF6
T cell activation involved in immune response (GO:0002286)	16/56	4.59989e-12	6.03505e-10	67.8497	CD86;ITK;PIK3CD;CD3G;CD3E;CD1C;SLA2;CD2;ZAP70;PPP3CB;CD8A;CD7;FYN;LCP1;ADA;LAT
leukocyte apoptotic process (GO:0071887)	24/196	5.1763e-09	2.6374e-07	67.7957	CYFIP2;STAT1;GZMA;ITGB2;PRF1;LY86;GZMB;STK4;TGFBR2;GZMH;CD2;IFNG;ADORA2A;IRF1;ELMO1;CASP1;LTA;CAPN3;MAL;PTK2B;PTPN6;TNFRSF25;OGT;ARHGEF6
myeloid cell apoptotic process (GO:0033028)	24/196	5.1763e-09	2.6374e-07	67.7913	CYFIP2;STAT1;GZMA;ITGB2;PRF1;LY86;GZMB;STK4;TGFBR2;GZMH;CD2;IFNG;ADORA2A;IRF1;ELMO1;CASP1;LTA;CAPN3;MAL;PTK2B;PTPN6;TNFRSF25;OGT;ARHGEF6
fibroblast apoptotic process (GO:0044346)	24/197	5.73201e-09	2.81137e-07	67.7222	CYFIP2;STAT1;GZMA;ITGB2;PRF1;LY86;GZMB;STK4;TGFBR2;GZMH;CD2;IFNG;ADORA2A;IRF1;ELMO1;CASP1;LTA;CAPN3;MAL;PTK2B;PTPN6;TNFRSF25;OGT;ARHGEF6
myofibroblast cell apoptotic process (GO:1904516)	24/196	5.1763e-09	2.6374e-07	67.6951	CYFIP2;STAT1;GZMA;ITGB2;PRF1;LY86;GZMB;STK4;TGFBR2;GZMH;CD2;IFNG;ADORA2A;IRF1;ELMO1;CASP1;LTA;CAPN3;MAL;PTK2B;PTPN6;TNFRSF25;OGT;ARHGEF6
retinal cell apoptotic process (GO:1990009)	24/196	5.1763e-09	2.6374e-07	67.6816	CYFIP2;STAT1;GZMA;ITGB2;PRF1;LY86;GZMB;STK4;TGFBR2;GZMH;CD2;IFNG;ADORA2A;IRF1;ELMO1;CASP1;LTA;CAPN3;MAL;PTK2B;PTPN6;TNFRSF25;OGT;ARHGEF6
melanocyte apoptotic process (GO:1902362)	24/197	5.73201e-09	2.81137e-07	67.6613	CYFIP2;STAT1;GZMA;ITGB2;PRF1;LY86;GZMB;STK4;TGFBR2;GZMH;CD2;IFNG;ADORA2A;IRF1;ELMO1;CASP1;LTA;CAPN3;MAL;PTK2B;PTPN6;TNFRSF25;OGT;ARHGEF6
mesenchymal cell apoptotic process (GO:0097152)	24/197	5.73201e-09	2.81137e-07	67.4932	CYFIP2;STAT1;GZMA;ITGB2;PRF1;LY86;GZMB;STK4;TGFBR2;GZMH;CD2;IFNG;ADORA2A;IRF1;ELMO1;CASP1;LTA;CAPN3;MAL;PTK2B;PTPN6;TNFRSF25;OGT;ARHGEF6
B cell receptor signaling pathway (GO:0050853)	18/83	3.47064e-11	3.57136e-09	67.2833	BLK;SYK;PRKCB;RFTN1;PIK3CD;SLA2;LAT2;CD79B;CD79A;PTPRC;IGKC;IGLL1;CD19;BTK;PLCG2;CTLA4;CD38;NCKAP1L
muscle cell apoptotic process (GO:0010657)	24/197	5.73201e-09	2.81137e-07	67.2159	CYFIP2;STAT1;GZMA;ITGB2;PRF1;LY86;GZMB;STK4;TGFBR2;GZMH;CD2;IFNG;ADORA2A;IRF1;ELMO1;CASP1;LTA;CAPN3;MAL;PTK2B;PTPN6;TNFRSF25;OGT;ARHGEF6
hepatocyte growth factor receptor signaling pathway (GO:0048012)	18/83	3.47064e-11	3.57136e-09	66.8718	BLK;ITK;CSF1R;SYK;MATK;SLA;CD3E;SLA2;FGR;ZAP70;CD4;CD8A;CD7;RAPGEF1;BTK;FYN;GRAP;PAG1
platelet-derived growth factor receptor signaling pathway (GO:0048008)	18/85	5.30068e-11	4.9675e-09	66.7582	BLK;ITK;CSF1R;SYK;MATK;SLA;CD3E;SLA2;FGR;ZAP70;CD4;CD8A;CD7;RAPGEF1;BTK;FYN;GRAP;PAG1
anoikis (GO:0043276)	24/203	1.04175e-08	4.75402e-07	66.0234	CYFIP2;STAT1;GZMA;ITGB2;PRF1;LY86;GZMB;STK4;TGFBR2;GZMH;CD2;IFNG;ADORA2A;IRF1;ELMO1;CASP1;LTA;CAPN3;MAL;PTK2B;PTPN6;TNFRSF25;OGT;ARHGEF6
cellular defense response (GO:0006968)	16/57	6.22007e-12	7.77213e-10	65.6002	LGALS3BP;ITK;CXCL9;NCF1;TRAT1;SH2D1A;PRF1;LY96;LSP1;TCIRG1;TYROBP;ADORA2A;CD19;PTK2B;CCR6;KLRG1
vascular endothelial growth factor signaling pathway (GO:0038084)	18/90	1.44889e-10	1.28877e-08	65.5882	BLK;ITK;CSF1R;SYK;MATK;SLA;CD3E;SLA2;FGR;ZAP70;CD4;CD8A;CD7;RAPGEF1;BTK;FYN;GRAP;PAG1
B cell receptor apoptotic signaling pathway (GO:1990117)	19/110	6.29642e-10	5.24502e-08	65.4972	BLK;SYK;PRKCB;RFTN1;PIK3CD;CD79B;LAT2;CD79A;PTPRC;IGKC;IFNG;IGLL1;CD19;BTK;PLCG2;CD27;CTLA4;CD38;NCKAP1L
insulin-like growth factor receptor signaling pathway (GO:0048009)	18/82	2.79463e-11	2.99311e-09	65.4856	BLK;ITK;CSF1R;SYK;MATK;SLA;CD3E;SLA2;FGR;ZAP70;CD4;CD8A;CD7;RAPGEF1;BTK;FYN;GRAP;PAG1
neuron apoptotic process (GO:0051402)	24/206	1.39188e-08	6.29708e-07	64.4723	CYFIP2;STAT1;GZMA;ITGB2;PRF1;LY86;GZMB;STK4;TGFBR2;GZMH;CD2;IFNG;ADORA2A;IRF1;ELMO1;CASP1;LTA;CAPN3;MAL;PTK2B;PTPN6;TNFRSF25;OGT;ARHGEF6
T cell activation (GO:0042110)	14/36	8.13162e-13	1.25514e-10	63.9446	CD86;ITK;PIK3CD;CD3G;CD3E;SLA2;CD2;ZAP70;PPP3CB;CD8A;CD7;FYN;ADA;LAT
alpha-beta T cell activation (GO:0046631)	14/37	1.27252e-12	1.85505e-10	62.6783	CD86;ITK;PIK3CD;CD3G;CD3E;SLA2;CD2;ZAP70;PPP3CB;CD8A;CD7;FYN;ADA;LAT
memory T cell activation (GO:0035709)	14/37	1.27252e-12	1.85505e-10	62.2869	CD86;ITK;PIK3CD;CD3G;CD3E;SLA2;CD2;ZAP70;PPP3CB;CD8A;CD7;FYN;ADA;LAT
type I interferon signaling pathway (GO:0060337)	21/148	3.30803e-09	2.20725e-07	61.2584	CSF1R;CEBPA;IFITM1;STAT1;MX2;STAT2;HLA-B;IFI35;HLA-F;PSMB8;HLA-E;OASL;ISG20;SOCS1;IRF1;IRF7;IRF8;IL6ST;GBP2;XAF1;IRF9
positive regulation of alpha-beta T cell proliferation (GO:0046641)	13/40	7.69276e-11	7.08273e-09	57.9762	VCAM1;SYK;CD3E;PTPRC;CD40LG;HLA-DMB;CD6;CCL5;HLA-DPB1;NCKAP1L;CCL19;IL6ST;HLA-DPA1
regulation of cell proliferation (GO:0042127)	19/121	3.32266e-09	2.20725e-07	56.7436	BLK;ITK;CXCL9;CD40;SLA;CXCL13;SLA2;TNFRSF1B;TGFBR2;FGR;ZAP70;BTK;MZB1;CD27;TNFRSF25;TNFRSF14;FYN;GRAP;TNFRSF4
regulation of cell proliferation in bone marrow (GO:0071863)	19/121	3.32266e-09	2.20725e-07	56.6789	BLK;ITK;CXCL9;CD40;SLA;CXCL13;SLA2;TNFRSF1B;TGFBR2;FGR;ZAP70;BTK;MZB1;CD27;TNFRSF25;TNFRSF14;FYN;GRAP;TNFRSF4
regulation of cell proliferation involved in kidney development (GO:1901722)	19/121	3.32266e-09	2.20725e-07	56.6458	BLK;ITK;CXCL9;CD40;SLA;CXCL13;SLA2;TNFRSF1B;TGFBR2;FGR;ZAP70;BTK;MZB1;CD27;TNFRSF25;TNFRSF14;FYN;GRAP;TNFRSF4
regulation of fat cell proliferation (GO:0070344)	19/121	3.32266e-09	2.20725e-07	56.582	BLK;ITK;CXCL9;CD40;SLA;CXCL13;SLA2;TNFRSF1B;TGFBR2;FGR;ZAP70;BTK;MZB1;CD27;TNFRSF25;TNFRSF14;FYN;GRAP;TNFRSF4
regulation of germ cell proliferation (GO:1905936)	19/121	3.32266e-09	2.20725e-07	56.5512	BLK;ITK;CXCL9;CD40;SLA;CXCL13;SLA2;TNFRSF1B;TGFBR2;FGR;ZAP70;BTK;MZB1;CD27;TNFRSF25;TNFRSF14;FYN;GRAP;TNFRSF4
regulation of glial cell proliferation (GO:0060251)	19/121	3.32266e-09	2.20725e-07	56.5406	BLK;ITK;CXCL9;CD40;SLA;CXCL13;SLA2;TNFRSF1B;TGFBR2;FGR;ZAP70;BTK;MZB1;CD27;TNFRSF25;TNFRSF14;FYN;GRAP;TNFRSF4
regulation of cell proliferation involved in compound eye morphogenesis (GO:2000495)	19/122	3.82761e-09	2.33573e-07	56.5324	BLK;ITK;CXCL9;CD40;SLA;CXCL13;SLA2;TNFRSF1B;TGFBR2;FGR;ZAP70;BTK;MZB1;CD27;TNFRSF25;TNFRSF14;FYN;GRAP;TNFRSF4
regulation of cell proliferation involved in imaginal disc-derived wing morphogenesis (GO:0090256)	19/122	3.82761e-09	2.33573e-07	56.4559	BLK;ITK;CXCL9;CD40;SLA;CXCL13;SLA2;TNFRSF1B;TGFBR2;FGR;ZAP70;BTK;MZB1;CD27;TNFRSF25;TNFRSF14;FYN;GRAP;TNFRSF4
regulation of hemocyte proliferation (GO:0035206)	19/121	3.32266e-09	2.20725e-07	56.4529	BLK;ITK;CXCL9;CD40;SLA;CXCL13;SLA2;TNFRSF1B;TGFBR2;FGR;ZAP70;BTK;MZB1;CD27;TNFRSF25;TNFRSF14;FYN;GRAP;TNFRSF4
regulation of hair follicle cell proliferation (GO:0071336)	19/121	3.32266e-09	2.20725e-07	56.4449	BLK;ITK;CXCL9;CD40;SLA;CXCL13;SLA2;TNFRSF1B;TGFBR2;FGR;ZAP70;BTK;MZB1;CD27;TNFRSF25;TNFRSF14;FYN;GRAP;TNFRSF4
regulation of osteoblast proliferation (GO:0033688)	19/124	5.05676e-09	2.6374e-07	56.3651	BLK;ITK;CXCL9;CD40;SLA;CXCL13;SLA2;TNFRSF1B;TGFBR2;FGR;ZAP70;BTK;MZB1;CD27;TNFRSF25;TNFRSF14;FYN;GRAP;TNFRSF4
regulation of leukocyte proliferation (GO:0070663)	19/121	3.32266e-09	2.20725e-07	56.3548	BLK;ITK;CXCL9;CD40;SLA;CXCL13;SLA2;TNFRSF1B;TGFBR2;FGR;ZAP70;BTK;MZB1;CD27;TNFRSF25;TNFRSF14;FYN;GRAP;TNFRSF4
regulation of mammary stem cell proliferation (GO:2000101)	19/121	3.32266e-09	2.20725e-07	56.3414	BLK;ITK;CXCL9;CD40;SLA;CXCL13;SLA2;TNFRSF1B;TGFBR2;FGR;ZAP70;BTK;MZB1;CD27;TNFRSF25;TNFRSF14;FYN;GRAP;TNFRSF4
regulation of mesenchymal cell proliferation (GO:0010464)	19/121	3.32266e-09	2.20725e-07	56.264	BLK;ITK;CXCL9;CD40;SLA;CXCL13;SLA2;TNFRSF1B;TGFBR2;FGR;ZAP70;BTK;MZB1;CD27;TNFRSF25;TNFRSF14;FYN;GRAP;TNFRSF4
regulation of sebum secreting cell proliferation (GO:1904002)	19/121	3.32266e-09	2.20725e-07	56.2227	BLK;ITK;CXCL9;CD40;SLA;CXCL13;SLA2;TNFRSF1B;TGFBR2;FGR;ZAP70;BTK;MZB1;CD27;TNFRSF25;TNFRSF14;FYN;GRAP;TNFRSF4
regulation of skeletal muscle cell proliferation (GO:0014857)	19/121	3.32266e-09	2.20725e-07	56.2124	BLK;ITK;CXCL9;CD40;SLA;CXCL13;SLA2;TNFRSF1B;TGFBR2;FGR;ZAP70;BTK;MZB1;CD27;TNFRSF25;TNFRSF14;FYN;GRAP;TNFRSF4
regulation of cell proliferation involved in heart morphogenesis (GO:2000136)	19/122	3.82761e-09	2.33573e-07	56.17	BLK;ITK;CXCL9;CD40;SLA;CXCL13;SLA2;TNFRSF1B;TGFBR2;FGR;ZAP70;BTK;MZB1;CD27;TNFRSF25;TNFRSF14;FYN;GRAP;TNFRSF4
regulation of cardiac muscle cell proliferation (GO:0060043)	19/123	4.4027e-09	2.59611e-07	56.1603	BLK;ITK;CXCL9;CD40;SLA;CXCL13;SLA2;TNFRSF1B;TGFBR2;FGR;ZAP70;BTK;MZB1;CD27;TNFRSF25;TNFRSF14;FYN;GRAP;TNFRSF4
regulation of synoviocyte proliferation (GO:1901645)	19/121	3.32266e-09	2.20725e-07	56.1525	BLK;ITK;CXCL9;CD40;SLA;CXCL13;SLA2;TNFRSF1B;TGFBR2;FGR;ZAP70;BTK;MZB1;CD27;TNFRSF25;TNFRSF14;FYN;GRAP;TNFRSF4
regulation of chorionic trophoblast cell proliferation (GO:1901382)	19/122	3.82761e-09	2.33573e-07	56.114	BLK;ITK;CXCL9;CD40;SLA;CXCL13;SLA2;TNFRSF1B;TGFBR2;FGR;ZAP70;BTK;MZB1;CD27;TNFRSF25;TNFRSF14;FYN;GRAP;TNFRSF4
Kit signaling pathway (GO:0038109)	21/163	1.90857e-08	8.56084e-07	56.0654	BLK;CSF1R;ITK;CEBPA;SYK;MATK;SLA;SLA2;CD3E;FGR;ZAP70;CD4;SOCS1;CD8A;CD7;BTK;RAPGEF1;FYN;GRAP;IL6ST;PAG1
regulation of cell proliferation involved in tissue homeostasis (GO:0060784)	19/122	3.82761e-09	2.33573e-07	56.0157	BLK;ITK;CXCL9;CD40;SLA;CXCL13;SLA2;TNFRSF1B;TGFBR2;FGR;ZAP70;BTK;MZB1;CD27;TNFRSF25;TNFRSF14;FYN;GRAP;TNFRSF4
regulation of epithelial cell proliferation (GO:0050678)	19/122	3.82761e-09	2.33573e-07	56.0034	BLK;ITK;CXCL9;CD40;SLA;CXCL13;SLA2;TNFRSF1B;TGFBR2;FGR;ZAP70;BTK;MZB1;CD27;TNFRSF25;TNFRSF14;FYN;GRAP;TNFRSF4
regulation of fibroblast proliferation (GO:0048145)	19/122	3.82761e-09	2.33573e-07	55.9018	BLK;ITK;CXCL9;CD40;SLA;CXCL13;SLA2;TNFRSF1B;TGFBR2;FGR;ZAP70;BTK;MZB1;CD27;TNFRSF25;TNFRSF14;FYN;GRAP;TNFRSF4
regulation of myoblast proliferation (GO:2000291)	19/123	4.4027e-09	2.59611e-07	55.7807	BLK;ITK;CXCL9;CD40;SLA;CXCL13;SLA2;TNFRSF1B;TGFBR2;FGR;ZAP70;BTK;MZB1;CD27;TNFRSF25;TNFRSF14;FYN;GRAP;TNFRSF4
regulation of neural precursor cell proliferation (GO:2000177)	19/123	4.4027e-09	2.59611e-07	55.6518	BLK;ITK;CXCL9;CD40;SLA;CXCL13;SLA2;TNFRSF1B;TGFBR2;FGR;ZAP70;BTK;MZB1;CD27;TNFRSF25;TNFRSF14;FYN;GRAP;TNFRSF4
regulation of stem cell proliferation (GO:0072091)	19/125	5.7996e-09	2.81818e-07	55.5389	BLK;ITK;CXCL9;CD40;SLA;CXCL13;SLA2;TNFRSF1B;TGFBR2;FGR;ZAP70;BTK;MZB1;CD27;TNFRSF25;TNFRSF14;FYN;GRAP;TNFRSF4
regulation of cell proliferation involved in kidney morphogenesis (GO:0061006)	19/124	5.05676e-09	2.6374e-07	55.4018	BLK;ITK;CXCL9;CD40;SLA;CXCL13;SLA2;TNFRSF1B;TGFBR2;FGR;ZAP70;BTK;MZB1;CD27;TNFRSF25;TNFRSF14;FYN;GRAP;TNFRSF4
regulation of cell proliferation involved in embryonic placenta development (GO:0060723)	19/127	7.59642e-09	3.55947e-07	54.7373	BLK;ITK;CXCL9;CD40;SLA;CXCL13;SLA2;TNFRSF1B;TGFBR2;FGR;ZAP70;BTK;MZB1;CD27;TNFRSF25;TNFRSF14;FYN;GRAP;TNFRSF4
regulation of growth plate cartilage chondrocyte proliferation (GO:0003420)	19/126	6.64212e-09	3.19797e-07	54.7123	BLK;ITK;CXCL9;CD40;SLA;CXCL13;SLA2;TNFRSF1B;TGFBR2;FGR;ZAP70;BTK;MZB1;CD27;TNFRSF25;TNFRSF14;FYN;GRAP;TNFRSF4
regulation of trophectodermal cell proliferation (GO:1904073)	19/127	7.59642e-09	3.55947e-07	54.6514	BLK;ITK;CXCL9;CD40;SLA;CXCL13;SLA2;TNFRSF1B;TGFBR2;FGR;ZAP70;BTK;MZB1;CD27;TNFRSF25;TNFRSF14;FYN;GRAP;TNFRSF4
regulation of smooth muscle cell proliferation (GO:0048660)	19/127	7.59642e-09	3.55947e-07	54.0912	BLK;ITK;CXCL9;CD40;SLA;CXCL13;SLA2;TNFRSF1B;TGFBR2;FGR;ZAP70;BTK;MZB1;CD27;TNFRSF25;TNFRSF14;FYN;GRAP;TNFRSF4
ephrin receptor signaling pathway (GO:0048013)	20/151	2.5878e-08	1.15091e-06	54.0078	BLK;CSF1R;ITK;SYK;MATK;SLA;SLA2;CD3E;MMP9;FGR;ZAP70;CD4;CD8A;CD7;CHN1;BTK;RAPGEF1;FYN;GRAP;PAG1
negative regulation of cell proliferation (GO:0008285)	29/399	1.09272e-05	0.000261854	53.5359	BLK;ITK;CEBPA;BTG2;IFITM1;CD40;CXCL9;SLA;SLA2;CXCL13;ETS1;PTK2B;TNFRSF14;FYN;PIM2;TNFRSF4;WARS;EMP3;TNFRSF1B;TGFBR2;FGR;ZAP70;IRF1;BTK;MZB1;CD27;PTPN6;TNFRSF25;GRAP
fibroblast growth factor receptor signaling pathway (GO:0008543)	20/166	1.28283e-07	5.38585e-06	52.8577	BLK;CSF1R;ITK;SYK;MATK;SLA;SLA2;CD3E;FGR;ZAP70;CD4;POLR2A;CD8A;CCL5;CD7;BTK;RAPGEF1;FYN;GRAP;PAG1
positive regulation of protein kinase activity (GO:0045860)	21/176	7.38352e-08	3.17612e-06	52.7406	CD74;CSF1R;CD40;SEMA4D;CCL21;RARRES2;STK4;MMP9;C3;FGR;CLIP3;CD4;DAB2;CCND2;RASSF2;PTPRC;IFNG;PTK2B;CCR7;CCL19;LAT
positive regulation of immature T cell proliferation (GO:0033091)	1937-12-01	4.28128e-10	3.6833e-08	51.5013	VCAM1;PTPRC;CD40LG;HLA-DMB;CD6;CCL5;HLA-DPB1;NCKAP1L;CCL19;IL6ST;CD3E;HLA-DPA1
positive regulation of T cell homeostatic proliferation (GO:0042103)	1937-12-01	4.28128e-10	3.6833e-08	51.4669	VCAM1;PTPRC;CD40LG;HLA-DMB;CD6;CCL5;HLA-DPB1;NCKAP1L;CCL19;IL6ST;CD3E;HLA-DPA1
apoptotic mitochondrial changes (GO:0008637)	24/268	1.90108e-06	6.61979e-05	51.3654	CYFIP2;STAT1;GZMA;ITGB2;PRF1;LY86;GZMB;STK4;TGFBR2;GZMH;CD2;IFNG;ADORA2A;IRF1;ELMO1;CASP1;LTA;CAPN3;MAL;PTK2B;PTPN6;TNFRSF25;OGT;ARHGEF6
positive regulation of gamma-delta T cell proliferation (GO:0046648)	1938-12-01	6.08845e-10	5.15358e-08	50.9947	VCAM1;PTPRC;CD40LG;HLA-DMB;CD6;CCL5;HLA-DPB1;NCKAP1L;CCL19;IL6ST;CD3E;HLA-DPA1
peptidyl-tyrosine autophosphorylation (GO:0038083)	20/178	4.03458e-07	1.55687e-05	50.0137	BLK;MAP4K1;CSF1R;ITK;SYK;MATK;SLA;PASK;SLA2;STK4;FGR;STK10;ZAP70;BTK;PTK2B;PTPN6;FYN;CDK12;GRAP;PIM2
antigen processing and presentation of exogenous peptide antigen via MHC class I, TAP-dependent (GO:0002479)	15/78	8.78484e-09	4.04411e-07	48.0189	NCF1;NCF4;HLA-B;TAP1;CYBB;CYBA;HLA-F;IFI30;PSMB10;PSMB8;TAPBP;PSMB9;HLA-E;PSME1;PSME2
podosome assembly (GO:0071800)	16/112	2.23125e-07	8.93862e-06	46.6194	CD74;CD40;NCF1;WIPF1;WAS;NCF1C;CD3G;CD3E;TAPBP;NFS1;SLC7A6;SLC7A7;CAPN3;LPXN;PTK2B;NCKAP1L
insulin receptor signaling pathway (GO:0008286)	20/177	3.68219e-07	1.43142e-05	46.6156	BLK;CSF1R;ITK;SYK;MATK;SLA;TCIRG1;SLA2;CD3E;FOXO1;FGR;ZAP70;CD4;CD8A;CD7;BTK;RAPGEF1;FYN;GRAP;PAG1
integrin activation (GO:0033622)	16/110	1.72977e-07	7.14791e-06	46.458	CD74;CD40;WIPF1;WAS;CD3G;CD3E;TAPBP;NFS1;SLC7A6;SLC7A7;MZB1;CAPN3;LPXN;PTK2B;NCKAP1L;FERMT3
torso signaling pathway (GO:0008293)	27/371	2.13654e-05	0.000463328	43.6077	BLK;ITK;CSF1R;SPI1;TSHZ2;SLA;SLA2;CD3E;FYN;APOE;PAG1;STAT5A;SYK;PRKCB;STAT2;MATK;RUNX3;FGR;ZAP70;CD4;KLHL6;CD8A;POU2AF1;CD7;BTK;RAPGEF1;GRAP
pore complex assembly (GO:0046931)	15/107	6.81957e-07	2.57476e-05	42.1781	GSDMD;CD74;CD40;WIPF1;WAS;CD3G;CD3E;TAPBP;NFS1;SLC7A6;SLC7A7;CAPN3;LPXN;PTK2B;NCKAP1L
death-inducing signaling complex assembly (GO:0071550)	16/132	2.12697e-06	6.61979e-05	42.063	CD74;CD40;WIPF1;WAS;CD3G;CD3E;TAPBP;NFS1;SLC7A6;SLC7A7;IFNG;CAPN3;CD27;LPXN;PTK2B;NCKAP1L
positive regulation of I-kappaB phosphorylation (GO:1903721)	22/252	7.62709e-06	0.000188806	42.0326	CD74;CSF1R;CD40;CCL21;SEMA4D;PRKCB;RARRES2;LPAR1;STK4;MMP9;C3;CLIP3;CD4;DAB2;CCND2;IFNG;TRAF5;CASP1;CCR7;CCL19;PIM2;TRIM38
JUN phosphorylation (GO:0007258)	25/328	1.98821e-05	0.000436573	41.4922	PTGER4;BRSK1;DYRK2;GMFG;PIK3CD;STK4;STK10;PPP3CB;PTK2B;FYN;PIM2;MAP4K1;PRKCH;SYK;PRKCB;SH2D3C;MATK;PASK;RUNX3;TGFBR2;FGR;ZAP70;BTK;HCST;ARHGEF6
positive regulation of phosphatidylinositol 3-kinase signaling (GO:0014068)	16/126	1.13735e-06	4.18131e-05	40.0909	PPP1R16B;CD86;SEMA4D;NCF1;TRAT1;PIK3CD;VAV1;FGR;CD19;CCL5;PIP4K2A;HCLS1;PTPN6;FYN;ICOS;HCST
B cell proliferation (GO:0042100)	1943-11-01	3.75759e-08	1.65713e-06	39.9357	LAT2;ZAP70;CD79A;CR2;CD40;PTPRC;CD40LG;PRKCB;LEF1;BTK;PIK3CD
cellular protein complex assembly (GO:0043623)	15/115	1.73942e-06	6.1265e-05	39.5034	CD74;CD40;WIPF1;WAS;CD3G;CD3E;TAPBP;NFS1;SLC7A6;SLC7A7;CCL5;CAPN3;LPXN;PTK2B;NCKAP1L
positive regulation of activated T cell proliferation (GO:0042104)	1955-12-01	6.20142e-08	2.68967e-06	39.2959	VCAM1;PTPRC;CD40LG;HLA-DMB;CD6;CCL5;HLA-DPB1;NCKAP1L;CCL19;IL6ST;CD3E;HLA-DPA1
positive regulation of T cell proliferation (GO:0042102)	1959-12-01	1.41886e-07	5.90966e-06	37.7145	VCAM1;PTPRC;CD40LG;HLA-DMB;CD6;CCL5;HLA-DPB1;NCKAP1L;CCL19;IL6ST;CD3E;HLA-DPA1
peptidyl-tyrosine phosphorylation (GO:0018108)	24/327	5.30382e-05	0.000987037	37.3905	MAP4K1;BRSK1;CSF1R;PRKCH;DYRK2;SYK;PRKCB;GMFG;MATK;PIK3CD;PASK;STK4;RUNX3;TGFBR2;FGR;STK10;ZAP70;PPP3CB;BTK;PTK2B;PTPN6;FYN;PIM2;HCST
ankyrin repeat-mediated complex assembly (GO:0071533)	14/103	2.33358e-06	6.61979e-05	36.8874	CD74;CD40;WIPF1;WAS;CD3G;CD3E;TAPBP;NFS1;SLC7A6;SLC7A7;CAPN3;LPXN;PTK2B;NCKAP1L
ATG1/ULK1 kinase complex assembly (GO:1904745)	14/103	2.33358e-06	6.61979e-05	36.8753	CD74;CD40;WIPF1;WAS;CD3G;CD3E;TAPBP;NFS1;SLC7A6;SLC7A7;CAPN3;LPXN;PTK2B;NCKAP1L
positive regulation of protein phosphorylation (GO:0001934)	17/151	2.88649e-06	7.72871e-05	36.8466	CD74;CSF1R;CD40;SEMA4D;RARRES2;STAT2;STK4;MMP9;C3;CLIP3;CD4;DAB2;CCND2;SOCS1;IFNG;CCL5;NCKAP1L
Wnt signalosome assembly (GO:1904887)	14/104	2.62368e-06	7.24688e-05	36.8269	CD74;CD40;WIPF1;WAS;CD3G;CD3E;TAPBP;NFS1;SLC7A6;SLC7A7;CAPN3;LPXN;PTK2B;NCKAP1L
C3HC4-type RING finger domain-mediated complex assembly (GO:0071537)	14/103	2.33358e-06	6.61979e-05	36.8207	CD74;CD40;WIPF1;WAS;CD3G;CD3E;TAPBP;NFS1;SLC7A6;SLC7A7;CAPN3;LPXN;PTK2B;NCKAP1L
ciliary transition fiber assembly (GO:1905353)	14/103	2.33358e-06	6.61979e-05	36.8156	CD74;CD40;WIPF1;WAS;CD3G;CD3E;TAPBP;NFS1;SLC7A6;SLC7A7;CAPN3;LPXN;PTK2B;NCKAP1L
apoptosome assembly (GO:0097314)	14/103	2.33358e-06	6.61979e-05	36.8035	CD74;CD40;WIPF1;WAS;CD3G;CD3E;TAPBP;NFS1;SLC7A6;SLC7A7;CAPN3;LPXN;PTK2B;NCKAP1L
ciliary necklace assembly (GO:1905352)	14/103	2.33358e-06	6.61979e-05	36.7769	CD74;CD40;WIPF1;WAS;CD3G;CD3E;TAPBP;NFS1;SLC7A6;SLC7A7;CAPN3;LPXN;PTK2B;NCKAP1L
ESCRT complex assembly (GO:1904895)	14/103	2.33358e-06	6.61979e-05	36.7502	CD74;CD40;WIPF1;WAS;CD3G;CD3E;TAPBP;NFS1;SLC7A6;SLC7A7;CAPN3;LPXN;PTK2B;NCKAP1L
SH2 domain-mediated complex assembly (GO:0071538)	14/104	2.62368e-06	7.24688e-05	36.7205	CD74;CD40;WIPF1;WAS;CD3G;CD3E;TAPBP;NFS1;SLC7A6;SLC7A7;CAPN3;LPXN;PTK2B;NCKAP1L
DNA recombinase mediator complex assembly (GO:1903871)	14/103	2.33358e-06	6.61979e-05	36.6499	CD74;CD40;WIPF1;WAS;CD3G;CD3E;TAPBP;NFS1;SLC7A6;SLC7A7;CAPN3;LPXN;PTK2B;NCKAP1L
eukaryotic translation initiation factor 2 complex assembly (GO:1905143)	14/104	2.62368e-06	7.24688e-05	36.6261	CD74;CD40;WIPF1;WAS;CD3G;CD3E;TAPBP;NFS1;SLC7A6;SLC7A7;CAPN3;LPXN;PTK2B;NCKAP1L
eukaryotic translation initiation factor 2B complex assembly (GO:1905173)	14/103	2.33358e-06	6.61979e-05	36.6245	CD74;CD40;WIPF1;WAS;CD3G;CD3E;TAPBP;NFS1;SLC7A6;SLC7A7;CAPN3;LPXN;PTK2B;NCKAP1L
FACT complex assembly (GO:1905635)	14/103	2.33358e-06	6.61979e-05	36.6177	CD74;CD40;WIPF1;WAS;CD3G;CD3E;TAPBP;NFS1;SLC7A6;SLC7A7;CAPN3;LPXN;PTK2B;NCKAP1L
exon-exon junction complex assembly (GO:1903040)	14/103	2.33358e-06	6.61979e-05	36.6127	CD74;CD40;WIPF1;WAS;CD3G;CD3E;TAPBP;NFS1;SLC7A6;SLC7A7;CAPN3;LPXN;PTK2B;NCKAP1L
gamma-tubulin complex assembly (GO:1902481)	14/103	2.33358e-06	6.61979e-05	36.5982	CD74;CD40;WIPF1;WAS;CD3G;CD3E;TAPBP;NFS1;SLC7A6;SLC7A7;CAPN3;LPXN;PTK2B;NCKAP1L
ripoptosome assembly (GO:0097343)	14/104	2.62368e-06	7.24688e-05	36.5602	CD74;CD40;WIPF1;WAS;CD3G;CD3E;TAPBP;NFS1;SLC7A6;SLC7A7;CAPN3;LPXN;PTK2B;NCKAP1L
protein complex oligomerization (GO:0035786)	14/104	2.62368e-06	7.24688e-05	36.53	CD74;CD40;WIPF1;WAS;CD3G;CD3E;TAPBP;NFS1;SLC7A6;SLC7A7;CAPN3;LPXN;PTK2B;NCKAP1L
FHA domain-mediated complex assembly (GO:0071530)	14/103	2.33358e-06	6.61979e-05	36.5151	CD74;CD40;WIPF1;WAS;CD3G;CD3E;TAPBP;NFS1;SLC7A6;SLC7A7;CAPN3;LPXN;PTK2B;NCKAP1L
heterotrimeric G-protein complex assembly (GO:1902605)	14/103	2.33358e-06	6.61979e-05	36.4632	CD74;CD40;WIPF1;WAS;CD3G;CD3E;TAPBP;NFS1;SLC7A6;SLC7A7;CAPN3;LPXN;PTK2B;NCKAP1L
LRR domain-mediated complex assembly (GO:0071571)	14/103	2.33358e-06	6.61979e-05	36.4419	CD74;CD40;WIPF1;WAS;CD3G;CD3E;TAPBP;NFS1;SLC7A6;SLC7A7;CAPN3;LPXN;PTK2B;NCKAP1L
mitotic checkpoint complex assembly (GO:1905660)	14/103	2.33358e-06	6.61979e-05	36.4357	CD74;CD40;WIPF1;WAS;CD3G;CD3E;TAPBP;NFS1;SLC7A6;SLC7A7;CAPN3;LPXN;PTK2B;NCKAP1L
lateral cortical node assembly (GO:1903359)	14/103	2.33358e-06	6.61979e-05	36.4215	CD74;CD40;WIPF1;WAS;CD3G;CD3E;TAPBP;NFS1;SLC7A6;SLC7A7;CAPN3;LPXN;PTK2B;NCKAP1L
NLRP1 inflammasome complex assembly (GO:1904784)	14/103	2.33358e-06	6.61979e-05	36.3885	CD74;CD40;WIPF1;WAS;CD3G;CD3E;TAPBP;NFS1;SLC7A6;SLC7A7;CAPN3;LPXN;PTK2B;NCKAP1L
protein complex assembly involved in synapse maturation (GO:0090126)	14/103	2.33358e-06	6.61979e-05	36.3472	CD74;CD40;WIPF1;WAS;CD3G;CD3E;TAPBP;NFS1;SLC7A6;SLC7A7;CAPN3;LPXN;PTK2B;NCKAP1L
origin recognition complex assembly (GO:1902561)	14/103	2.33358e-06	6.61979e-05	36.346	CD74;CD40;WIPF1;WAS;CD3G;CD3E;TAPBP;NFS1;SLC7A6;SLC7A7;CAPN3;LPXN;PTK2B;NCKAP1L
protein complex assembly (GO:0006461)	14/103	2.33358e-06	6.61979e-05	36.2885	CD74;CD40;WIPF1;WAS;CD3G;CD3E;TAPBP;NFS1;SLC7A6;SLC7A7;CAPN3;LPXN;PTK2B;NCKAP1L
RING-like zinc finger domain-mediated complex assembly (GO:0071536)	14/103	2.33358e-06	6.61979e-05	36.249	CD74;CD40;WIPF1;WAS;CD3G;CD3E;TAPBP;NFS1;SLC7A6;SLC7A7;CAPN3;LPXN;PTK2B;NCKAP1L
pyroptosome complex assembly (GO:1904270)	14/103	2.33358e-06	6.61979e-05	36.2452	CD74;CD40;WIPF1;WAS;CD3G;CD3E;TAPBP;NFS1;SLC7A6;SLC7A7;CAPN3;LPXN;PTK2B;NCKAP1L
Rel homology domain-mediated complex assembly (GO:0071531)	14/103	2.33358e-06	6.61979e-05	36.1451	CD74;CD40;WIPF1;WAS;CD3G;CD3E;TAPBP;NFS1;SLC7A6;SLC7A7;CAPN3;LPXN;PTK2B;NCKAP1L
RIP homotypic interaction motif-mediated complex assembly (GO:0071552)	14/103	2.33358e-06	6.61979e-05	36.1437	CD74;CD40;WIPF1;WAS;CD3G;CD3E;TAPBP;NFS1;SLC7A6;SLC7A7;CAPN3;LPXN;PTK2B;NCKAP1L
TCR signalosome assembly (GO:0036399)	14/103	2.33358e-06	6.61979e-05	36.143	CD74;CD40;WIPF1;WAS;CD3G;CD3E;TAPBP;NFS1;SLC7A6;SLC7A7;CAPN3;LPXN;PTK2B;NCKAP1L
starch utilization system complex assembly (GO:0044574)	14/103	2.33358e-06	6.61979e-05	36.1022	CD74;CD40;WIPF1;WAS;CD3G;CD3E;TAPBP;NFS1;SLC7A6;SLC7A7;CAPN3;LPXN;PTK2B;NCKAP1L
TORC1 complex assembly (GO:1905669)	14/103	2.33358e-06	6.61979e-05	36.0517	CD74;CD40;WIPF1;WAS;CD3G;CD3E;TAPBP;NFS1;SLC7A6;SLC7A7;CAPN3;LPXN;PTK2B;NCKAP1L
TIR domain-mediated complex assembly (GO:0071523)	14/103	2.33358e-06	6.61979e-05	36.0282	CD74;CD40;WIPF1;WAS;CD3G;CD3E;TAPBP;NFS1;SLC7A6;SLC7A7;CAPN3;LPXN;PTK2B;NCKAP1L
Y-shaped link assembly (GO:1905350)	14/103	2.33358e-06	6.61979e-05	36.0069	CD74;CD40;WIPF1;WAS;CD3G;CD3E;TAPBP;NFS1;SLC7A6;SLC7A7;CAPN3;LPXN;PTK2B;NCKAP1L
VCP-NPL4-UFD1 AAA ATPase complex assembly (GO:1904210)	14/103	2.33358e-06	6.61979e-05	36.0056	CD74;CD40;WIPF1;WAS;CD3G;CD3E;TAPBP;NFS1;SLC7A6;SLC7A7;CAPN3;LPXN;PTK2B;NCKAP1L
zf-TRAF domain-mediated complex assembly (GO:0071534)	14/103	2.33358e-06	6.61979e-05	35.94	CD74;CD40;WIPF1;WAS;CD3G;CD3E;TAPBP;NFS1;SLC7A6;SLC7A7;CAPN3;LPXN;PTK2B;NCKAP1L
Wnt-Frizzled-LRP5/6 complex assembly (GO:1904701)	14/103	2.33358e-06	6.61979e-05	35.9353	CD74;CD40;WIPF1;WAS;CD3G;CD3E;TAPBP;NFS1;SLC7A6;SLC7A7;CAPN3;LPXN;PTK2B;NCKAP1L
beta-catenin destruction complex assembly (GO:1904885)	14/107	3.69643e-06	9.84713e-05	35.1504	CD74;CD40;WIPF1;WAS;CD3G;CD3E;TAPBP;NFS1;SLC7A6;SLC7A7;CAPN3;LPXN;PTK2B;NCKAP1L
activation of GTPase activity (GO:0090630)	18/182	9.37765e-06	0.000228902	34.9546	CD40;CCL22;SEMA4D;CCL21;GPR65;TBC1D2B;CXCL13;RASGRP2;DOCK10;DOCK11;CCL5;RAPGEF1;TBC1D10C;SH3BGRL3;CCR7;CCL19;RAPGEF6;CCL15
I-kappaB phosphorylation (GO:0007252)	24/346	0.00012735	0.00215591	34.1318	MAP4K1;BRSK1;PRKCH;DYRK2;SYK;PRKCB;GMFG;MATK;LY96;PIK3CD;PASK;STK4;RUNX3;TGFBR2;FGR;STK10;ZAP70;PPP3CB;BTK;TLR8;PTK2B;FYN;PIM2;HCST
cellular response to interferon-gamma (GO:0071346)	13/82	9.01974e-07	3.38112e-05	33.9145	CSF1R;IFITM1;CCL22;CCL21;LEF1;NUB1;CCL5;IRF8;HCLS1;CCR7;CCL19;CCL15;HLA-DPA1
positive regulation of cell migration (GO:0030335)	18/193	2.09441e-05	0.000456078	33.8913	CSF1R;CCL21;SEMA4D;LEF1;PIK3CD;MMP9;DOCK10;FGR;DAB2;ABI3;SPOCK2;CCL5;ENPP2;CTSH;PTK2B;CCR7;CCL19;FERMT3
NMS complex assembly (GO:0044768)	14/111	5.72638e-06	0.00014379	33.3434	CD74;CD40;WIPF1;WAS;CD3G;CD3E;TAPBP;NFS1;SLC7A6;SLC7A7;CAPN3;LPXN;PTK2B;NCKAP1L
T cell chemotaxis (GO:0010818)	1938-10-01	1.17683e-07	4.98066e-06	33.2788	ZAP70;CXCL9;CCL22;CCL21;GPR183;PIK3CD;CCR6;CCL19;MYO1G;CCL15
peptidyl-threonine phosphorylation (GO:0018107)	23/320	0.000103427	0.00179523	33.1498	MAP4K1;BRSK1;PRKCH;DYRK2;SYK;PRKCB;GMFG;MATK;PIK3CD;PASK;STK4;RUNX3;TGFBR2;FGR;STK10;ZAP70;PPP3CB;BTK;PTK2B;FYN;PIM2;HCST;CAMK1G
positive regulation of peptidyl-tyrosine phosphorylation (GO:0050731)	17/169	1.32095e-05	0.000297527	33.0764	CD74;CSF1R;CD40;SEMA4D;RARRES2;ITGB2;STK4;MMP9;C3;CLIP3;CD4;DAB2;CCND2;IFNG;ENPP2;HCLS1;PTK2B
protein autophosphorylation (GO:0046777)	24/358	0.000212698	0.00334204	33.0481	MAP4K1;BRSK1;CSF1R;PRKCH;DYRK2;SYK;PRKCB;GMFG;MATK;PIK3CD;PASK;STK4;RUNX3;TGFBR2;FGR;STK10;ZAP70;PPP3CB;BTK;PTK2B;FYN;CDK12;PIM2;HCST
negative regulation of protein kinase activity by protein phosphorylation (GO:0100002)	25/374	0.000165432	0.0026469	32.6263	BRSK1;DYRK2;GMFG;PIK3CD;STK4;PREX1;STK10;PPP3CB;PTK2B;FYN;PIM2;MAP4K1;PRKCH;WARS;SYK;PRKCB;MATK;PASK;RUNX3;TGFBR2;FGR;ZAP70;PTPRC;BTK;HCST
beta-catenin-TCF complex assembly (GO:1904837)	15/132	9.79935e-06	0.000236991	32.5066	CD74;CD40;WIPF1;LEF1;WAS;CD3G;CD3E;TAPBP;NFS1;SLC7A6;SLC7A7;CAPN3;LPXN;PTK2B;NCKAP1L
peptidyl-arginine phosphorylation (GO:0018109)	22/298	9.87234e-05	0.001727	31.7826	MAP4K1;BRSK1;PRKCH;DYRK2;SYK;PRKCB;GMFG;MATK;PIK3CD;PASK;STK4;RUNX3;TGFBR2;FGR;STK10;ZAP70;PPP3CB;BTK;PTK2B;FYN;PIM2;HCST
peptidyl-aspartic acid phosphorylation (GO:0018217)	22/298	9.87234e-05	0.001727	31.7655	MAP4K1;BRSK1;PRKCH;DYRK2;SYK;PRKCB;GMFG;MATK;PIK3CD;PASK;STK4;RUNX3;TGFBR2;FGR;STK10;ZAP70;PPP3CB;BTK;PTK2B;FYN;PIM2;HCST
peptidyl-cysteine phosphorylation (GO:0018218)	22/298	9.87234e-05	0.001727	31.7436	MAP4K1;BRSK1;PRKCH;DYRK2;SYK;PRKCB;GMFG;MATK;PIK3CD;PASK;STK4;RUNX3;TGFBR2;FGR;STK10;ZAP70;PPP3CB;BTK;PTK2B;FYN;PIM2;HCST
peptidyl-histidine phosphorylation (GO:0018106)	22/298	9.87234e-05	0.001727	31.7272	MAP4K1;BRSK1;PRKCH;DYRK2;SYK;PRKCB;GMFG;MATK;PIK3CD;PASK;STK4;RUNX3;TGFBR2;FGR;STK10;ZAP70;PPP3CB;BTK;PTK2B;FYN;PIM2;HCST
protein phosphorylation involved in protein localization to spindle microtubule (GO:1990803)	22/298	9.87234e-05	0.001727	31.7096	MAP4K1;BRSK1;PRKCH;DYRK2;SYK;PRKCB;GMFG;MATK;PIK3CD;PASK;STK4;RUNX3;TGFBR2;FGR;STK10;ZAP70;PPP3CB;BTK;PTK2B;FYN;PIM2;HCST
DNA damage induced protein phosphorylation (GO:0006975)	28/470	0.000458441	0.00672887	31.7047	BRSK1;BTG2;DYRK2;GMFG;PIK3CD;STK4;FOXO1;STK10;PPP3CB;CTLA4;PTK2B;FYN;PIM2;MICA;MAP4K1;PRKCH;SYK;PRKCB;MATK;PASK;RUNX3;BATF;TGFBR2;FGR;ZAP70;BTK;IRF7;HCST
regulation of translational initiation by eIF2 alpha phosphorylation (GO:0010998)	22/298	9.87234e-05	0.001727	31.6825	MAP4K1;BRSK1;PRKCH;DYRK2;SYK;PRKCB;GMFG;MATK;PIK3CD;PASK;STK4;RUNX3;TGFBR2;FGR;STK10;ZAP70;PPP3CB;BTK;PTK2B;FYN;PIM2;HCST
inhibitory G-protein coupled receptor phosphorylation (GO:0002030)	22/299	0.00010365	0.00179523	31.6168	MAP4K1;BRSK1;PRKCH;DYRK2;SYK;PRKCB;GMFG;MATK;PIK3CD;PASK;STK4;RUNX3;TGFBR2;FGR;STK10;ZAP70;PPP3CB;BTK;PTK2B;FYN;PIM2;HCST
actin phosphorylation (GO:0031289)	22/299	0.00010365	0.00179523	31.4767	MAP4K1;BRSK1;PRKCH;DYRK2;SYK;PRKCB;GMFG;MATK;PIK3CD;PASK;STK4;RUNX3;TGFBR2;FGR;STK10;ZAP70;PPP3CB;BTK;PTK2B;FYN;PIM2;HCST
modulation by symbiont of host small GTPase mediated signal transduction (GO:0044082)	15/129	7.38779e-06	0.000183749	31.2584	ARHGAP9;ARHGAP15;GMIP;ARHGAP25;VAV1;FGD2;ARHGAP4;FGD3;PREX1;ARHGAP30;ARHGDIB;CHN1;ARHGEF3;RAC2;ARHGEF6
B cell proliferation involved in immune response (GO:0002322)	1930-08-01	1.99416e-06	6.61979e-05	31.1686	CD79A;CR2;CD40;PTPRC;CD40LG;GPR183;LEF1;GAPT
B cell differentiation (GO:0030183)	1961-11-01	1.67678e-06	5.98621e-05	31.1549	LAT2;CD79B;ZAP70;CD79A;LYL1;CR2;VCAM1;PRKCB;BTK;PLCG2;PIK3CD
negative regulation of B cell proliferation (GO:0030889)	2018-07-01	4.92782e-07	1.874e-05	31.1051	TNFRSF13B;LST1;MZB1;TNFAIP3;CTLA4;SLA2;SAMSN1
cytotoxic T cell differentiation (GO:0045065)	2021-08-01	8.79608e-08	3.75299e-06	31.0481	LFNG;ZAP70;CD4;PTPRC;CD8A;PIK3CD;CD3D;GPR18
histone phosphorylation (GO:0016572)	22/303	0.000125611	0.00213335	30.9779	MAP4K1;BRSK1;PRKCH;DYRK2;SYK;PRKCB;GMFG;MATK;PIK3CD;PASK;STK4;RUNX3;TGFBR2;FGR;STK10;ZAP70;PPP3CB;BTK;PTK2B;FYN;PIM2;HCST
regulation of small GTPase mediated signal transduction (GO:0051056)	15/130	8.12526e-06	0.000200194	30.8384	ARHGAP9;ARHGAP15;GMIP;ARHGAP25;VAV1;FGD2;ARHGAP4;FGD3;PREX1;ARHGAP30;ARHGDIB;CHN1;ARHGEF3;RAC2;ARHGEF6
common-partner SMAD protein phosphorylation (GO:0007182)	22/303	0.000125611	0.00213335	30.8362	MAP4K1;BRSK1;PRKCH;DYRK2;SYK;PRKCB;GMFG;MATK;PIK3CD;PASK;STK4;RUNX3;TGFBR2;FGR;STK10;ZAP70;PPP3CB;BTK;PTK2B;FYN;PIM2;HCST
pathway-restricted SMAD protein phosphorylation (GO:0060389)	22/308	0.000158803	0.00255643	30.407	MAP4K1;BRSK1;PRKCH;DYRK2;SYK;PRKCB;GMFG;MATK;PIK3CD;PASK;STK4;RUNX3;TGFBR2;FGR;STK10;ZAP70;PPP3CB;BTK;PTK2B;FYN;PIM2;HCST
negative regulation of small GTPase mediated signal transduction (GO:0051058)	15/132	9.79935e-06	0.000236991	30.3577	ARHGAP9;ARHGAP15;GMIP;ARHGAP25;VAV1;FGD2;ARHGAP4;FGD3;PREX1;ARHGAP30;ARHGDIB;CHN1;ARHGEF3;RAC2;ARHGEF6
regulation of Ras protein signal transduction (GO:0046578)	15/134	1.1773e-05	0.000277631	30.2497	ARHGAP9;ARHGAP15;GMIP;ARHGAP25;VAV1;FGD2;ARHGAP4;FGD3;PREX1;ARHGAP30;ARHGDIB;CHN1;ARHGEF3;RAC2;ARHGEF6
vascular endothelial growth factor receptor signaling pathway involved in lymphatic endothelial cell fate commitment (GO:0060851)	1968-11-01	5.08807e-06	0.000129622	29.9895	CYFIP2;NELL2;NCF1;NCF4;ELMO1;CYBB;PTK2B;NCKAP1L;CYBA;FYN;VAV1
protein phosphorylation involved in DNA double-strand break processing (GO:1990802)	22/312	0.000190716	0.00301469	29.9849	MAP4K1;BRSK1;PRKCH;DYRK2;SYK;PRKCB;GMFG;MATK;PIK3CD;PASK;STK4;RUNX3;TGFBR2;FGR;STK10;ZAP70;PPP3CB;BTK;PTK2B;FYN;PIM2;HCST
vascular endothelial growth factor receptor-1 signaling pathway (GO:0036323)	1968-11-01	5.08807e-06	0.000129622	29.9474	CYFIP2;NELL2;NCF1;NCF4;ELMO1;CYBB;PTK2B;NCKAP1L;CYBA;FYN;VAV1
vascular endothelial growth factor receptor-3 signaling pathway (GO:0036325)	1968-11-01	5.08807e-06	0.000129622	29.9166	CYFIP2;NELL2;NCF1;NCF4;ELMO1;CYBB;PTK2B;NCKAP1L;CYBA;FYN;VAV1
positive regulation of DNA-templated transcription, initiation (GO:2000144)	28/493	0.000957829	0.0125667	29.854	CD86;SPI1;NCF1;LEF1;ETS1;FOXO1;LYL1;PPP3CB;CD38;CAPN3;PIM2;EOMES;CD74;WARS;STAT1;NR1H3;FOXN3;FOXN2;RUNX3;KLF2;CD4;DAB2;IFNG;KLHL6;IRF1;IRF7;TCF4;SKAP1
protein phosphorylation involved in cellular protein catabolic process (GO:1902002)	22/310	0.000174114	0.00276895	29.4926	MAP4K1;BRSK1;PRKCH;DYRK2;SYK;PRKCB;GMFG;MATK;PIK3CD;PASK;STK4;RUNX3;TGFBR2;FGR;STK10;ZAP70;PPP3CB;BTK;PTK2B;FYN;PIM2;HCST
vascular endothelial growth factor receptor-2 signaling pathway (GO:0036324)	1970-11-01	6.80382e-06	0.000170031	29.4092	CYFIP2;NELL2;NCF1;NCF4;ELMO1;CYBB;PTK2B;NCKAP1L;CYBA;FYN;VAV1
positive regulation of small GTPase mediated signal transduction (GO:0051057)	15/136	1.40917e-05	0.00031604	29.2052	ARHGAP9;ARHGAP15;GMIP;ARHGAP25;VAV1;FGD2;ARHGAP4;FGD3;PREX1;ARHGAP30;ARHGDIB;CHN1;ARHGEF3;RAC2;ARHGEF6
positive regulation of GTPase activity (GO:0043547)	16/160	2.53656e-05	0.00053679	28.9588	CD40;CCL22;SEMA4D;RASGRP2;VAV1;FGD2;FGD3;DOCK10;DOCK11;CCL5;CHN1;RAPGEF1;SH3BGRL3;CCL19;RAPGEF6;CCL15
alpha-beta T cell differentiation (GO:0046632)	2023-08-01	2.01014e-07	8.11477e-06	28.8524	LFNG;ZAP70;CD4;PTPRC;LEF1;PIK3CD;CD3D;GPR18
gamma-delta T cell differentiation (GO:0042492)	2024-08-01	2.93647e-07	1.15869e-05	28.8041	LFNG;ZAP70;CD4;PTPRC;PIK3CD;CD3D;GPR18;MICA
peptidyl-serine phosphorylation (GO:0018105)	23/352	0.000411057	0.00611112	28.602	MAP4K1;BRSK1;PRKCH;DYRK2;SYK;PRKCB;GMFG;MATK;PIK3CD;PASK;STK4;RUNX3;TGFBR2;FGR;STK10;ZAP70;PPP3CB;BTK;PTK2B;FYN;PIM2;HCST;CAMK1G
protein phosphorylation involved in mitotic spindle assembly (GO:1990801)	22/323	0.000309463	0.00476265	28.4787	MAP4K1;BRSK1;PRKCH;DYRK2;SYK;PRKCB;GMFG;MATK;PIK3CD;PASK;STK4;RUNX3;TGFBR2;FGR;STK10;ZAP70;PPP3CB;BTK;PTK2B;FYN;PIM2;HCST
pro-T cell differentiation (GO:0002572)	2023-08-01	2.01014e-07	8.11477e-06	28.4376	LFNG;ZAP70;CD4;PTPRC;PIK3CD;CD3D;GPR18;BATF
tyrosine phosphorylation of STAT protein (GO:0007260)	1974-11-01	1.17972e-05	0.000277631	28.051	FGR;STAT5A;ZAP70;CSF1R;STAT1;STAT2;STAT4;BTK;PTK2B;PTPN6;FYN
protein oligomerization (GO:0051259)	15/154	6.1166e-05	0.00113427	27.7456	CD74;CD40;WIPF1;WAS;TNFAIP3;CD3G;CD3E;TAPBP;NFS1;SLC7A6;SLC7A7;CAPN3;LPXN;PTK2B;NCKAP1L
positive regulation of cerebellar granule cell migration by calcium (GO:0021945)	16/178	9.23661e-05	0.00166006	27.7379	CSF1R;SEMA4D;LEF1;PIK3CD;MMP9;LAT2;FGR;DAB2;CCL5;BTK;PLCG2;CTSH;PTK2B;CCR6;LAT;FERMT3
positive regulation of protein tyrosine kinase activity (GO:0061098)	13/109	2.26326e-05	0.00048879	27.4346	CD74;CSF1R;SEMA4D;CCL21;CD4;RASSF2;PTPRC;ENPP2;HCLS1;PTK2B;CCR7;CCL19;LAT
B cell activation involved in immune response (GO:0002312)	2017-07-01	3.09109e-07	1.2106e-05	27.3996	LAT2;CD79A;ZAP70;PRKCB;GPR183;BTK;PIK3CD
positive regulation of endothelial cell chemotaxis by VEGF-activated vascular endothelial growth factor receptor signaling pathway (GO:0038033)	1973-11-01	1.03184e-05	0.000248398	27.3027	CYFIP2;NELL2;NCF1;NCF4;ELMO1;CYBB;PTK2B;NCKAP1L;CYBA;FYN;VAV1
positive regulation of phagocytosis (GO:0050766)	1939-09-01	1.70926e-06	6.06094e-05	27.0013	FGR;CLIP3;DAB2;SYK;ABCA7;CYBA;APOE;CCL19;DOCK2
positive regulation of activation of Janus kinase activity (GO:0010536)	13/114	3.66102e-05	0.000725021	26.6907	CD74;SEMA4D;CCL21;CD4;RASSF2;PTPRC;CCL5;ENPP2;HCLS1;PTK2B;CCR7;CCL19;LAT
positive regulation of protein autophosphorylation (GO:0031954)	14/128	2.97574e-05	0.00061483	26.5162	CD74;CSF1R;CD40;SEMA4D;RARRES2;STK4;MMP9;C3;CLIP3;CD4;DAB2;CCND2;RASSF2;IFNG
positive regulation of transcription from RNA polymerase III promoter (GO:0045945)	27/485	0.00156438	0.0185325	26.4354	CD86;CEBPA;SPI1;NCF1;LEF1;ETS1;FOXO1;LYL1;PPP3CB;CD38;CAPN3;PIM2;EOMES;CD74;STAT1;NR1H3;FOXN3;FOXN2;RUNX3;KLF2;CD4;DAB2;KLHL6;IRF1;IRF7;TCF4;SKAP1
Fc-gamma receptor signaling pathway involved in phagocytosis (GO:0038096)	14/133	4.56837e-05	0.000881426	26.1985	CYFIP2;SYK;WIPF1;WAS;CD3G;VAV1;FGR;IGKC;ELMO1;PLCG2;NCKAP1L;FYN;CD247;MYO1G
positive regulation of ERK1 and ERK2 cascade (GO:0070374)	17/207	0.000170744	0.0027236	26.1102	CD74;CSF1R;CCL22;CCL21;SYK;LPAR1;ABCA7;ADRB2;CD4;GPR183;CCL5;PTK2B;CCR7;PTPN6;CCL19;SLAMF1;CCL15
leukocyte aggregation (GO:0070486)	2024-07-01	4.58337e-06	0.000119077	25.4636	VCAM1;CD40LG;SYK;SEMA4D;CCL5;ITGB2;FERMT3
negative regulation of leukocyte apoptotic process (GO:2000107)	21/331	0.00104815	0.0137174	25.4464	CD74;CCL21;SEMA4D;LEF1;MMP9;FOXO1;DAB2;CD40LG;CXCL12;CCND2;CD27;CTSH;CD38;HCLS1;CAPN3;PTK2B;NCKAP1L;CCR7;CCL19;PIM2;IL6ST
negative regulation of single stranded viral RNA replication via double stranded DNA intermediate (GO:0045869)	1944-09-01	5.00452e-06	0.000129378	25.3014	ISG20;PARP10;IFITM1;APOBEC3F;APOBEC3G;IFI16;APOBEC3H;CCL5;OASL
protein phosphorylation involved in double-strand break repair via nonhomologous end joining (GO:1990804)	22/342	0.00067065	0.00921354	25.1131	MAP4K1;BRSK1;PRKCH;DYRK2;SYK;PRKCB;GMFG;MATK;PIK3CD;PASK;STK4;RUNX3;TGFBR2;FGR;STK10;ZAP70;PPP3CB;BTK;PTK2B;FYN;PIM2;HCST
positive regulation of cell-cell adhesion mediated by integrin (GO:0033634)	2024-07-01	4.58337e-06	0.000119077	24.762	SYK;CCL21;CCL5;NCKAP1L;CXCL13;ADA;FERMT3
induction by virus of host protein phosphorylation (GO:0039614)	13/113	3.33299e-05	0.000680605	24.5193	CD74;CSF1R;CD40;SEMA4D;RARRES2;STK4;MMP9;C3;CLIP3;CD4;DAB2;CCND2;IFNG
positive regulation of inhibitory G-protein coupled receptor phosphorylation (GO:1904325)	13/113	3.33299e-05	0.000680605	24.4956	CD74;CSF1R;CD40;SEMA4D;RARRES2;STK4;MMP9;C3;CLIP3;CD4;DAB2;CCND2;IFNG
negative regulation of macrophage apoptotic process (GO:2000110)	2018-11-06	2.83337e-07	1.12648e-05	24.373	CXCL12;CCL21;IRF7;HCLS1;CCR7;CCL19
regulation of complement activation, alternative pathway (GO:0030451)	13/121	6.85354e-05	0.00125322	24.2497	C1QB;C1QA;CR2;C2;C3;FGR;IGKC;C7;CD19;IRF1;DHX58;SERPING1;C1QC
regulation of complement activation, lectin pathway (GO:0001868)	13/121	6.85354e-05	0.00125322	24.224	C1QB;C1QA;CR2;C2;C3;FGR;IGKC;C7;CD19;IRF1;DHX58;SERPING1;C1QC
nitrogen catabolite activation of transcription (GO:0090294)	26/469	0.00200745	0.0220862	24.1636	CD86;SPI1;NCF1;LEF1;ETS1;FOXO1;LYL1;PPP3CB;CD38;CAPN3;PIM2;EOMES;CD74;STAT1;NR1H3;FOXN3;FOXN2;RUNX3;KLF2;CD4;DAB2;KLHL6;IRF1;IRF7;TCF4;SKAP1
positive regulation of antisense RNA transcription (GO:0060196)	26/469	0.00200745	0.0220862	24.1483	CD86;SPI1;NCF1;LEF1;ETS1;FOXO1;LYL1;PPP3CB;CD38;CAPN3;PIM2;EOMES;CD74;STAT1;NR1H3;FOXN3;FOXN2;RUNX3;KLF2;CD4;DAB2;KLHL6;IRF1;IRF7;TCF4;SKAP1
positive regulation of chromatin-mediated maintenance of transcription (GO:1904501)	26/469	0.00200745	0.0220862	24.121	CD86;SPI1;NCF1;LEF1;ETS1;FOXO1;LYL1;PPP3CB;CD38;CAPN3;PIM2;EOMES;CD74;STAT1;NR1H3;FOXN3;FOXN2;RUNX3;KLF2;CD4;DAB2;KLHL6;IRF1;IRF7;TCF4;SKAP1
positive regulation of mating-type specific transcription, DNA-templated (GO:0045895)	26/469	0.00200745	0.0220862	24.1117	CD86;SPI1;NCF1;LEF1;ETS1;FOXO1;LYL1;PPP3CB;CD38;CAPN3;PIM2;EOMES;CD74;STAT1;NR1H3;FOXN3;FOXN2;RUNX3;KLF2;CD4;DAB2;KLHL6;IRF1;IRF7;TCF4;SKAP1
positive regulation of transcription by pheromones (GO:0009371)	26/469	0.00200745	0.0220862	24.0868	CD86;SPI1;NCF1;LEF1;ETS1;FOXO1;LYL1;PPP3CB;CD38;CAPN3;PIM2;EOMES;CD74;STAT1;NR1H3;FOXN3;FOXN2;RUNX3;KLF2;CD4;DAB2;KLHL6;IRF1;IRF7;TCF4;SKAP1
positive regulation of transcription during mitotic cell cycle (GO:0045897)	26/469	0.00200745	0.0220862	24.0847	CD86;SPI1;NCF1;LEF1;ETS1;FOXO1;LYL1;PPP3CB;CD38;CAPN3;PIM2;EOMES;CD74;STAT1;NR1H3;FOXN3;FOXN2;RUNX3;KLF2;CD4;DAB2;KLHL6;IRF1;IRF7;TCF4;SKAP1
positive regulation of transcription from a mobile element promoter (GO:0061435)	26/469	0.00200745	0.0220862	24.0508	CD86;SPI1;NCF1;LEF1;ETS1;FOXO1;LYL1;PPP3CB;CD38;CAPN3;PIM2;EOMES;CD74;STAT1;NR1H3;FOXN3;FOXN2;RUNX3;KLF2;CD4;DAB2;KLHL6;IRF1;IRF7;TCF4;SKAP1
positive regulation of transcription from mitochondrial promoter (GO:1903109)	26/469	0.00200745	0.0220862	24.0319	CD86;SPI1;NCF1;LEF1;ETS1;FOXO1;LYL1;PPP3CB;CD38;CAPN3;PIM2;EOMES;CD74;STAT1;NR1H3;FOXN3;FOXN2;RUNX3;KLF2;CD4;DAB2;KLHL6;IRF1;IRF7;TCF4;SKAP1
positive regulation of transcription from RNA polymerase V promoter (GO:1904281)	26/469	0.00200745	0.0220862	24.0231	CD86;SPI1;NCF1;LEF1;ETS1;FOXO1;LYL1;PPP3CB;CD38;CAPN3;PIM2;EOMES;CD74;STAT1;NR1H3;FOXN3;FOXN2;RUNX3;KLF2;CD4;DAB2;KLHL6;IRF1;IRF7;TCF4;SKAP1
carbon catabolite activation of transcription (GO:0045991)	26/470	0.00206693	0.0226456	23.8891	CD86;SPI1;NCF1;LEF1;ETS1;FOXO1;LYL1;PPP3CB;CD38;CAPN3;PIM2;EOMES;CD74;STAT1;NR1H3;FOXN3;FOXN2;RUNX3;KLF2;CD4;DAB2;KLHL6;IRF1;IRF7;TCF4;SKAP1
COPII vesicle coating (GO:0048208)	15/168	0.000163435	0.00262295	23.886	CD74;CD40;WIPF1;WAS;CD3G;CD3E;TAPBP;NFS1;SLC7A6;SLC7A7;CAPN3;LPXN;PTK2B;NCKAP1L;CTSC
T cell differentiation involved in immune response (GO:0002292)	1941-09-01	2.67902e-06	7.28906e-05	23.8689	LFNG;ZAP70;CD4;PTPRC;PIK3CD;LCP1;CD1C;CD3D;GPR18
regulatory T cell differentiation (GO:0045066)	2021-07-01	1.66503e-06	5.985e-05	23.7634	LFNG;ZAP70;CD4;PTPRC;PIK3CD;CD3D;GPR18
cellular response to interferon-beta (GO:0035458)	1936-08-01	8.80089e-06	0.000215827	23.7633	CSF1R;IFITM1;STAT1;IRF1;LEF1;HCLS1;CCR7;XAF1
extrathymic T cell differentiation (GO:0033078)	2020-07-01	1.13934e-06	4.18131e-05	23.7149	LFNG;ZAP70;CD4;PTPRC;PIK3CD;CD3D;GPR18
positive regulation of DNA-templated transcription, termination (GO:0060566)	26/472	0.00219041	0.0234597	23.6385	CD86;SPI1;NCF1;LEF1;ETS1;FOXO1;LYL1;PPP3CB;CD38;CAPN3;PIM2;EOMES;CD74;STAT1;NR1H3;FOXN3;FOXN2;RUNX3;KLF2;CD4;DAB2;KLHL6;IRF1;IRF7;TCF4;SKAP1
T cell lineage commitment (GO:0002360)	2020-07-01	1.13934e-06	4.18131e-05	23.5466	LFNG;ZAP70;CD4;PTPRC;PIK3CD;CD3D;GPR18
positive regulation of cell chemotaxis to fibroblast growth factor (GO:1904849)	14/149	0.000156716	0.0025384	23.3648	CSF1R;SEMA4D;CCL21;RARRES2;LEF1;PIK3CD;MMP9;FGR;DAB2;CCL5;CTSH;PTK2B;CCL19;FERMT3
positive regulation of endothelial cell chemotaxis to vascular endothelial growth factor (GO:1904859)	14/149	0.000156716	0.0025384	23.3426	CSF1R;SEMA4D;CCL21;RARRES2;LEF1;PIK3CD;MMP9;FGR;DAB2;CCL5;CTSH;PTK2B;CCL19;FERMT3
positive regulation of fibroblast chemotaxis (GO:1905212)	14/149	0.000156716	0.0025384	23.3236	CSF1R;SEMA4D;CCL21;RARRES2;LEF1;PIK3CD;MMP9;FGR;DAB2;CCL5;CTSH;PTK2B;CCL19;FERMT3
protein homotetramerization (GO:0051289)	15/173	0.00022564	0.00350342	23.1903	GSDMD;GBP5;VWF;GPX3;PRF1;CD3G;CD3E;CD3D;ACACB;CD79B;CD79A;SYT11;CCL5;CD247;FBP1
phosphorylation of RNA polymerase II C-terminal domain (GO:0070816)	30/596	0.00400137	0.0382825	22.8813	BRSK1;SPI1;DYRK2;GMFG;TSHZ2;PIK3CD;STK4;STK10;PPP3CB;PTK2B;FYN;PIM2;APOE;STAT5A;MAP4K1;PRKCH;SYK;PRKCB;STAT2;MATK;PASK;RUNX3;TGFBR2;FGR;ZAP70;KLHL6;POU2AF1;BTK;CDK12;HCST
positive regulation of phosphorylation of RNA polymerase II C-terminal domain (GO:1901409)	13/122	7.46532e-05	0.00136035	22.5562	CD74;CSF1R;CD40;SEMA4D;RARRES2;STK4;MMP9;C3;CLIP3;CD4;DAB2;CCND2;IFNG
positive regulation of histone phosphorylation (GO:0033129)	13/120	6.28571e-05	0.00116153	22.3722	CD74;CSF1R;CD40;SEMA4D;RARRES2;STK4;MMP9;C3;CLIP3;CD4;DAB2;CCND2;IFNG
positive regulation of transcription involved in exit from mitosis (GO:0007072)	26/481	0.00282712	0.0285321	22.1552	CD86;SPI1;NCF1;LEF1;ETS1;FOXO1;LYL1;PPP3CB;CD38;CAPN3;PIM2;EOMES;CD74;STAT1;NR1H3;FOXN3;FOXN2;RUNX3;KLF2;CD4;DAB2;KLHL6;IRF1;IRF7;TCF4;SKAP1
positive regulation of transcription from RNA polymerase I promoter (GO:0045943)	26/482	0.00290671	0.029223	22.1518	CD86;SPI1;NCF1;LEF1;ETS1;FOXO1;LYL1;PPP3CB;CD38;CAPN3;PIM2;EOMES;CD74;STAT1;NR1H3;FOXN3;FOXN2;RUNX3;KLF2;CD4;DAB2;KLHL6;IRF1;IRF7;TCF4;SKAP1
positive regulation of apoptotic process (GO:0043065)	22/374	0.0021067	0.0229854	21.9743	STAT1;GZMA;CD3E;TNFRSF1B;STK4;VAV1;FOXO1;FGD2;CLIP3;FGD3;PREX1;RASSF2;BIN1;ARHGEF3;CASP1;CTLA4;TNFRSF25;TNFRSF14;FYN;TNFRSF4;ARHGEF6;TGM2
positive regulation of peptidyl-serine phosphorylation (GO:0033138)	14/160	0.000329297	0.00496595	21.8118	CD74;CSF1R;CD40;SEMA4D;RARRES2;STK4;MMP9;C3;CLIP3;CD4;DAB2;CCND2;IFNG;HCLS1
positive regulation of transcription involved in G1/S transition of mitotic cell cycle (GO:0071931)	26/487	0.00333377	0.0327633	21.6691	CD86;SPI1;NCF1;LEF1;ETS1;FOXO1;LYL1;PPP3CB;CD38;CAPN3;PIM2;EOMES;CD74;STAT1;NR1H3;FOXN3;FOXN2;RUNX3;KLF2;CD4;DAB2;KLHL6;IRF1;IRF7;TCF4;SKAP1
integrin-mediated signaling pathway (GO:0007229)	1954-09-01	2.87722e-05	0.000596823	21.6628	FGR;SYK;ITGB2;PLEK;PTK2B;CCM2;ITGB7;LAT;FERMT3
positive regulation of DNA-templated transcription, elongation (GO:0032786)	26/488	0.00342526	0.0335995	21.4805	CD86;SPI1;NCF1;LEF1;ETS1;FOXO1;LYL1;PPP3CB;CD38;CAPN3;PIM2;EOMES;CD74;STAT1;NR1H3;FOXN3;FOXN2;RUNX3;KLF2;CD4;DAB2;KLHL6;IRF1;IRF7;TCF4;SKAP1
C-C chemokine receptor CCR2 signaling pathway (GO:0038150)	1949-09-01	1.26955e-05	0.000287181	21.4789	CXCL9;CCL22;CXCL12;CCL21;CCL5;PTK2B;CCL19;CXCL13;CCL15
C-C chemokine receptor CCR4 signaling pathway (GO:0038152)	1949-09-01	1.26955e-05	0.000287181	21.4548	CXCL9;CCL22;CXCL12;CCL21;CCL5;PTK2B;CCL19;CXCL13;CCL15
positive regulation of peptidyl-threonine phosphorylation (GO:0010800)	13/131	0.000154607	0.00252765	21.4189	CD74;CSF1R;CD40;SEMA4D;RARRES2;STK4;MMP9;C3;CLIP3;CD4;DAB2;CCND2;IFNG
C-C chemokine receptor CCR7 signaling pathway (GO:0038118)	1949-09-01	1.26955e-05	0.000287181	21.411	CXCL9;CCL22;CXCL12;CCL21;CCL5;PTK2B;CCL19;CXCL13;CCL15
C-X-C chemokine receptor CXCR4 signaling pathway (GO:0038159)	1949-09-01	1.26955e-05	0.000287181	21.3795	CXCL9;CCL22;CXCL12;CCL21;CCL5;PTK2B;CCL19;CXCL13;CCL15
chemokine (C-C motif) ligand 19 signaling pathway (GO:0038115)	1949-09-01	1.26955e-05	0.000287181	21.3476	CXCL9;CCL22;CXCL12;CCL21;CCL5;PTK2B;CCL19;CXCL13;CCL15
positive regulation of transcription by transcription factor localization (GO:0061586)	26/490	0.00361462	0.0353169	21.3428	CD86;SPI1;NCF1;LEF1;ETS1;FOXO1;LYL1;PPP3CB;CD38;CAPN3;PIM2;EOMES;CD74;STAT1;NR1H3;FOXN3;FOXN2;RUNX3;KLF2;CD4;DAB2;KLHL6;IRF1;IRF7;TCF4;SKAP1
chemokine (C-C motif) ligand 5 signaling pathway (GO:0035689)	1949-09-01	1.26955e-05	0.000287181	21.2952	CXCL9;CCL22;CXCL12;CCL21;CCL5;PTK2B;CCL19;CXCL13;CCL15
chemokine (C-C motif) ligand 21 signaling pathway (GO:0038116)	1949-09-01	1.26955e-05	0.000287181	21.2837	CXCL9;CCL22;CXCL12;CCL21;CCL5;PTK2B;CCL19;CXCL13;CCL15
chemokine (C-C motif) ligand 2 signaling pathway (GO:0038148)	1949-09-01	1.26955e-05	0.000287181	21.2772	CXCL9;CCL22;CXCL12;CCL21;CCL5;PTK2B;CCL19;CXCL13;CCL15
chemokine (C-X-C motif) ligand 12 signaling pathway (GO:0038146)	1949-09-01	1.26955e-05	0.000287181	21.2366	CXCL9;CCL22;CXCL12;CCL21;CCL5;PTK2B;CCL19;CXCL13;CCL15
thrombopoietin-mediated signaling pathway (GO:0038163)	1951-09-01	1.78261e-05	0.000393074	20.5967	CXCL9;CCL22;CXCL12;CCL21;CCL5;PTK2B;CCL19;CXCL13;CCL15
plasmacytoid dendritic cell chemotaxis (GO:0002410)	2016-06-01	4.32081e-06	0.000113378	20.511	CCL21;GPR183;CCL5;CCR7;CCR6;CCL19
myeloid dendritic cell chemotaxis (GO:0002408)	2016-06-01	4.32081e-06	0.000113378	20.4564	CCL21;GPR183;CCL5;CCR7;CCR6;CCL19
dendritic cell chemotaxis (GO:0002407)	2016-06-01	4.32081e-06	0.000113378	20.314	CCL21;GPR183;CCL5;CCR7;CCR6;CCL19
positive regulation of protein serine/threonine kinase activity (GO:0071902)	1968-10-01	3.2329e-05	0.000665343	20.1205	CSF1R;CD4;PTPRC;RASSF2;CCL21;IFNG;PTK2B;CCR7;CCL19;LAT
positive regulation of guanyl-nucleotide exchange factor activity (GO:1905099)	12/114	0.000157365	0.00254108	19.9689	DOCK10;DOCK11;CD40;CCL22;SEMA4D;CCL5;RAPGEF1;SH3BGRL3;CCL19;RASGRP2;RAPGEF6;CCL15
antigen processing and presentation of exogenous peptide antigen via MHC class II (GO:0019886)	1992-11-01	9.34182e-05	0.00167324	19.7844	CD74;LAG3;HLA-DMA;HLA-DMB;HLA-DPB1;HLA-DRA;HLA-DOA;IFI30;HLA-DOB;HLA-DQA1;HLA-DPA1
chemokine-mediated signaling pathway (GO:0070098)	13/139	0.000278992	0.00430632	19.2152	CSF1R;CEBPA;CXCL9;CCL22;CCL21;CXCL13;CXCL12;SOCS1;CCL5;PTK2B;CCL19;IL6ST;CCL15
negative regulation of viral genome replication (GO:0045071)	1940-08-01	2.01308e-05	0.000440193	18.9693	ISG20;PARP10;IFITM1;APOBEC3F;APOBEC3G;IFI16;CCL5;OASL
positive regulation of MAPK cascade (GO:0043410)	15/194	0.000760844	0.0103443	18.7427	CD74;CSF1R;CD40;SEMA4D;RARRES2;LPAR1;ADRB2;STK4;MMP9;C3;CLIP3;CD4;DAB2;CCND2;IFNG
positive regulation of ERK1 and ERK2 cascade via TNFSF11-mediated signaling (GO:0071848)	13/151	0.000620383	0.00861208	18.5504	CD74;CSF1R;CCL22;CCL21;ABCA7;CD4;GPR183;CCL5;PTK2B;CCR7;CCL19;SLAMF1;CCL15
positive regulation of protein histidine kinase activity (GO:0010864)	1943-08-01	3.5078e-05	0.000702631	18.5419	CD4;PTPRC;RASSF2;CCL21;PTK2B;CCR7;CCL19;LAT
negative regulation of type I interferon-mediated signaling pathway (GO:0060339)	1943-08-01	3.5078e-05	0.000702631	18.5082	PTPRC;IFI16;STAT1;STAT2;DHX58;NLRC5;TNFAIP3;PTPN6
cellular response to lipopolysaccharide (GO:0071222)	12/132	0.000612161	0.0085899	18.1756	CXCL9;CD40;CD6;CD27;TNFAIP3;LY96;NR1H3;TNFRSF25;TNFRSF14;CXCL13;TNFRSF1B;TNFRSF4
cellular response to interferon-alpha (GO:0035457)	1932-07-01	3.62058e-05	0.000719727	17.9956	CSF1R;IFITM1;MX2;LAMP3;LEF1;HCLS1;CCR7
positive regulation of I-kappaB kinase/NF-kappaB signaling (GO:0043123)	13/162	0.00119341	0.0152385	17.8123	CD74;CD40;CCL21;PRKCB;LPAR1;CD4;TRAF5;CASP1;CAPN3;CCR7;PIM2;TRIM38;CCL19
negative regulation of phosphatidylinositol 3-kinase signaling (GO:0014067)	1991-10-01	0.000386782	0.00579952	17.7343	PPP1R16B;CD86;PIK3IP1;TRAT1;CD19;PIP4K2A;PIK3CD;FYN;ICOS;VAV1
regulation of complement activation (GO:0030449)	11/111	0.000494031	0.00705276	17.7093	C3;C1QB;C1QA;CR2;IGKC;C7;CD19;SERPING1;CXCL13;C2;C1QC
protein phosphorylation (GO:0006468)	22/401	0.0048479	0.043635	17.5544	MAP4K1;BRSK1;PRKCH;DYRK2;SYK;PRKCB;GMFG;MATK;PIK3CD;PASK;STK4;RUNX3;TGFBR2;FGR;STK10;ZAP70;PPP3CB;BTK;PTK2B;FYN;PIM2;HCST
positive regulation of B cell proliferation (GO:0030890)	1990-10-01	0.000353563	0.00531661	17.3861	CD74;PTPRC;IGKC;IGLL1;GPR183;MZB1;CD38;NCKAP1L;TNFRSF4;TNFSF13B
positive regulation of pathway-restricted SMAD protein phosphorylation (GO:0010862)	13/155	0.000793358	0.0107585	17.2832	CD74;CSF1R;CD40;SEMA4D;RARRES2;STK4;MMP9;C3;CLIP3;CD4;DAB2;CCND2;IFNG
positive regulation of tau-protein kinase activity (GO:1902949)	1947-08-01	6.84811e-05	0.00125322	17.247	CD4;PTPRC;RASSF2;CCL21;PTK2B;CCR7;CCL19;LAT
positive regulation of cyclin-dependent protein kinase activity (GO:1904031)	1945-08-01	4.94733e-05	0.000939971	17.2214	CD4;PTPRC;RASSF2;CCL21;PTK2B;CCR7;CCL19;LAT
positive regulation of mast cell activation by Fc-epsilon receptor signaling pathway (GO:0038097)	14/183	0.00124747	0.0158516	17.0782	ITK;SYK;PSMB10;VAV1;PSMB8;PSMB9;LAT2;PPP3CB;IGKC;BTK;PSME1;PLCG2;PSME2;LAT
Fc-epsilon receptor signaling pathway (GO:0038095)	14/182	0.00118365	0.0151507	16.878	ITK;SYK;PSMB10;VAV1;PSMB8;PSMB9;LAT2;PPP3CB;IGKC;BTK;PSME1;PLCG2;PSME2;LAT
release of sequestered calcium ion into cytosol by Golgi (GO:0061454)	2022-06-01	3.45388e-05	0.000697151	16.7983	PTPRC;CCL21;ITPR1;PLCG2;CCR7;CCL19
release of sequestered calcium ion into postsynaptic cytosol (GO:0099586)	2022-06-01	3.45388e-05	0.000697151	16.7191	PTPRC;CCL21;ITPR1;PLCG2;CCR7;CCL19
release of sequestered calcium ion into presynaptic cytosol (GO:0099585)	2022-06-01	3.45388e-05	0.000697151	16.685	PTPRC;CCL21;ITPR1;PLCG2;CCR7;CCL19
positive regulation of NF-kappaB import into nucleus (GO:0042346)	13/170	0.0018437	0.0211723	16.6529	CD74;CD40;CCL21;PRKCB;LPAR1;CD4;TRAF5;CASP1;HCLS1;CCR7;PIM2;TRIM38;CCL19
release of sequestered calcium ion into cytosol (GO:0051209)	2023-06-01	4.55528e-05	0.000881426	16.5901	PTPRC;CCL21;ITPR1;PLCG2;CCR7;CCL19
activation of protein kinase activity (GO:0032147)	1966-09-01	0.000145684	0.00241182	16.5483	CD4;PTPRC;RASSF2;CCL21;PTK2B;CCR7;CCL19;LAT;TGFBR2
response to lipopolysaccharide (GO:0032496)	1989-10-01	0.000322756	0.00489154	16.0599	CXCL9;CD40;CD6;CD27;TNFAIP3;LY96;TNFRSF25;TNFRSF14;CXCL13;TNFRSF4
positive regulation of complement activation (GO:0045917)	11/120	0.000952551	0.0125288	15.9962	C3;C1QB;C1QA;CR2;IGKC;C7;CD19;SERPING1;CCR7;C2;C1QC
leukocyte adhesion to vascular endothelial cell (GO:0061756)	2023-06-01	4.55528e-05	0.000881426	15.9408	VCAM1;CD40LG;SYK;CCL5;ITGB2;FERMT3
B cell adhesion (GO:0097323)	2023-06-01	4.55528e-05	0.000881426	15.9398	VCAM1;CD40LG;SYK;CCL5;ITGB2;FERMT3
release of sequestered calcium ion into cytosol by endoplasmic reticulum (GO:1903514)	2023-06-01	4.55528e-05	0.000881426	15.9396	PTPRC;CCL21;ITPR1;PLCG2;CCR7;CCL19
negative regulation by host of viral genome replication (GO:0044828)	1951-08-01	0.000124859	0.00213335	15.9394	ISG20;PARP10;IFITM1;APOBEC3F;IFI16;APOBEC3G;CCL5;OASL
leukocyte cell-cell adhesion (GO:0007159)	2023-06-01	4.55528e-05	0.000881426	15.8623	VCAM1;CD40LG;SYK;CCL5;ITGB2;FERMT3
activation of signaling protein activity involved in unfolded protein response (GO:0006987)	1951-08-01	0.000124859	0.00213335	15.8311	CD4;PTPRC;RASSF2;CCL21;PTK2B;CCR7;CCL19;LAT
positive regulation by symbiont of host I-kappaB kinase/NF-kappaB cascade (GO:0085033)	12/148	0.00166497	0.0195914	15.7475	CD74;CD4;CD40;CCL21;PRKCB;TRAF5;LPAR1;CASP1;CCR7;PIM2;TRIM38;CCL19
T cell differentiation in thymus (GO:0033077)	1930-07-01	2.30655e-05	0.000496097	15.6545	LFNG;ZAP70;CD4;PTPRC;PIK3CD;CD3D;GPR18
positive regulation of T cell activation (GO:0050870)	2026-06-01	9.62521e-05	0.00171813	15.5571	CD4;CCL5;HLA-DPB1;LAT;PAG1;HLA-DPA1
positive regulation of hematopoietic stem cell migration (GO:2000473)	12/146	0.00148246	0.0177825	15.4173	FGR;CSF1R;DAB2;PTPRC;SEMA4D;CCL5;LEF1;CTSH;PIK3CD;PTK2B;MMP9;FERMT3
positive regulation of epithelial cell migration (GO:0010634)	13/172	0.00204542	0.0224569	15.3113	CSF1R;SEMA4D;LEF1;PIK3CD;MMP9;FGR;DAB2;IFNG;CCL5;ENPP2;CTSH;PTK2B;FERMT3
positive regulation of type I interferon-mediated signaling pathway (GO:0060340)	1952-08-01	0.000143744	0.00239033	15.2807	CD74;GBP5;STAT1;STAT2;CCL5;NLRC5;TLR8;PTPN6
positive regulation of tyrosine phosphorylation of STAT protein (GO:0042531)	10/100	0.00082017	0.0110934	15.2271	CD74;CSF1R;CD40;SEMA4D;IFNG;CCL5;ENPP2;HCLS1;PTK2B;IL6ST
positive regulation of interleukin-1 beta secretion (GO:0050718)	2025-06-01	7.59484e-05	0.00137916	14.9077	GSDMD;AIM2;IFI16;TLR8;CCR7;CCL19
enzyme active site formation via O4'-phospho-L-tyrosine (GO:0018334)	1946-07-01	0.000400855	0.0059934	14.7719	FGR;ZAP70;CSF1R;BTK;PTK2B;PTPN6;FYN
B cell chemotaxis (GO:0035754)	1932-07-01	3.62058e-05	0.000719727	14.7031	CH25H;CCL22;CCL21;PIK3CD;CCL19;CXCL13;CCL15
regulation of phosphatidylinositol 3-kinase signaling (GO:0014066)	1982-09-01	0.000756056	0.0103443	14.2529	PPP1R16B;CD86;TRAT1;CD19;PIP4K2A;PIK3CD;FYN;ICOS;VAV1
activation of Janus kinase activity (GO:0042976)	1983-09-01	0.000825978	0.0111433	14.2118	FGR;ZAP70;CSF1R;CCL5;BTK;PTK2B;PTPN6;FYN;TGFBR2
B cell activation (GO:0042113)	2015-06-01	2.77049e-06	7.45618e-05	13.7495	LAT2;CD79A;ZAP70;PRKCB;BTK;PIK3CD
detection of lipopolysaccharide (GO:0032497)	1980-09-01	0.000630648	0.00868672	13.5741	CXCL9;CD40;CD6;CD27;LY96;TNFRSF25;TNFRSF14;CXCL13;TNFRSF4
regulation of activation of membrane attack complex (GO:0001969)	10/108	0.00148413	0.0177825	13.5115	C3;C1QB;C1QA;CR2;IGKC;C7;CD19;SERPING1;C2;C1QC
regulation of complement activation, classical pathway (GO:0030450)	10/108	0.00148413	0.0177825	13.4931	C3;C1QB;C1QA;CR2;IGKC;C7;CD19;SERPING1;C2;C1QC
establishment of B cell polarity (GO:0001769)	2015-06-01	2.77049e-06	7.45618e-05	13.4351	LAT2;CD79A;ZAP70;PRKCB;BTK;PIK3CD
B-1 B cell proliferation (GO:0002359)	2028-06-01	0.000149694	0.00245499	13.3904	CD79A;CR2;CD40;PTPRC;CD40LG;LEF1
B cell homeostatic proliferation (GO:0002358)	2028-06-01	0.000149694	0.00245499	13.3799	CD79A;CR2;CD40;PTPRC;CD40LG;LEF1
cellular response to tumor necrosis factor (GO:0071356)	10/109	0.00159136	0.0188095	12.9959	CSF1R;NUB1;CCL22;CCL21;CCL5;LEF1;HCLS1;CCR7;CCL19;CCL15
B-1 B cell homeostasis (GO:0001922)	2018-09-06	5.42287e-08	2.3716e-06	12.685	DOCK10;DOCK11;TNFRSF13B;TNFAIP3;NCKAP1L;GAPT
cellular response to interleukin-1 (GO:0071347)	1990-09-01	0.00147646	0.0177825	12.2443	CSF1R;CCL22;CCL21;CCL5;LEF1;HCLS1;CCR7;CCL19;CCL15
histone-tyrosine phosphorylation (GO:0035406)	1954-07-01	0.00107959	0.0139401	12.147	FGR;ZAP70;CSF1R;BTK;PTK2B;PTPN6;FYN
positive regulation of membrane protein ectodomain proteolysis (GO:0051044)	1975-08-01	0.00176875	0.0204009	12.1064	CYFIP2;IFNG;TNFAIP3;CAPN3;APOE;TNFRSF1B;OGT;FOXO1
positive regulation of innate immune response (GO:0045089)	1931-06-01	0.000271099	0.00419684	12.075	FGR;GBP5;IRF1;CCL5;DHX58;TLR8
positive regulation of neutrophil chemotaxis (GO:0090023)	2027-06-01	0.000120645	0.00207589	12.0641	CD74;CCL21;RAC2;NCKAP1L;CCR7;CCL19
cellular response to cytokine stimulus (GO:0071345)	1954-07-01	0.00107959	0.0139401	12.0317	CSF1R;STAT1;LEF1;CASP1;HCLS1;CCR7;IL6ST
positive regulation of cell adhesion mediated by integrin (GO:0033630)	1956-07-01	0.00134301	0.0167324	12.0226	CXCL12;CCL21;SYK;CCL5;CCR7;NCKAP1L;TGM2
negative regulation of complement activation (GO:0045916)	10/117	0.00269473	0.0276874	11.9246	C3;C1QB;C1QA;CR2;IGKC;C7;CD19;SERPING1;C2;C1QC
positive regulation of cell motility (GO:2000147)	1947-07-01	0.00045902	0.00672887	11.6171	CSF1R;CCL21;SPOCK2;PDPN;CCR7;CCL19;ETS1
positive regulation of tumor necrosis factor secretion (GO:1904469)	1949-07-01	0.000595478	0.00837819	11.5203	CD2;FGR;PTGER4;LY96;CYBA;CCL19;HLA-E
positive regulation of cell migration in other organism (GO:0044623)	11/144	0.00405044	0.0383004	11.4711	FGR;CSF1R;DAB2;SEMA4D;CCL5;LEF1;CTSH;PIK3CD;PTK2B;MMP9;FERMT3
positive regulation of distal tip cell migration (GO:1903356)	11/144	0.00405044	0.0383004	11.4606	FGR;CSF1R;DAB2;SEMA4D;CCL5;LEF1;CTSH;PIK3CD;PTK2B;MMP9;FERMT3
positive regulation of formation of radial glial scaffolds (GO:0061926)	11/144	0.00405044	0.0383004	11.4492	FGR;CSF1R;DAB2;SEMA4D;CCL5;LEF1;CTSH;PIK3CD;PTK2B;MMP9;FERMT3
positive regulation of mesenchymal stem cell migration (GO:1905322)	11/144	0.00405044	0.0383004	11.4372	FGR;CSF1R;DAB2;SEMA4D;CCL5;LEF1;CTSH;PIK3CD;PTK2B;MMP9;FERMT3
positive regulation of metanephric mesenchymal cell migration (GO:2000591)	11/144	0.00405044	0.0383004	11.4213	FGR;CSF1R;DAB2;SEMA4D;CCL5;LEF1;CTSH;PIK3CD;PTK2B;MMP9;FERMT3
positive regulation of neuroblast migration (GO:0061854)	11/144	0.00405044	0.0383004	11.4107	FGR;CSF1R;DAB2;SEMA4D;CCL5;LEF1;CTSH;PIK3CD;PTK2B;MMP9;FERMT3
mitochondrial calcium release (GO:0099093)	1942-06-01	0.00146253	0.0176852	11.375	PTPRC;CCL21;ITPR1;PLCG2;CCR7;CCL19
positive regulation of glial cell migration (GO:1903977)	11/145	0.00426821	0.0399279	11.3259	FGR;CSF1R;DAB2;SEMA4D;CCL5;LEF1;CTSH;PIK3CD;PTK2B;MMP9;FERMT3
positive regulation of cardiac neural crest cell migration involved in outflow tract morphogenesis (GO:1905312)	11/145	0.00426821	0.0399279	11.2707	FGR;CSF1R;DAB2;SEMA4D;CCL5;LEF1;CTSH;PIK3CD;PTK2B;MMP9;FERMT3
neutrophil chemotaxis (GO:0030593)	1955-07-01	0.00120567	0.0153577	11.2608	CCL22;SYK;CCL5;ITGB2;PIK3CD;NCKAP1L;CCL15
positive regulation of cell migration by vascular endothelial growth factor signaling pathway (GO:0038089)	11/145	0.00426821	0.0399279	11.2321	FGR;CSF1R;DAB2;SEMA4D;CCL5;LEF1;CTSH;PIK3CD;PTK2B;MMP9;FERMT3
positive regulation of trophoblast cell migration (GO:1901165)	11/148	0.0049779	0.0445802	10.9876	FGR;CSF1R;DAB2;SEMA4D;CCL5;LEF1;CTSH;PIK3CD;PTK2B;MMP9;FERMT3
negative regulation of interleukin-6 secretion (GO:1900165)	2029-06-01	0.000184011	0.00291749	10.924	SRGN;PTGER4;SYT11;TNFAIP3;NCKAP1L;SLAMF1
positive regulation of smooth muscle cell migration (GO:0014911)	11/148	0.0049779	0.0445802	10.7673	FGR;CSF1R;DAB2;SEMA4D;CCL5;LEF1;CTSH;PIK3CD;PTK2B;MMP9;FERMT3
antigen processing and presentation of exogenous peptide antigen via MHC class I (GO:0042590)	2028-06-01	0.000149694	0.00245499	10.7145	HLA-B;TAP1;HLA-F;IFI30;TAPBP;HLA-E
phosphatidylinositol-mediated signaling (GO:0048015)	1999-09-01	0.00285833	0.0287918	10.5486	CD86;CSF1R;TRAT1;CD19;PIK3CD;FYN;ICOS;OGT;VAV1
positive regulation of JNK cascade (GO:0046330)	1972-08-01	0.00135653	0.0167324	10.4666	RASSF2;CCL21;NCF1;CD27;PTK2B;CCR7;CCL19;SLAMF1
stimulatory C-type lectin receptor signaling pathway (GO:0002223)	10/122	0.00364928	0.0353169	10.2538	SYK;PSME1;ICAM2;PLCG2;PSME2;ICAM3;FYN;PSMB10;PSMB8;PSMB9
positive regulation of respiratory burst involved in inflammatory response (GO:0060265)	1961-07-01	0.00222262	0.0237562	9.93883	PTGER4;GBP5;IL33;CCL5;TLR8;ETS1;PLA2G7
positive regulation of cytosolic calcium ion concentration involved in phospholipase C-activating G-protein coupled signaling pathway (GO:0051482)	10/129	0.0054154	0.0481695	9.86933	P2RY8;CD52;CYSLTR1;P2RY10;GPR65;LPAR1;CCR7;CXCL13;S1PR4;GPR18
negative regulation of lymphocyte apoptotic process (GO:0070229)	2018-07-06	4.75729e-09	2.6374e-07	9.84391	CXCL12;CCL21;HCLS1;CCR7;CD3G;CCL19
negative regulation of cell adhesion involved in substrate-bound cell migration (GO:0006933)	1940-06-01	0.0011255	0.0144416	9.2666	ADAMDEC1;PTPRC;SEMA4D;ARHGDIB;LPXN;SIPA1
positive regulation of JUN kinase activity (GO:0043507)	9/106	0.0045159	0.0419459	9.07109	CD40;RASSF2;NCF1;CCL21;CD27;PTK2B;CCR7;CCL19;SLAMF1
positive regulation of cytokine production involved in inflammatory response (GO:1900017)	1964-07-01	0.00293115	0.0294124	9.05541	PTGER4;GBP5;IL33;CD6;IFI16;ETS1;PLA2G7
positive regulation of flagellated sperm motility (GO:1902093)	2014-05-01	3.76024e-05	0.00074187	8.84744	CSF1R;CCL21;SPOCK2;CCR7;CCL19
regulation of type I interferon-mediated signaling pathway (GO:0060338)	1943-06-01	0.00165742	0.0195464	8.75913	FGR;STAT1;STAT2;IRF1;DHX58;PTPN6
superoxide metabolic process (GO:0006801)	2019-05-01	0.000192903	0.00304011	8.55056	PREX1;NCF1;NCF1C;CYBB;CYBA
positive regulation of Rho protein signal transduction (GO:0035025)	1944-06-01	0.0018714	0.0213968	8.435	P2RY8;P2RY10;GPR65;ARHGDIB;LPAR1;GPR18
superoxide anion generation (GO:0042554)	2023-05-01	0.000505613	0.00713295	8.36701	PREX1;NCF1;NCF1C;CYBB;CYBA
regulation of establishment of T cell polarity (GO:1903903)	2022-05-01	0.0004056	0.00604713	8.21966	CD4;CCL5;PTK2B;LAT;PAG1
regulation of actin filament polymerization (GO:0030833)	2017-05-01	0.000107877	0.00186229	8.13284	FCHSD2;CXCL12;WAS;HCLS1;SSH2
hematopoietic progenitor cell differentiation (GO:0002244)	1947-06-01	0.00263977	0.0275967	7.94952	CSF1R;PTPRC;TNFRSF13B;IFI16;PLEK;RUNX3
positive regulation of interleukin-12 secretion (GO:2001184)	1944-06-01	0.0018714	0.0213968	7.64738	FGR;PTGER4;CD40LG;IFNG;CCR7;CCL19
positive regulation of stress fiber assembly (GO:0051496)	1947-06-01	0.00263977	0.0275967	7.61753	PTGER4;GPR65;PLEK;WAS;LPAR1;EVL
positive regulation of interleukin-12 biosynthetic process (GO:0045084)	2024-05-01	0.000623088	0.00861208	7.54938	CD40LG;IFNG;CCR7;LTB;CCL19
positive regulation of T cell chemotaxis (GO:0010820)	2025-05-01	0.000759872	0.0103443	7.4862	CXCL9;CXCL12;CCL21;CCL5;CXCL13
negative regulation of cell-substrate adhesion (GO:0010812)	1945-06-01	0.00210566	0.0229854	7.43108	ADAMDEC1;SEMA4D;ARHGDIB;RAC2;LPXN;SIPA1
positive regulation of histamine secretion by mast cell (GO:1903595)	1948-06-01	0.00294207	0.0294656	7.2176	FGR;PTGER4;IL33;SYK;ETS1;PLA2G7
positive regulation of phosphatidylinositol 3-kinase activity (GO:0043552)	2029-05-01	0.00153908	0.018274	7.02508	FGR;CCL21;PTK2B;CCR7;CCL19
removal of superoxide radicals (GO:0019430)	2025-05-01	0.000759872	0.0103443	7.0154	PREX1;NCF1;CYBB;NCF1C;CYBA
positive regulation of actin filament polymerization (GO:0030838)	1949-06-01	0.0032695	0.032192	6.96677	FCHSD2;CCL21;HCLS1;PTK2B;CCR7;NCKAP1L
B cell lineage commitment (GO:0002326)	1949-06-01	0.0032695	0.032192	6.86961	CD79B;CD79A;LYL1;CR2;VCAM1;PLCG2
mature B cell differentiation (GO:0002335)	1949-06-01	0.0032695	0.032192	6.85493	CD79B;CD79A;LYL1;CR2;VCAM1;PLCG2
positive regulation of 1-phosphatidylinositol-3-kinase activity (GO:0061903)	2028-05-01	0.00130545	0.0164688	6.74279	FGR;CCL21;PTK2B;CCR7;CCL19
cellular response to granulocyte macrophage colony-stimulating factor stimulus (GO:0097011)	2023-05-01	0.000505613	0.00713295	6.6413	CSF1R;CD4;LEF1;HCLS1;CCR7
immature B cell differentiation (GO:0002327)	1951-06-01	0.00400479	0.0382825	6.40865	CD79B;CD79A;LYL1;CR2;VCAM1;PLCG2
positive regulation of apoptotic cell clearance (GO:2000427)	2028-05-01	0.00130545	0.0164688	6.25285	C3;ABCA7;CYBA;DOCK2;C2
negative regulation of interferon-gamma-mediated signaling pathway (GO:0060336)	2021-05-01	0.000321268	0.00489154	6.19099	PTPRC;SOCS1;IFNG;STAT1;NR1H3
negative regulation of innate immune response (GO:0045824)	2029-05-01	0.00153908	0.018274	6.15915	FGR;IFI16;IRF1;DHX58;TNFAIP3
negative regulation of respiratory burst involved in inflammatory response (GO:0060266)	1952-06-01	0.00441517	0.0412292	6.03095	PTGER4;IFI16;DHX58;TNFAIP3;NR1H3;APOE
positive regulation of amoeboid sperm motility (GO:1905418)	2018-12-05	1.5635e-05	0.000346214	5.98613	CSF1R;CCL21;SPOCK2;CCR7;CCL19
natural killer cell chemotaxis (GO:0035747)	2028-05-01	0.00130545	0.0164688	5.91203	CCL22;CCL21;PIK3CD;CCL19;CCL15
negative regulation of cell-cell adhesion (GO:0022408)	1950-06-01	0.00362332	0.0353169	5.90626	ADAMDEC1;SEMA4D;LEF1;ARHGDIB;LPXN;SIPA1
cellular response to prostaglandin E stimulus (GO:0071380)	2013-05-01	2.47821e-05	0.000530842	5.88518	PTGER4;GNG2;CCL21;CCR7;CCL19
positive regulation of interferon-gamma-mediated signaling pathway (GO:0060335)	2021-05-01	0.000321268	0.00489154	5.78239	CD74;SOCS1;IFNG;STAT1;NLRC5
evasion or tolerance by virus of host immune response (GO:0030683)	1930-05-01	0.00180205	0.0207394	5.78178	CD4;ELMO1;FYN;CD247;DOCK2
positive regulation of cilium-dependent cell motility (GO:2000155)	2018-12-05	1.5635e-05	0.000346214	5.71136	CSF1R;CCL21;SPOCK2;CCR7;CCL19
antigen processing and presentation of endogenous peptide antigen via MHC class I (GO:0019885)	2026-05-01	0.000917877	0.0121031	5.43217	HLA-B;TAP1;HLA-F;TAPBP;HLA-E
antigen processing and presentation of peptide antigen via MHC class I (GO:0002474)	2026-05-01	0.000917877	0.0121031	5.40183	HLA-B;TAP1;HLA-F;TAPBP;HLA-E
peptide antigen assembly with MHC class I protein complex (GO:0002502)	2026-05-01	0.000917877	0.0121031	5.39514	HLA-B;TAP1;HLA-F;TAPBP;HLA-E
calcium-mediated signaling using intracellular calcium source (GO:0035584)	1953-06-01	0.00485573	0.043635	5.39481	LAT2;VCAM1;BTK;PLCG2;CCR6;LAT
lymphocyte chemotaxis across high endothelial venule (GO:0002518)	2027-05-01	0.00109907	0.014137	5.35963	CCL22;CCL21;CCL19;CXCL13;CCL15
regulation of T cell differentiation (GO:0045580)	2018-12-05	1.5635e-05	0.000346214	5.25313	CD2;CD4;CCL5;LAT;PAG1
positive regulation of T cell differentiation (GO:0045582)	2029-05-01	0.00153908	0.018274	5.08776	CD2;ZAP70;HLA-DPB1;NCKAP1L;HLA-DPA1
vesicle fusion with endoplasmic reticulum-Golgi intermediate compartment (ERGIC) membrane (GO:1990668)	1953-06-01	0.00485573	0.043635	5.00373	SYT11;TAP1;VAMP1;LRMP;VAMP5;TAPBP

## Sheet: Low Vs High TCGA
Diferentially expressed genes between tumors down-modualting (N=31) vs up-modulating (N=31) miR-342-3p
Entrz ID	Gene	baseMean	log2FoldChange	lfcSE	stat	pvalue	padj
ENSG00000250682.4	LINC00491	1.17848	2.00732	0.522151	3.84432	0.000120886	0.0296389
ENSG00000279439.1	CTD-2576N18.1	1.1118	1.97519	0.497688	3.96873	7.22563e-05	0.0215336
ENSG00000155380.10	SLC16A1	1.06435	0.525791	0.410627	3.23313	0.00815657	0.04
ENSG00000131203.11	IDO1	9.58655	-0.482444	0.124681	-3.86942	0.000109096	0.0276338
ENSG00000156234.7	CXCL13	9.7363	-0.48964	0.124186	-3.94279	8.05397e-05	0.0229887
ENSG00000100453.11	GZMB	8.01365	-0.517891	0.136946	-3.78172	0.000155751	0.0367726
ENSG00000160654.8	CD3G	7.64689	-0.518017	0.140104	-3.69738	0.000217836	0.044555
ENSG00000113088.5	GZMK	7.62587	-0.520207	0.140499	-3.70255	0.000213442	0.044112
ENSG00000237988.3	OR2I1P	7.61048	-0.520919	0.141739	-3.6752	0.000237661	0.0474737
ENSG00000213886.3	UBD	8.64064	-0.526362	0.132635	-3.9685	7.23254e-05	0.0215336
ENSG00000183918.13	SH2D1A	7.1519	-0.53629	0.145292	-3.69113	0.00022326	0.0450184
ENSG00000078589.11	P2RY10	6.68793	-0.567991	0.150974	-3.76218	0.000168439	0.0383419
ENSG00000102245.6	CD40LG	6.01196	-0.59668	0.160387	-3.72026	0.000199019	0.0425333
ENSG00000146285.12	SCML4	5.93316	-0.596802	0.161242	-3.70128	0.000214516	0.044112
ENSG00000156738.16	MS4A1	7.32802	-0.600752	0.149791	-4.01059	6.05669e-05	0.0203207
ENSG00000172673.9	THEMIS	6.3353	-0.601571	0.155568	-3.86693	0.000110216	0.0277337
ENSG00000227191.5	TRGC2	5.68912	-0.615278	0.165285	-3.72253	0.000197233	0.0425333
ENSG00000124203.5	ZNF831	6.43478	-0.621981	0.154971	-4.01352	5.98194e-05	0.0202475
ENSG00000160856.19	FCRL3	6.60596	-0.626458	0.153952	-4.06917	4.71809e-05	0.0180457
ENSG00000115607.8	IL18RAP	5.5192	-0.627154	0.166928	-3.75704	0.000171934	0.0384568
ENSG00000186265.8	BTLA	6.08335	-0.627946	0.158977	-3.94992	7.81778e-05	0.0226526
ENSG00000117560.7	FASLG	5.93109	-0.629394	0.161149	-3.90566	9.39688e-05	0.0251337
ENSG00000211747.3	TRBV20-1	5.4916	-0.656058	0.168712	-3.88863	0.000100811	0.0264098
ENSG00000211689.5	TRGC1	4.69839	-0.691819	0.18392	-3.76152	0.000168884	0.0383419
ENSG00000278030.1	TRBV7-9	4.58742	-0.719643	0.186325	-3.8623	0.000112323	0.0280794
ENSG00000117215.13	PLA2G2D	7.23371	-0.724175	0.14893	-4.86251	1.15906e-06	0.00233324
ENSG00000204475.8	NCR3	4.72887	-0.727593	0.184644	-3.94052	8.13042e-05	0.023035
ENSG00000147138.1	GPR174	5.31994	-0.742439	0.172794	-4.29667	1.73385e-05	0.00975241
ENSG00000225079.2	FTH1P22	3.9	-0.742715	0.202127	-3.6745	0.000238312	0.0474737
ENSG00000143185.3	XCL2	4.73712	-0.748711	0.184105	-4.06676	4.76706e-05	0.0180525
ENSG00000163519.12	TRAT1	6.06113	-0.75075	0.161281	-4.65491	3.2412e-06	0.00453845
ENSG00000245954.5	RP11-18H21.1	4.34407	-0.751295	0.193359	-3.8855	0.000102118	0.0265703
ENSG00000211746.3	TRBV19	4.86654	-0.755257	0.180557	-4.18294	2.87762e-05	0.0132606
ENSG00000267074.1	RP11-1094M14.5	4.32715	-0.764804	0.191776	-3.98801	6.66302e-05	0.0214157
ENSG00000232869.2	TRBV29-1	4.49013	-0.780477	0.189983	-4.10815	3.98843e-05	0.0167637
ENSG00000229754.1	CXCR2P1	6.75399	-0.792901	0.154118	-5.14476	2.67859e-07	0.00166167
ENSG00000167664.7	TMIGD2	3.79346	-0.805212	0.207366	-3.88305	0.000103156	0.0266589
ENSG00000113302.4	IL12B	3.83236	-0.80725	0.206396	-3.91117	9.18496e-05	0.0249153
ENSG00000235304.1	LINC01281	3.63032	-0.814542	0.214326	-3.80048	0.000144413	0.0347391
ENSG00000271856.1	LINC01215	4.55166	-0.820348	0.191593	-4.28172	1.85454e-05	0.00999048
ENSG00000255987.1	TOMM20P2	3.37202	-0.822071	0.218678	-3.75927	0.000170408	0.0383419
ENSG00000237702.2	TRBV3-1	3.80576	-0.824036	0.205864	-4.00281	6.25947e-05	0.0208185
ENSG00000100721.9	TCL1A	5.42789	-0.834709	0.183809	-4.54117	5.59432e-06	0.00509456
ENSG00000163534.13	FCRL1	4.26427	-0.835835	0.224338	-3.72578	0.000194714	0.0425333
ENSG00000280135.1	RP1-47M23.3	4.06931	-0.841555	0.202839	-4.14889	3.34096e-05	0.0148587
ENSG00000174255.6	ZNF80	3.34573	-0.842226	0.222508	-3.78516	0.000153612	0.036721
ENSG00000112486.13	CCR6	3.17282	-0.845181	0.229002	-3.69071	0.000223633	0.0450184
ENSG00000278195.1	SSTR3	4.26246	-0.846936	0.195596	-4.33003	1.49089e-05	0.00863992
ENSG00000211790.2	TRAV8-4	3.7683	-0.848191	0.209973	-4.03952	5.35615e-05	0.019226
ENSG00000211706.2	TRBV6-1	3.76457	-0.848807	0.208213	-4.07663	4.56938e-05	0.0176535
ENSG00000188822.7	CNR2	4.30932	-0.848855	0.200569	-4.23222	2.31391e-05	0.0112028
ENSG00000211751.6	TRBV25-1	4.58328	-0.849703	0.188154	-4.51599	6.30216e-06	0.00547829
ENSG00000211714.3	TRBV7-3	3.31256	-0.850167	0.225093	-3.77696	0.000158751	0.037251
ENSG00000211793.2	TRAV9-2	3.85322	-0.850993	0.207334	-4.10445	4.05277e-05	0.0168489
ENSG00000230099.2	TRBV5-4	3.87113	-0.851547	0.20795	-4.09497	4.22225e-05	0.0168876
ENSG00000211810.3	TRAV29DV5	3.55443	-0.859302	0.216205	-3.97447	7.05355e-05	0.0215336
ENSG00000211734.3	TRBV5-1	4.74075	-0.861598	0.185636	-4.64134	3.46156e-06	0.00453845
ENSG00000211599.2	IGKV5-2	4.24136	-0.865182	0.209393	-4.13186	3.59845e-05	0.0156402
ENSG00000188676.12	IDO2	3.47612	-0.86627	0.217536	-3.9822	6.82804e-05	0.0214652
ENSG00000211791.2	TRAV13-2	3.39878	-0.873798	0.22161	-3.94295	8.04848e-05	0.0229887
ENSG00000255733.4	IFNG-AS1	3.60341	-0.87845	0.218306	-4.02395	5.72309e-05	0.0198997
ENSG00000160683.4	CXCR5	3.37012	-0.883343	0.226549	-3.89912	9.6543e-05	0.0254661
ENSG00000197057.7	DTHD1	4.15336	-0.884596	0.1986	-4.45415	8.42262e-06	0.00644297
ENSG00000237254.2	TRBV30	3.23382	-0.887315	0.235395	-3.76947	0.000163594	0.0379222
ENSG00000276557.1	TRBV18	3.64962	-0.890397	0.213036	-4.17957	2.92066e-05	0.0132987
ENSG00000211728.2	TRBV5-6	3.38369	-0.893173	0.22184	-4.02621	5.6684e-05	0.0198903
ENSG00000134545.12	KLRC1	4.32309	-0.895812	0.195365	-4.58533	4.53266e-06	0.0049533
ENSG00000211698.2	TRGV4	2.84333	-0.897993	0.24186	-3.71287	0.000204922	0.0435437
ENSG00000211785.1	TRAV12-1	3.58235	-0.907081	0.216166	-4.19621	2.71415e-05	0.0126599
ENSG00000240954.1	RPL4P1	2.90916	-0.912402	0.237471	-3.84216	0.000121957	0.029711
ENSG00000211721.2	TRBV6-5	4.16746	-0.917686	0.198872	-4.61445	3.9413e-06	0.00465368
ENSG00000211796.1	TRAV16	3.14458	-0.918323	0.231131	-3.97317	7.09221e-05	0.0215336
ENSG00000172752.13	COL6A5	3.71017	-0.918492	0.227022	-4.04583	5.2137e-05	0.0191744
ENSG00000187862.10	TTC24	3.84662	-0.920274	0.209123	-4.40062	1.0794e-05	0.00751846
ENSG00000211794.3	TRAV12-3	3.79683	-0.920491	0.209795	-4.38758	1.14619e-05	0.00755853
ENSG00000211716.2	TRBV9	3.8415	-0.921739	0.208592	-4.41885	9.92263e-06	0.00716077
ENSG00000211777.2	TRAV3	3.57513	-0.926169	0.21616	-4.28465	1.83024e-05	0.00999048
ENSG00000211750.2	TRBV24-1	3.0645	-0.926674	0.232304	-3.98905	6.63381e-05	0.0214157
ENSG00000211778.2	TRAV4	3.71379	-0.928688	0.211298	-4.39515	1.10695e-05	0.00751846
ENSG00000211804.3	TRDV1	3.16771	-0.929011	0.229986	-4.03942	5.35828e-05	0.019226
ENSG00000256039.1	RP11-291B21.2	4.90388	-0.935037	0.185038	-5.05321	4.34446e-07	0.00166167
ENSG00000211788.2	TRAV13-1	4.28807	-0.935371	0.195499	-4.78452	1.71395e-06	0.00285023
ENSG00000211807.3	TRAV26-1	3.46389	-0.943523	0.219903	-4.29063	1.78171e-05	0.00987633
ENSG00000211745.3	TRBV4-2	3.71566	-0.945622	0.215071	-4.39678	1.09867e-05	0.00751846
ENSG00000226025.8	LGALS17A	4.46836	-0.945651	0.199117	-4.74922	2.04207e-06	0.0031606
ENSG00000211789.2	TRAV12-2	3.93641	-0.947544	0.20743	-4.56802	4.92351e-06	0.00495466
ENSG00000211786.3	TRAV8-2	3.94	-0.948097	0.205493	-4.61376	3.95448e-06	0.00465368
ENSG00000211792.2	TRAV14DV4	3.33463	-0.95179	0.224195	-4.24536	2.18241e-05	0.0108406
ENSG00000211776.2	TRAV2	3.53011	-0.954011	0.217901	-4.37818	1.19672e-05	0.00775798
ENSG00000230138.1	RP11-117D22.2	2.63195	-0.955421	0.256819	-3.72021	0.000199055	0.0425333
ENSG00000255819.5	KLRC4-KLRK1	2.77788	-0.95831	0.245262	-3.90729	9.33373e-05	0.0251337
ENSG00000211710.3	TRBV4-1	3.34565	-0.960961	0.225687	-4.25795	2.06314e-05	0.0107098
ENSG00000211694.2	TRGV10	3.68833	-0.965209	0.213585	-4.51909	6.21047e-06	0.00547829
ENSG00000226660.2	TRBV2	3.72904	-0.965427	0.212372	-4.54593	5.4694e-06	0.00509456
ENSG00000236213.1	AC006369.2	2.74844	-0.970273	0.25058	-3.87212	0.000107895	0.0275853
ENSG00000211727.3	TRBV7-6	2.94322	-0.971371	0.239302	-4.05918	4.92453e-05	0.018466
ENSG00000275791.1	TRBV10-3	3.41505	-0.97255	0.224072	-4.34034	1.42259e-05	0.00853517
ENSG00000111537.4	IFNG	4.37804	-0.975518	0.197394	-4.94199	7.73301e-07	0.00211266
ENSG00000275743.1	TRBV14	2.5727	-0.981862	0.26042	-3.7703	0.000163054	0.0379222
ENSG00000234663.4	AC104820.2	3.49467	-0.98265	0.218261	-4.50218	6.72596e-06	0.00559249
ENSG00000211795.3	TRAV8-6	4.09635	-0.983419	0.201719	-4.87519	1.08706e-06	0.00230989
ENSG00000276819.1	TRBV15	2.51987	-0.983498	0.268083	-3.66864	0.000243848	0.0483249
ENSG00000236481.1	AC002331.1	2.68169	-0.983604	0.254065	-3.87146	0.000108183	0.0275853
ENSG00000276953.1	TRBV12-4	3.46353	-1.00302	0.224016	-4.47745	7.55404e-06	0.00603399
ENSG00000189430.11	NCR1	3.3246	-1.00358	0.224168	-4.47693	7.57246e-06	0.00603399
ENSG00000175841.8	FAM172BP	2.36315	-1.01172	0.270983	-3.73351	0.000188829	0.0415076
ENSG00000241657.1	TRBV11-2	3.28431	-1.01493	0.227469	-4.46185	8.12541e-06	0.00634246
ENSG00000211787.1	TRAV8-3	3.82676	-1.01872	0.210107	-4.84857	1.24353e-06	0.00237812
ENSG00000211779.3	TRAV5	2.75936	-1.01962	0.249044	-4.09416	4.23697e-05	0.0168876
ENSG00000211815.3	TRAV36DV7	2.62367	-1.02256	0.257703	-3.96797	7.24887e-05	0.0215336
ENSG00000270379.4	HEATR9	2.53773	-1.02313	0.260005	-3.93506	8.31768e-05	0.0233923
ENSG00000211780.3	TRAV6	2.68609	-1.03487	0.252398	-4.10014	4.12904e-05	0.0168876
ENSG00000154165.4	GPR15	3.178	-1.03658	0.239059	-4.33607	1.4505e-05	0.00853517
ENSG00000211809.2	TRAV27	2.6501	-1.04831	0.256057	-4.09407	4.23869e-05	0.0168876
ENSG00000211803.2	TRAV23DV6	3.05147	-1.05147	0.236627	-4.44355	8.84867e-06	0.00663616
ENSG00000259092.1	TRAV30	2.17946	-1.06323	0.284016	-3.74355	0.000181441	0.0401143
ENSG00000205809.8	KLRC2	2.52473	-1.06498	0.271709	-3.91956	8.87126e-05	0.0244106
ENSG00000162594.13	IL23R	2.07955	-1.06498	0.287224	-3.70784	0.000209031	0.0437434
ENSG00000274752.1	TRBV12-3	2.77862	-1.07022	0.250949	-4.26468	2.00193e-05	0.0106347
ENSG00000211812.1	TRAV26-2	2.58476	-1.07717	0.259907	-4.14444	3.40651e-05	0.0149761
ENSG00000211801.3	TRAV21	3.74289	-1.08577	0.214751	-5.05595	4.28254e-07	0.00166167
ENSG00000246084.2	CTD-2506J14.1	2.31163	-1.08745	0.274254	-3.96511	7.33617e-05	0.0215842
ENSG00000240535.7	CTD-2313F11.1	2.30388	-1.08972	0.274661	-3.96751	7.2627e-05	0.0215336
ENSG00000102794.8	IRG1	2.3696	-1.09954	0.276195	-3.98102	6.86203e-05	0.0214652
ENSG00000263482.3	ANTXRLP1	2.62673	-1.1026	0.259011	-4.25698	2.07208e-05	0.0107098
ENSG00000257924.1	RP11-493L12.5	2.5695	-1.10282	0.260151	-4.23913	2.24391e-05	0.0110032
ENSG00000229961.1	RP11-71G12.1	1.95939	-1.10687	0.299902	-3.69078	0.000223569	0.0450184
ENSG00000181074.3	OR52N4	2.16804	-1.11115	0.288124	-3.85648	0.000115029	0.0285691
ENSG00000189013.13	KIR2DL4	3.80072	-1.13218	0.216275	-5.23491	1.65069e-07	0.00166167
ENSG00000211814.1	TRAV35	2.29962	-1.13407	0.279792	-4.05326	5.05099e-05	0.0187563
ENSG00000211800.3	TRAV20	2.71175	-1.17788	0.255472	-4.6106	4.01515e-06	0.00465368
ENSG00000211806.2	TRAV25	2.66315	-1.18009	0.25893	-4.55757	5.17479e-06	0.00495466
ENSG00000237914.4	SIRPG-AS1	2.09306	-1.18343	0.297374	-3.97961	6.9029e-05	0.0214652
ENSG00000211749.1	TRBV23-1	1.92359	-1.18389	0.317993	-3.72302	0.000196852	0.0425333
ENSG00000197616.10	MYH6	2.00506	-1.19621	0.304822	-3.92429	8.69845e-05	0.0241086
ENSG00000279082.2	RP1-167O22.1	1.79549	-1.1993	0.323248	-3.71015	0.000207139	0.0437434
ENSG00000124196.5	GTSF1L	1.90329	-1.20522	0.30711	-3.9244	8.69466e-05	0.0241086
ENSG00000211816.2	TRAV38-1	2.01274	-1.20979	0.302455	-3.9999	6.33693e-05	0.0208944
ENSG00000256553.1	TRAV1-2	3.08865	-1.22349	0.241884	-5.05816	4.23318e-07	0.00166167
ENSG00000235532.1	LINC00402	3.06569	-1.23768	0.249864	-4.95341	7.29249e-07	0.00211266
ENSG00000255569.1	TRAV1-1	2.26688	-1.24797	0.286782	-4.35162	1.35134e-05	0.00844616
ENSG00000277054.1	AL122127.2	2.64875	-1.25471	0.289138	-4.33946	1.42831e-05	0.00853517
ENSG00000211752.3	TRBV27	2.7052	-1.25674	0.259894	-4.83558	1.32759e-06	0.00241798
ENSG00000211802.3	TRAV22	2.71397	-1.25825	0.258026	-4.87646	1.08007e-06	0.00230989
ENSG00000241490.1	RP11-553L6.2	1.86477	-1.27007	0.314489	-4.03854	5.37853e-05	0.019226
ENSG00000211805.1	TRAV24	2.52394	-1.2797	0.267102	-4.79105	1.65907e-06	0.00285023
ENSG00000211782.2	TRAV8-1	2.86021	-1.283	0.250769	-5.11624	3.11679e-07	0.00166167
ENSG00000171855.6	IFNB1	1.76281	-1.28494	0.341808	-3.75926	0.000170417	0.0383419
ENSG00000254287.1	RP11-44K6.4	1.93272	-1.29557	0.314169	-4.12381	3.72651e-05	0.0159564
ENSG00000274172.1	MIR8071-1	1.93005	-1.29617	0.353928	-3.66225	0.000250009	0.0492904
ENSG00000226004.1	RP11-10J5.1	2.82919	-1.30031	0.256394	-5.07153	3.94623e-07	0.00166167
ENSG00000256379.1	TRAV8-5	1.7334	-1.31223	0.3362	-3.90312	9.49587e-05	0.0252221
ENSG00000183542.5	KLRC4	1.90302	-1.31949	0.31404	-4.20166	2.6497e-05	0.0125118
ENSG00000243772.5	KIR2DL3	2.01801	-1.32247	0.313097	-4.22385	2.40162e-05	0.0114821
ENSG00000188011.5	RTP5	1.97094	-1.33155	0.313338	-4.24958	2.14169e-05	0.0108262
ENSG00000274961.1	RP3-492J12.2	1.74453	-1.33284	0.331027	-4.02639	5.66396e-05	0.0198903
ENSG00000205810.7	KLRC3	1.47783	-1.34651	0.358835	-3.75246	0.000175109	0.0389394
ENSG00000211813.2	TRAV34	1.47029	-1.34714	0.357902	-3.76398	0.000167228	0.0383419
ENSG00000211771.1	TRBJ2-7	1.75822	-1.35267	0.339897	-3.97964	6.90193e-05	0.0214652
ENSG00000276405.1	TRBV13	2.18651	-1.37871	0.29564	-4.66346	3.10929e-06	0.00453845
ENSG00000167633.15	KIR3DL1	2.14102	-1.38795	0.299414	-4.63556	3.55976e-06	0.00453845
ENSG00000240403.4	KIR3DL2	2.16479	-1.40546	0.307604	-4.56906	4.89906e-06	0.00495466
ENSG00000253838.1	RP11-44K6.2	1.86625	-1.41016	0.327029	-4.31204	1.61754e-05	0.009234
ENSG00000211784.2	TRAV10	2.30834	-1.43877	0.286006	-5.03056	4.89051e-07	0.00170047
ENSG00000211764.1	TRBJ2-1	1.83915	-1.44064	0.325424	-4.42696	9.55721e-06	0.0070297
ENSG00000275301.1	AL928761.1	1.90215	-1.44695	0.351024	-4.12208	3.75465e-05	0.0159564
ENSG00000221957.7	KIR2DS4	2.48031	-1.47096	0.284704	-5.16662	2.38368e-07	0.00166167
ENSG00000225948.2	RP11-554I8.1	1.40067	-1.47578	0.377236	-3.91208	9.15037e-05	0.0249153
ENSG00000211713.3	TRBV6-4	1.33392	-1.47716	0.390542	-3.78235	0.000155358	0.0367726
ENSG00000275158.1	TRBV12-5	1.82374	-1.48424	0.325683	-4.5573	5.18162e-06	0.00495466
ENSG00000233387.1	RP11-342D11.3	1.7209	-1.49288	0.342155	-4.36316	1.28197e-05	0.00817213
ENSG00000258116.1	RP11-493L12.6	2.16745	-1.52509	0.304438	-5.00951	5.45701e-07	0.00173933
ENSG00000227531.1	RP11-202G18.1	1.75263	-1.53386	0.335228	-4.57557	4.74935e-06	0.00495466
ENSG00000073734.8	ABCB11	1.86965	-1.53499	0.333614	-4.60109	4.20293e-06	0.00472805
ENSG00000260828.1	HMGB3P32	1.46345	-1.56723	0.377168	-4.15526	3.24915e-05	0.0146204
ENSG00000253409.1	TRBV7-4	1.8225	-1.61921	0.331366	-4.88645	1.0267e-06	0.00230989
ENSG00000229646.2	RP11-330A16.1	1.31925	-1.64061	0.410693	-3.99473	6.47675e-05	0.0211729
ENSG00000251578.1	TRBV21-1	1.91197	-1.64704	0.324889	-5.06956	3.98742e-07	0.00166167
ENSG00000211717.3	TRBV10-1	1.2677	-1.66846	0.421112	-3.96203	7.43161e-05	0.021698
ENSG00000268861.4	CTD-2207O23.3	1.41068	-1.68144	0.411789	-4.08326	4.44088e-05	0.0173321
ENSG00000259703.4	LINC00593	1.09442	-1.71838	0.463657	-3.70615	0.000210437	0.0437434
ENSG00000268088.1	AC093063.2	1.65419	-1.72191	0.382104	-4.50638	6.59417e-06	0.00559249
ENSG00000256797.1	KLRF2	1.1198	-1.75791	0.459424	-3.82634	0.000130062	0.0314849
ENSG00000223929.1	AC007381.2	1.29396	-1.81215	0.416705	-4.34876	1.36912e-05	0.00844616
ENSG00000227421.1	RP11-476B1.1	1.03698	-1.8615	0.463147	-4.01924	5.83867e-05	0.0201187
ENSG00000211765.1	TRBJ2-2	0.934023	-1.90439	0.494446	-3.85155	0.00011737	0.0289624
ENSG00000248991.1	RP11-73G16.2	1.39163	-1.94075	0.417978	-4.64319	3.43076e-06	0.00453845
ENSG00000251922.1	SNORA14	0.792524	-1.98524	0.494448	-4.01505	5.94324e-05	0.0202475
ENSG00000226423.1	AC093642.4	1.13849	-2.01757	0.474879	-4.24859	2.1512e-05	0.0108262
ENSG00000138684.6	IL21	1.65426	-2.05265	0.381749	-5.37696	7.57552e-08	0.00166167
ENSG00000232208.2	RP3-477M7.5	0.630224	-2.12327	0.572813	-3.70674	0.000209944	0.0437434
ENSG00000260943.1	RP11-476D10.1	1.02787	-2.19646	0.462717	-4.74687	2.06586e-06	0.0031606
ENSG00000211819.3	TRAV40	0.839529	-2.20929	0.502967	-4.39252	1.12046e-05	0.00751846
ENSG00000211883.1	TRAJ6	0.635641	-2.25918	0.552881	-4.0862	4.38502e-05	0.0172905
ENSG00000263667.1	RP3-416J7.4	0.944646	-2.29808	0.470435	-4.885	1.03428e-06	0.00230989

## Sheet: TCGA EP Down-modulated
Down-modulated enriched pathways
Pathways (Kegg, Reactome)
Term	Overlap	P-value	Adjusted P-value	Z-score	Combined Score	Genes
Natural killer cell mediated cytotoxicity_Homo sapiens_hsa04650	16/135	2.35662e-13	1.83817e-11	-1.84704	53.7052	KLRC2;KLRC3;IFNB1;SH2D1A;KIR2DS4;GZMB;FASLG;KIR3DL1;KIR3DL2;KIR2DL3;KIR2DL4;NCR1;NCR3;IFNG;KLRC4-KLRK1;KLRC1
Antigen processing and presentation_Homo sapiens_hsa04612	1977-10-01	3.3018e-09	1.2877e-07	-1.76081	34.3866	IFNG;KLRC2;KLRC3;KLRC4;KIR2DS4;KIR3DL1;KIR3DL2;KLRC1;KIR2DL3;KIR2DL4
Graft-versus-host disease_Homo sapiens_hsa05332	1941-07-01	1.14888e-07	2.98709e-06	-1.77112	28.3013	IFNG;GZMB;KIR3DL1;FASLG;KIR3DL2;KLRC1;KIR2DL3
Cytokine-cytokine receptor interaction_Homo sapiens_hsa04060	12/265	1.02102e-05	0.000199099	-1.80491	20.7423	IL21;CD40LG;IL18RAP;IFNG;IFNB1;IL23R;CXCR5;XCL2;IL12B;FASLG;CCR6;CXCL13
African trypanosomiasis_Homo sapiens_hsa05143	1935-05-01	1.98839e-05	0.000310189	-1.65994	17.9699	IFNG;IL12B;FASLG;IDO2;IDO1
Allograft rejection_Homo sapiens_hsa05330	1938-05-01	3.00351e-05	0.000390457	-1.58202	16.4738	CD40LG;IFNG;GZMB;IL12B;FASLG
Inflammatory bowel disease (IBD)_Homo sapiens_hsa05321	1965-05-01	0.00040088	0.00446695	-1.74172	13.6234	IL21;IL18RAP;IFNG;IL23R;IL12B
Type I diabetes mellitus_Homo sapiens_hsa04940	1943-04-01	0.000758089	0.00739136	-1.52699	10.971	IFNG;GZMB;IL12B;FASLG
Measles_Homo sapiens_hsa05162	6/136	0.00202787	0.0175749	-1.65628	10.2702	IFNG;IFNB1;SH2D1A;IL12B;FASLG;CD3G
Chagas disease (American trypanosomiasis)_Homo sapiens_hsa05142	5/104	0.00330531	0.0257814	-1.58856	9.0742	IFNG;IFNB1;IL12B;FASLG;CD3G
Immunoregulatory interactions between a Lymphoid and a non-Lymphoid cell_Homo sapiens_R-HSA-198933	11/157	3.54528e-07	4.75068e-05	-2.0096	29.8475	NCR1;NCR3;CD40LG;SH2D1A;CD3G;KIR3DL1;KLRC1;KIR3DL2;KIR2DL3;TRBV12-3;KIR2DL4
GO Biological process
Term	Overlap	P-value	Adjusted P-value	Z-score	Combined Score	Genes
intracellular defense response (GO:0002818)	1958-09-01	4.0737e-09	2.34442e-06	-2.74571	53.0437	NCR1;KLRC2;KLRC3;TRAT1;KLRC4;SH2D1A;KIR3DL2;CCR6;KIR2DL4
cellular defense response (GO:0006968)	1957-09-01	3.47011e-09	2.34442e-06	-2.65156	51.65	NCR1;KLRC2;KLRC3;TRAT1;KLRC4;SH2D1A;KIR3DL2;CCR6;KIR2DL4
regulation of humoral immune response (GO:0002920)	13/189	3.70586e-08	1.42182e-05	-3.52434	60.3042	IGKV5-2;SH2D1A;CD3G;KIR3DL1;KIR3DL2;CXCL13;KIR2DL3;TRBV12-3;KIR2DL4;NCR1;NCR3;CD40LG;KLRC1
regulation of natural killer cell proliferation involved in immune response (GO:0032820)	12/190	3.17801e-07	2.1504e-05	-3.52589	52.7538	NCR1;NCR3;CD40LG;IGKV5-2;SH2D1A;CD3G;KIR3DL1;KLRC1;KIR3DL2;KIR2DL3;TRBV12-3;KIR2DL4
regulation of T-helper cell differentiation (GO:0045622)	12/189	3.00221e-07	2.1504e-05	-3.49643	52.5121	NCR1;NCR3;CD40LG;IGKV5-2;SH2D1A;CD3G;KIR3DL1;KLRC1;KIR3DL2;KIR2DL3;TRBV12-3;KIR2DL4
regulation of memory T cell differentiation (GO:0043380)	12/191	3.36292e-07	2.1504e-05	-3.5188	52.4487	NCR1;NCR3;CD40LG;IGKV5-2;SH2D1A;CD3G;KIR3DL1;KLRC1;KIR3DL2;KIR2DL3;TRBV12-3;KIR2DL4
regulation of natural killer cell differentiation involved in immune response (GO:0032826)	12/190	3.17801e-07	2.1504e-05	-3.50417	52.4289	NCR1;NCR3;CD40LG;IGKV5-2;SH2D1A;CD3G;KIR3DL1;KLRC1;KIR3DL2;KIR2DL3;TRBV12-3;KIR2DL4
regulation of mast cell activation involved in immune response (GO:0033006)	12/190	3.17801e-07	2.1504e-05	-3.50127	52.3855	NCR1;NCR3;CD40LG;IGKV5-2;SH2D1A;CD3G;KIR3DL1;KLRC1;KIR3DL2;KIR2DL3;TRBV12-3;KIR2DL4
regulation of neutrophil degranulation (GO:0043313)	12/189	3.00221e-07	2.1504e-05	-3.48763	52.3799	NCR1;NCR3;CD40LG;IGKV5-2;SH2D1A;CD3G;KIR3DL1;KLRC1;KIR3DL2;KIR2DL3;TRBV12-3;KIR2DL4
regulation of plasma cell differentiation (GO:1900098)	12/191	3.36292e-07	2.1504e-05	-3.50742	52.2792	NCR1;NCR3;CD40LG;IGKV5-2;SH2D1A;CD3G;KIR3DL1;KLRC1;KIR3DL2;KIR2DL3;TRBV12-3;KIR2DL4
regulation of basophil degranulation (GO:1903581)	12/188	2.83512e-07	2.1504e-05	-3.45919	52.1508	NCR1;NCR3;CD40LG;IGKV5-2;SH2D1A;CD3G;KIR3DL1;KLRC1;KIR3DL2;KIR2DL3;TRBV12-3;KIR2DL4
regulation of CD4-positive, CD25-positive, alpha-beta regulatory T cell differentiation involved in immune response (GO:0032832)	12/188	2.83512e-07	2.1504e-05	-3.4578	52.1299	NCR1;NCR3;CD40LG;IGKV5-2;SH2D1A;CD3G;KIR3DL1;KLRC1;KIR3DL2;KIR2DL3;TRBV12-3;KIR2DL4
regulation of eosinophil degranulation (GO:0043309)	12/188	2.83512e-07	2.1504e-05	-3.45589	52.1011	NCR1;NCR3;CD40LG;IGKV5-2;SH2D1A;CD3G;KIR3DL1;KLRC1;KIR3DL2;KIR2DL3;TRBV12-3;KIR2DL4
regulation of gamma-delta T cell activation involved in immune response (GO:2001191)	12/188	2.83512e-07	2.1504e-05	-3.4538	52.0695	NCR1;NCR3;CD40LG;IGKV5-2;SH2D1A;CD3G;KIR3DL1;KLRC1;KIR3DL2;KIR2DL3;TRBV12-3;KIR2DL4
regulation of immune response (GO:0050776)	12/188	2.83512e-07	2.1504e-05	-3.44995	52.0115	NCR1;NCR3;CD40LG;IGKV5-2;SH2D1A;CD3G;KIR3DL1;KLRC1;KIR3DL2;KIR2DL3;TRBV12-3;KIR2DL4
regulation of immune response to tumor cell (GO:0002837)	12/188	2.83512e-07	2.1504e-05	-3.44895	51.9965	NCR1;NCR3;CD40LG;IGKV5-2;SH2D1A;CD3G;KIR3DL1;KLRC1;KIR3DL2;KIR2DL3;TRBV12-3;KIR2DL4
regulation of type 2 immune response (GO:0002828)	12/188	2.83512e-07	2.1504e-05	-3.44725	51.9708	NCR1;NCR3;CD40LG;IGKV5-2;SH2D1A;CD3G;KIR3DL1;KLRC1;KIR3DL2;KIR2DL3;TRBV12-3;KIR2DL4
regulation of adaptive immune response (GO:0002819)	12/191	3.36292e-07	2.1504e-05	-3.48303	51.9155	NCR1;NCR3;CD40LG;IGKV5-2;SH2D1A;CD3G;KIR3DL1;KLRC1;KIR3DL2;KIR2DL3;TRBV12-3;KIR2DL4
positive regulation of immune response (GO:0050778)	12/192	3.55735e-07	2.155e-05	-3.5241	52.3296	NCR1;NCR3;CD40LG;IGKV5-2;SH2D1A;CD3G;KIR3DL1;KLRC1;KIR3DL2;KIR2DL3;TRBV12-3;KIR2DL4
negative regulation of immune response (GO:0050777)	12/194	3.97646e-07	2.28845e-05	-3.58562	52.8438	NCR1;NCR3;CD40LG;IGKV5-2;SH2D1A;CD3G;KIR3DL1;KLRC1;KIR3DL2;KIR2DL3;TRBV12-3;KIR2DL4
regulation of cytokine production involved in immune response (GO:0002718)	12/195	4.20205e-07	2.30313e-05	-3.54753	52.0867	NCR1;NCR3;CD40LG;IGKV5-2;SH2D1A;CD3G;KIR3DL1;KLRC1;KIR3DL2;KIR2DL3;TRBV12-3;KIR2DL4
regulation of T cell activation via T cell receptor contact with antigen bound to MHC molecule on antigen presenting cell (GO:2001188)	12/196	4.43896e-07	2.32238e-05	-3.57069	52.2308	NCR1;NCR3;CD40LG;IGKV5-2;SH2D1A;CD3G;KIR3DL1;KLRC1;KIR3DL2;KIR2DL3;TRBV12-3;KIR2DL4
regulation of innate immune response (GO:0045088)	12/201	5.81101e-07	2.90803e-05	-3.58294	51.4451	NCR1;NCR3;CD40LG;IGKV5-2;SH2D1A;CD3G;KIR3DL1;KLRC1;KIR3DL2;KIR2DL3;TRBV12-3;KIR2DL4
regulation of antigen receptor-mediated signaling pathway (GO:0050854)	12/204	6.80433e-07	3.26324e-05	-3.58634	50.928	NCR1;NCR3;CD40LG;IGKV5-2;SH2D1A;CD3G;KIR3DL1;KLRC1;KIR3DL2;KIR2DL3;TRBV12-3;KIR2DL4
regulation of Fc receptor mediated stimulatory signaling pathway (GO:0060368)	12/206	7.54763e-07	3.47493e-05	-3.53557	49.8404	NCR1;NCR3;CD40LG;IGKV5-2;SH2D1A;CD3G;KIR3DL1;KLRC1;KIR3DL2;KIR2DL3;TRBV12-3;KIR2DL4
regulation of inflammatory response to antigenic stimulus (GO:0002861)	12/230	2.40088e-06	0.000104917	-3.75495	48.5878	NCR1;NCR3;CD40LG;IGKV5-2;SH2D1A;CD3G;KIR3DL1;KLRC1;KIR3DL2;KIR2DL3;TRBV12-3;KIR2DL4
positive regulation of interleukin-12 production (GO:0032735)	1941-06-01	2.46112e-06	0.000104917	-2.35788	30.4518	IL21;CD40LG;TMIGD2;IFNG;IL23R;IL12B
natural killer cell activation (GO:0030101)	2018-04-01	2.26704e-05	0.000931917	-2.56636	27.4458	NCR1;NCR3;IFNB1;IL12B
establishment of natural killer cell polarity (GO:0001770)	2019-04-01	2.85007e-05	0.00113118	-2.47421	25.8941	NCR1;NCR3;IFNB1;IL12B
natural killer cell differentiation (GO:0001779)	2020-04-01	3.53591e-05	0.00135661	-2.53969	26.0317	NCR1;NCR3;IFNB1;IL12B
natural killer cell proliferation (GO:0001787)	2021-04-01	4.33518e-05	0.00160961	-2.52665	25.3831	NCR1;NCR3;IFNB1;IL12B
positive regulation of interleukin-12 biosynthetic process (GO:0045084)	2024-04-01	7.52534e-05	0.00270677	-2.80606	26.6426	CD40LG;IFNG;IL23R;IL12B
positive regulation of activated T cell proliferation (GO:0042104)	1955-05-01	0.000182426	0.00628107	-2.60622	22.4374	IL21;CD40LG;TMIGD2;IL23R;IL12B
positive regulation of granulocyte macrophage colony-stimulating factor production (GO:0032725)	1930-04-01	0.00018554	0.00628107	-2.54236	21.8446	IL21;TMIGD2;IL23R;IL12B
susceptibility to T cell mediated cytotoxicity (GO:0060370)	2013-03-01	0.000232058	0.00763138	-3.23566	27.0777	NCR3;IL23R;IL12B
positive regulation of interleukin-17 production (GO:0032740)	1932-04-01	0.000239838	0.00766816	-2.53998	21.1721	IL21;TMIGD2;IL23R;IL12B
natural killer cell activation involved in immune response (GO:0002323)	1933-04-01	0.000270883	0.00842665	-2.0923	17.1858	NCR1;NCR3;IFNB1;IL12B
positive regulation of natural killer cell mediated cytotoxicity directed against tumor cell target (GO:0002860)	2014-03-01	0.000293262	0.00865498	-2.58892	21.0594	IL21;NCR3;IL12B
positive regulation of interleukin-17 biosynthetic process (GO:0045380)	2014-03-01	0.000293262	0.00865498	-2.45499	19.97	IL21;IL23R;IL12B
positive regulation of interleukin-10 production (GO:0032733)	1935-04-01	0.000341462	0.00982557	-2.68422	21.4262	IL21;CD40LG;TMIGD2;IL12B
positive regulation of natural killer cell degranulation (GO:0043323)	2015-03-01	0.000363991	0.0102184	-2.43539	19.2843	IL21;NCR3;IL12B
positive regulation of immature T cell proliferation (GO:0033091)	1937-04-01	0.00042431	0.0113577	-2.4467	18.9987	IL21;CD40LG;IL23R;IL12B
positive regulation of T cell homeostatic proliferation (GO:0042103)	1937-04-01	0.00042431	0.0113577	-2.44521	18.9871	IL21;CD40LG;IL23R;IL12B
positive regulation of gamma-delta T cell proliferation (GO:0046648)	1938-04-01	0.000470696	0.012313	-2.4617	18.8598	IL21;CD40LG;IL23R;IL12B
positive regulation of osteoclast development (GO:2001206)	2017-03-01	0.000536344	0.0137185	-3.18068	23.9529	IFNG;IL23R;IL12B
positive regulation of alpha-beta T cell proliferation (GO:0046641)	1940-04-01	0.000574118	0.0143654	-2.5248	18.8418	IL21;CD40LG;IL23R;IL12B
positive regulation of natural killer cell mediated cytotoxicity (GO:0045954)	2019-03-01	0.000753562	0.0184543	-2.67854	19.2606	IL21;NCR1;NCR3
positive regulation of interleukin-12 secretion (GO:2001184)	1944-04-01	0.000827695	0.0198474	-2.38563	16.9305	CD40LG;IFNG;IL23R;IL12B
positive regulation of osteoclast differentiation (GO:0045672)	2020-03-01	0.000880304	0.0206782	-2.89375	20.3583	IFNG;IL23R;IL12B
positive regulation of interferon-gamma production (GO:0032729)	1949-04-01	0.00124455	0.0286495	-2.48491	16.6215	IL21;TMIGD2;IL23R;IL12B
positive regulation of interleukin-23 production (GO:0032747)	2025-03-01	0.00171451	0.0365444	-2.86856	18.2688	IL21;TMIGD2;IFNG
positive regulation of T-helper 1 type immune response (GO:0002827)	2018-07-02	0.00186526	0.0370157	-1.37802	8.65995	IL23R;IL12B
positive regulation of natural killer cell proliferation involved in immune response (GO:0032822)	2018-07-02	0.00186526	0.0370157	-1.2832	8.0641	IL23R;IL12B
positive regulation of T-helper 17 cell differentiation (GO:2000321)	2018-07-02	0.00186526	0.0370157	-0.979336	6.1545	IL23R;IL12B
positive regulation of erythrocyte clearance (GO:0034108)	2018-07-02	0.00186526	0.0370157	-0.931852	5.85609	IL21;IL12B
B-1 B cell proliferation (GO:0002359)	2028-03-01	0.00239101	0.0458676	-2.72932	16.4743	CD40LG;IFNB1;MS4A1
B cell homeostatic proliferation (GO:0002358)	2028-03-01	0.00239101	0.0458676	-2.7231	16.4367	CD40LG;IFNB1;MS4A1
positive regulation of T cell proliferation (GO:0042102)	1959-04-01	0.00248167	0.0468262	-2.56276	15.3735	IL21;CD40LG;IL23R;IL12B
